# Supplementary material for: Characterization and selection of Japanese electronic health record databases used as data sources for non-interventional observational studies
Source: BMC Med Inform Decis Mak. 2021 May 22;21:167. doi: 10.1186/s12911-021-01526-6 (PMC8140583; doi:10.1186/s12911-021-01526-6)
Supplement: Supplementary file 1 — Additional file 1. pubmed_literature_observational_Japan_3_years_human_2020. The list of articles identified through PubMed search includes article title, authors, journal, data source, therapeutic area, patient number, and study design. [file 12911_2021_1526_MOESM1_ESM.xlsx]

## Sheet: Pubmed search_2017_2020
	PMID	Title	Authors	Citation	First Author	Journal/Book	Publication Year	Create Date	DOI	abstract	data source	1:Infectious and parasitic diseases 2:cancer, neoplasm 3:diseases of blood and blood forming organs 4:diabetes 5:endocrinology, metabolism 6:nervous system 7:ophthalmology 8:otolaryngology 9:circulatory system 10:respiratory system 11:digestive system 12 dermatology 13:urology/kidney 14:prengancy, childbirth, perinatal 15:others 16:COVID-19 17:musculoskeletal system and connective tissue 18:memta…	patient number	patient number 1:≧100,000 2:10000-99999 3:3000-9999 4:1000-2999 5:300-999 6:100-299 7:≦99 9:不明 除外理由	study design	1: included	place of information for data source classification
1	33172398	Clinical characteristics of community-acquired pneumonia due to Moraxella catarrhalis in adults: a retrospective single-centre study	Hirai J, Kinjo T, Koga T, Haranaga S, Motonaga E, Fujita J.	BMC Infect Dis. 2020 Nov 10;20(1):821. doi: 10.1186/s12879-020-05564-9.	Hirai J	BMC Infect Dis	2020	2020-11-11	10.1186/s12879-020-05564-9	structured	single center	10	134 MC-CAP and 130 SP-CAP patients	6	retrospective	1	title
14	32925953	Impact of left ventricular ejection fraction on the effect of renin-angiotensin system blockers after an episode of acute heart failure: From the KCHF Registry	Yoshikawa Y, Tamaki Y, Morimoto T, Yaku H, Yamamoto E, Inuzuka Y, Ozasa N, Kitai T, Nagao K, Sato Y, Kondo H, Tamura T, Nakagawa Y, Kuwahara K, Kato T, Kimura T.	PLoS One. 2020 Sep 14;15(9):e0239100. doi: 10.1371/journal.pone.0239100. eCollection 2020.	Yoshikawa Y	PLoS One	2020	2020-09-14	10.1371/journal.pone.0239100	structured	registry	9	3717	3	prospective	1	title
19	32912565	Association between out-of-bed mobilization and complications of immobility in acute phase of severe stroke: A retrospective observational study	Naito Y, Kamiya M, Morishima N, Ishikawa T.	J Stroke Cerebrovasc Dis. 2020 Oct;29(10):105112. doi: 10.1016/j.jstrokecerebrovasdis.2020.105112. Epub 2020 Jul 9.	Naito Y	J Stroke Cerebrovasc Dis	2020	2020-09-11	10.1016/j.jstrokecerebrovasdis.2020.105112	structured	single center	9	407	5	retrospective	1	main body
20	32912554	Effect of Care Capacity on Stroke Patients' Recovery in Activities of Daily Living: A Multi-Hospital Study	Sugiyama M, Kondo K, Jeong S, Shiraishi N, Matsumoto D, Hayashi T, Tanaka H.	J Stroke Cerebrovasc Dis. 2020 Oct;29(10):105187. doi: 10.1016/j.jstrokecerebrovasdis.2020.105187. Epub 2020 Jul 31.	Sugiyama M	J Stroke Cerebrovasc Dis	2020	2020-09-11	10.1016/j.jstrokecerebrovasdis.2020.105187	structured	multicenter	9	2501	4	retrospective	1	title
21	32912551	Clinical Characteristics and Clinical Course of Body Lateropulsion in 47 Patients with Brainstem Infarctions	Naoi T, Morita M, Kosami K, Mashiko T, Kameda T, Okada S, Hayashi Y, Kawakami T, Tanaka R, Fujimoto S.	J Stroke Cerebrovasc Dis. 2020 Oct;29(10):105183. doi: 10.1016/j.jstrokecerebrovasdis.2020.105183. Epub 2020 Aug 4.	Naoi T	J Stroke Cerebrovasc Dis	2020	2020-09-11	10.1016/j.jstrokecerebrovasdis.2020.105183	structured	multicenter	9	47	7	unknown	1	main body
23	32912506	White Matter Lesions as Brain Frailty and Age are Risk Factors for Surgical Clipping of Unruptured Intracranial Aneurysms in the Elderly	Matano F, Mizunari T, Murai Y, Tamaki T, Tateyama K, Suzuki M, Morita A.	J Stroke Cerebrovasc Dis. 2020 Oct;29(10):105121. doi: 10.1016/j.jstrokecerebrovasdis.2020.105121. Epub 2020 Jul 15.	Matano F	J Stroke Cerebrovasc Dis	2020	2020-09-11	10.1016/j.jstrokecerebrovasdis.2020.105121	structured	single center	15	214	6	unknown	1	main body
27	32871014	Remote rehabilitation for patients with COVID-19	Sakai T, Hoshino C, Yamaguchi R, Hirao M, Nakahara R, Okawa A.	J Rehabil Med. 2020 Sep 4;52(9):jrm00095. doi: 10.2340/16501977-2731.	Sakai T	J Rehabil Med	2020	2020-09-02	10.2340/16501977-2731	structured	single center	16	43	7	retrospective	1	abstract
28	32857477	Risk factors for perioperative bleeding in percutaneous endoscopic gastrostomy construction: A case series and retrospective preliminary investigation	Ota K, Nishida S, Hara A, Kawaguchi S, Harada S, Kojima Y, Takeuchi T, Higuchi K.	Geriatr Gerontol Int. 2020 Oct;20(10):932-937. doi: 10.1111/ggi.14019. Epub 2020 Aug 28.	Ota K	Geriatr Gerontol Int	2020	2020-08-29	10.1111/ggi.14019	structured	single center	11	62	7	retrospective	1	abstract
35	32807446	Secondary stroke prevention with apixaban in nonvalvular atrial fibrillation: A subgroup analysis of the STANDARD study	Yasaka M, Umeyama M, Kataoka H, Inoue H.	J Stroke Cerebrovasc Dis. 2020 Sep;29(9):105034. doi: 10.1016/j.jstrokecerebrovasdis.2020.105034. Epub 2020 Jun 24.	Yasaka M	J Stroke Cerebrovasc Dis	2020	2020-08-19	10.1016/j.jstrokecerebrovasdis.2020.105034	structured	PMS	9	1101	4	prospective	1	main body
39	32760164	The relationship between seasonal influenza and telephone triage for fever: A population-based study in Osaka, Japan	Katayama Y, Kiyohara K, Komukai S, Kitamura T, Ishida K, Hirose T, Matsuyama T, Kiguchi T, Hirayama A, Shimazu T.	PLoS One. 2020 Aug 6;15(8):e0236560. doi: 10.1371/journal.pone.0236560. eCollection 2020.	Katayama Y	PLoS One	2020	2020-08-08	10.1371/journal.pone.0236560	structured	DB	1	465971	1	retrospective	1	abstract
40	32758181	Clinical characteristics of bloodstream infection by Parvimonas micra: retrospective case series and literature review	Watanabe T, Hara Y, Yoshimi Y, Fujita Y, Yokoe M, Noguchi Y.	BMC Infect Dis. 2020 Aug 5;20(1):578. doi: 10.1186/s12879-020-05305-y.	Watanabe T	BMC Infect Dis	2020	2020-08-08	10.1186/s12879-020-05305-y	structured	DB	1	126	6	retrospective	1	abstract
43	32750083	Iron deposition in autopsied liver specimens from older patients receiving intravenous iron infusion	Akatsu H, Manabe T, Kawade Y, Tanaka H, Kanematsu T, Arakawa K, Masaki Y, Hishida C, Kanesaka T, Ogawa N, Hashizume Y, Tsuneyama K, Ohara H, Maruyama M, Yamamoto T.	PLoS One. 2020 Aug 4;15(8):e0237104. doi: 10.1371/journal.pone.0237104. eCollection 2020.	Akatsu H	PLoS One	2020	2020-08-05	10.1371/journal.pone.0237104	structured	single center	15	187	6	retrospective	1	main body
46	32727768	Prognostic Stratification of the IMDC Intermediate Risk Group After Treatment With First-line Molecular-targeted Therapy for Metastatic Renal Cell Carcinoma	Takahara K, Ando R, Kanao K, Ito T, Miyake H, Sumitomo M, Yasui T, Shiroki R.	Anticancer Res. 2020 Aug;40(8):4395-4400. doi: 10.21873/anticanres.14443.	Takahara K	Anticancer Res	2020	2020-07-31	10.21873/anticanres.14443	structured	multicenter	2	252	6	unknown	1	abstract
47	32726784	Cortical and Internal Watershed Infarcts Might Be Key Signs for Predicting Neurological Deterioration in Patients with Internal Carotid Artery Occlusion with Mild Symptoms	Amano Y, Sano H, Fujimoto A, Kenmochi H, Sato H, Akamine S.	Cerebrovasc Dis Extra. 2020;10(2):76-83. doi: 10.1159/000508090. Epub 2020 Jul 29.	Amano Y	Cerebrovasc Dis Extra	2020	2020-07-30	10.1159/000508090	structured	single center	9	1531	4	retrospective	1	main body
49	32710129	Rationale, Design, and Baseline Characteristics of the BioProsthetic Valves with Atrial Fibrillation (BPV-AF) Study	Furukawa Y, Miyake M, Fujita T, Koyama T, Takegami M, Kimura T, Sugio K, Takita A, Nishimura K, Izumi C; BPV-AF Registry group.	Cardiovasc Drugs Ther. 2020 Oct;34(5):689-696. doi: 10.1007/s10557-020-07038-1. Epub 2020 Jul 24.	Furukawa Y	Cardiovasc Drugs Ther	2020	2020-07-26	10.1007/s10557-020-07038-1	structured	multicenter	9	899	5	prospective	1	main body
54	32693663	Effectiveness and safety of insulin glargine 300 unit/mL in Japanese type 2 diabetes mellitus patients: a 12-month post-marketing surveillance study (X-STAR study)	Odawara M, Matsuhisa M, Hirose T, Koshida R, Senda M, Tanaka Y, Terauchi Y.	Expert Opin Pharmacother. 2020 Oct;21(14):1771-1780. doi: 10.1080/14656566.2020.1785430. Epub 2020 Jul 22.	Odawara M	Expert Opin Pharmacother	2020	2020-07-23	10.1080/14656566.2020.1785430	structured	PMS	4	5,826 people	3	prospective	1	title
55	32689598	Functions necessary for gait independence in patients with stroke: A study using decision tree	Fujita T, Ohashi Y, Kurita M, Yamane K, Yamamoto Y, Sone T, Ohira Y, Otsuki K, Iokawa K.	J Stroke Cerebrovasc Dis. 2020 Aug;29(8):104998. doi: 10.1016/j.jstrokecerebrovasdis.2020.104998. Epub 2020 Jun 13.	Fujita T	J Stroke Cerebrovasc Dis	2020	2020-07-22	10.1016/j.jstrokecerebrovasdis.2020.104998	structured	single center	9	108	6	retrospective	1	main body
57	32683562	Retrospective analysis of risk factors for deep infection in lower limb Gustilo-Anderson type III fractures	Ukai T, Hamahashi K, Uchiyama Y, Kobayashi Y, Watanabe M.	J Orthop Traumatol. 2020 Jul 18;21(1):10. doi: 10.1186/s10195-020-00549-5.	Ukai T	J Orthop Traumatol	2020	2020-07-20	10.1186/s10195-020-00549-5	structured	single center	1	110	6	retrospective	1	abstract
60	32656645	Zoledronic acid sequential therapy could avoid disadvantages due to the discontinuation of less than 3-year denosumab treatment	Kondo H, Okimoto N, Yoshioka T, Akahoshi S, Fuse Y, Ogawa T, Okazaki Y, Katae Y, Tsukamoto M, Yamanaka Y, Kawasaki M, Sakai A.	J Bone Miner Metab. 2020 Nov;38(6):894-902. doi: 10.1007/s00774-020-01126-w. Epub 2020 Jul 12.	Kondo H	J Bone Miner Metab	2020	2020-07-14	10.1007/s00774-020-01126-w	structured	multicenter	17	30	7	retrospective	1	abstract
61	32636924	The Prevalence and Diagnostic Ratio of Familial Hypercholesterolemia (FH) and Proportion of Acute Coronary Syndrome in Japanese FH Patients in a Healthcare Record Database Study	Teramoto T, Sawa T, Iimuro S, Inomata H, Koshimizu T, Sakakibara I, Hiramatsu K.	Cardiovasc Ther. 2020 Jun 11;2020:5936748. doi: 10.1155/2020/5936748. eCollection 2020.	Teramoto T	Cardiovasc Ther	2020	2020-07-09	10.1155/2020/5936748	structured	large scale database	9	1547	4	retrospective	1	main body
64	32621143	Long-Term Safety and Effectiveness of the Xanthine Oxidoreductase Inhibitor, Topiroxostat in Japanese Hyperuricemic Patients with or Without Gout: A 54-week Open-label, Multicenter, Post-marketing Observational Study	Ishikawa T, Maeda T, Hashimoto T, Nakagawa T, Ichikawa K, Sato Y, Kanno Y.	Clin Drug Investig. 2020 Sep;40(9):847-859. doi: 10.1007/s40261-020-00941-3.	Ishikawa T	Clin Drug Investig	2020	2020-07-05	10.1007/s40261-020-00941-3	structured	multicenter	5	4329	3	prospective	1	title
66	32619856	Association between Enterocyte Injury and Mortality in Patients on Hemodialysis Who Underwent Cardiac Surgery: An Exploratory Study	Sekino M, Okada K, Funaoka H, Sato S, Ichinomiya T MD, PhD, Higashijima U, Matsumoto S, Yoshitomi O, Eishi K, Hara T.	J Surg Res. 2020 Nov;255:420-427. doi: 10.1016/j.jss.2020.05.091. Epub 2020 Jun 30.	Sekino M	J Surg Res	2020	2020-07-04	10.1016/j.jss.2020.05.091	structured	single center	9	47	7	prospective	1	main body
75	32565152	Clinical characteristics of the coronavirus disease 2019 (COVID-19) outbreak on a cruise ship	Yoshimura Y, Sasaki H, Horiuchi H, Miyata N, Tachikawa N.	J Infect Chemother. 2020 Nov;26(11):1177-1180. doi: 10.1016/j.jiac.2020.06.010. Epub 2020 Jun 12.	Yoshimura Y	J Infect Chemother	2020	2020-06-23	10.1016/j.jiac.2020.06.010	structured	single center	16	17	7	retrospective	1	abstract
77	32558258	Overestimation of glomerular filtration rate by creatinine-based equation in heart failure patients is predicted by a novel scoring system	Ishigo T, Katano S, Yano T, Kouzu H, Ohori K, Nakata H, Nonoyama M, Inoue T, Takamura Y, Nagaoka R, Kondo F, Nakano K, Takada R, Kitagawa M, Kimyo T, Miura T.	Geriatr Gerontol Int. 2020 Aug;20(8):752-758. doi: 10.1111/ggi.13959. Epub 2020 Jun 18.	Ishigo T	Geriatr Gerontol Int	2020	2020-06-20	10.1111/ggi.13959	structured	single center	9	244	6	retrospective	1	main body
79	32525903	Evaluation of usefulness in surfactant protein D as a predictor of mortality in myositis-associated interstitial lung disease	Kaieda S, Gono T, Masui K, Nishina N, Sato S, Kuwana M; A Multicenter Retrospective Cohort of Japanese Patients with Myositis-associated ILD (JAMI) investigators.	PLoS One. 2020 Jun 11;15(6):e0234523. doi: 10.1371/journal.pone.0234523. eCollection 2020.	Kaieda S	PLoS One	2020	2020-06-12	10.1371/journal.pone.0234523	structured	DB	12	381	5	retrospective	1	main body
80	32524293	Impact of comorbidity and relative dose intensity on outcomes in diffuse large B-cell lymphoma patients treated with R-CHOP	Yamamoto M, Suzuki I, Saitou K, Tsumanuma R, Okuyama S, Kumagai H, Omoto E, Satoh S, Tajima K.	J Cancer Res Clin Oncol. 2020 Nov;146(11):2995-3002. doi: 10.1007/s00432-020-03279-7. Epub 2020 Jun 10.	Yamamoto M	J Cancer Res Clin Oncol	2020	2020-06-12	10.1007/s00432-020-03279-7	structured	multicenter	2	211	6	retrospective	1	main body
82	32514878	Association between chronic kidney disease and mortality in stage IV cancer	Ishii T, Fujimaru T, Nakano E, Takahashi O, Nakayama M, Yamauchi T, Komatsu Y.	Int J Clin Oncol. 2020 Sep;25(9):1587-1595. doi: 10.1007/s10147-020-01715-9. Epub 2020 Jun 8.	Ishii T	Int J Clin Oncol	2020	2020-06-10	10.1007/s10147-020-01715-9	structured	single center	2	961	5	retrospective	1	abstract
83	32511269	The association of Helicobacter pylori infection with serum lipid profiles: An evaluation based on a combination of meta-analysis and a propensity score-based observational approach	Shimamoto T, Yamamichi N, Gondo K, Takahashi Y, Takeuchi C, Wada R, Mitsushima T, Koike K.	PLoS One. 2020 Jun 8;15(6):e0234433. doi: 10.1371/journal.pone.0234433. eCollection 2020.	Shimamoto T	PLoS One	2020	2020-06-09	10.1371/journal.pone.0234433	structured	single center	1	15679	2	unknown	1	main body
84	32505681	Treatment Strategy of Endovascular versus Open Repair for Ruptured Abdominal Aortic Aneurysm Based on the Fitzgerald Classification	Sato K, Kurimoto Y, Kuroda Y, Makino Y, Kubota S, Maruyama R, Hanawa M, Morishita K; Members of Hokkaido Society of Aortic Stent Graft Registry.	Ann Vasc Surg. 2020 Nov;69:324-331. doi: 10.1016/j.avsg.2020.05.068. Epub 2020 Jun 4.	Sato K	Ann Vasc Surg	2020	2020-06-08	10.1016/j.avsg.2020.05.068	structured	multicenter	9	205	6	unknown	1	main body
87	32470214	Postnatal physiological changes in electrical activity of the diaphragm in extremely preterm infants	Iwasaki E, Hirata K, Morikawa K, Nozaki M, Mochizuki N, Hirano S, Wada K.	Pediatr Pulmonol. 2020 Aug;55(8):1969-1973. doi: 10.1002/ppul.24873. Epub 2020 Jun 7.	Iwasaki E	Pediatr Pulmonol	2020	2020-05-30	10.1002/ppul.24873	structured	single center	14	14	7	retrospective	1	main body
89	32470061	Effect of cardiac rehabilitation on cognitive function in elderly patients with cardiovascular diseases	Fujiyoshi K, Minami Y, Yamaoka-Tojo M, Kutsuna T, Obara S, Aoyama A, Ako J.	PLoS One. 2020 May 29;15(5):e0233688. doi: 10.1371/journal.pone.0233688. eCollection 2020.	Fujiyoshi K	PLoS One	2020	2020-05-30	10.1371/journal.pone.0233688	structured	single center	13	66	7	prospective	1	main body
92	32458996	Real-world use of temsirolimus in Japanese patients with unresectable or metastatic renal cell carcinoma: recent consideration based on the results of a post-marketing, all-case surveillance study	Sugiyama S, Sato K, Shibasaki Y, Endo Y, Uryu T, Toyoshima Y, Oya M, Miyanaga N, Saijo N, Gemma A, Akaza H.	Jpn J Clin Oncol. 2020 Aug 4;50(8):940-947. doi: 10.1093/jjco/hyaa062.	Sugiyama S	Jpn J Clin Oncol	2020	2020-05-28	10.1093/jjco/hyaa062	structured	PMS	2	1001	4	prospective	1	title
94	32448720	Association between abdominal fat distribution and coronary plaque instability in patients with acute coronary syndrome	Okada K, Hibi K, Honda Y, Fitzgerald PJ, Tamura K, Kimura K.	Nutr Metab Cardiovasc Dis. 2020 Jun 25;30(7):1169-1178. doi: 10.1016/j.numecd.2020.03.017. Epub 2020 Mar 27.	Okada K	Nutr Metab Cardiovasc Dis	2020	2020-05-26	10.1016/j.numecd.2020.03.017	structured	single center	9	60	7	unknown	1	main body
95	32434109	Malignant peritoneal cytology and decreased survival of women with stage I endometrioid endometrial cancer	Matsuo K, Matsuzaki S, Nusbaum DJ, Machida H, Nagase Y, Grubbs BH, Roman LD, Wright JD, Harter P, Klar M.	Eur J Cancer. 2020 Jul;133:33-46. doi: 10.1016/j.ejca.2020.03.031. Epub 2020 May 17.	Matsuo K	Eur J Cancer	2020	2020-05-21	10.1016/j.ejca.2020.03.031	structured	registry	2	1081	4	retrospective	1	abstract
96	32431246	Limb-Based Patency After Surgical vs Endovascular Revascularization in Patients with Chronic Limb-Threatening Ischemia	Utsunomiya M, Takahara M, Iida O, Soga Y, Hata Y, Shiraki T, Nagae A, Kato T, Kobayashi N, Suematsu N, Tasaki J, Horie K, Uchida D, Kodama A, Azuma N, Nakamura M.	J Endovasc Ther. 2020 Aug;27(4):584-594. doi: 10.1177/1526602820923388. Epub 2020 May 20.	Utsunomiya M	J Endovasc Ther	2020	2020-05-21	10.1177/1526602820923388	structured	registry	17	131+271	5	unknown	1	abstract
101	32395090	Midterm Clinical Impacts of Biodegradable Polymer Everolimus-Eluting Stents Compared with Durable Polymer Everolimus-Eluting Stents: A 3-Year Propensity-Matched Study	Matsuda H, Kagase A, Tokuda T, Ochiumi Y, Murata A, Suzuki Y, Ito T.	J Interv Cardiol. 2020 Apr 20;2020:2869303. doi: 10.1155/2020/2869303. eCollection 2020.	Matsuda H	J Interv Cardiol	2020	2020-05-13	10.1155/2020/2869303	structured	single center	15	395 consecutive patients were treated with BP-EES and 391 consecutive patients	5	retrospective	1	main body
102	32393267	Impact of antimicrobial stewardship fee on prescribing for Japanese pediatric patients with upper respiratory infections	Muraki Y, Kusama Y, Tanabe M, Hayakawa K, Gu Y, Ishikane M, Yamasaki D, Yagi T, Ohmagari N.	BMC Health Serv Res. 2020 May 11;20(1):399. doi: 10.1186/s12913-020-05288-1.	Muraki Y	BMC Health Serv Res	2020	2020-05-13	10.1186/s12913-020-05288-1	structured	DB	10	31137	2	retrospective	1	main body
103	32392207	The qualitative assessment of optical coherence tomography and the central retinal sensitivity in patients with retinitis pigmentosa	Hara A, Nakazawa M, Saito M, Suzuki Y.	PLoS One. 2020 May 11;15(5):e0232700. doi: 10.1371/journal.pone.0232700. eCollection 2020.	Hara A	PLoS One	2020	2020-05-12	10.1371/journal.pone.0232700	structured	single center	7	93	7	retrospective	1	main body
106	32383820	Long-term outcomes of children with extracutaneous juvenile xanthogranulomas in Japan	Maeda M, Morimoto A, Shioda Y, Asano T, Koga Y, Nakazawa Y, Kanegane H, Kudo K, Ohga S, Ishii E; Histiocytosis Study Group of the Japanese Society of Pediatric Hematology/Oncology.	Pediatr Blood Cancer. 2020 Jul;67(7):e28381. doi: 10.1002/pbc.28381. Epub 2020 May 8.	Maeda M	Pediatr Blood Cancer	2020	2020-05-09	10.1002/pbc.28381	structured	multicenter	3	20	7	retrospective	1	main body
109	32372154	Ribcage procedure after neoadjuvant chemoradiotherapy for non-small cell lung cancer involving the chest wall	Nomori H, Honma K, Shoji K, Otsuki A, Cong Y, Sugimura H, Oyama Y.	Surg Today. 2020 Oct;50(10):1262-1271. doi: 10.1007/s00595-020-02015-5. Epub 2020 May 5.	Nomori H	Surg Today	2020	2020-05-07	10.1007/s00595-020-02015-5	structured	single center	2	17	7	retrospective	1	abstract
112	32346849	Risk factors for pneumothorax associated with isolated congenital diaphragmatic hernia: results of a Japanese multicenter study	Masahata K, Usui N, Nagata K, Terui K, Hayakawa M, Amari S, Masumoto K, Okazaki T, Inamura N, Urushihara N, Toyoshima K, Uchida K, Furukawa T, Okawada M, Yokoi A, Okuyama H, Taguchi T.	Pediatr Surg Int. 2020 Jun;36(6):669-677. doi: 10.1007/s00383-020-04659-3. Epub 2020 Apr 28.	Masahata K	Pediatr Surg Int	2020	2020-04-30	10.1007/s00383-020-04659-3	structured	multicenter	11	495	5	retrospective	1	title
113	32341789	Safety and effectiveness of non-vitamin K oral anticoagulants versus warfarin in real-world patients with non-valvular atrial fibrillation: a retrospective analysis of contemporary Japanese administrative claims data	Kohsaka S, Katada J, Saito K, Jenkins A, Li B, Mardekian J, Terayama Y.	Open Heart. 2020 Apr 1;7(1):e001232. doi: 10.1136/openhrt-2019-001232. eCollection 2020.	Kohsaka S	Open Heart	2020	2020-04-29	10.1136/openhrt-2019-001232	structured	large scale database	9	73 989	2	retrospective	1	title
114	32341787	Prognostic impacts of changes in left ventricular ejection fraction in heart failure patients with preserved left ventricular ejection fraction	Yoshihisa A, Sato Y, Kanno Y, Takiguchi M, Yokokawa T, Abe S, Misaka T, Sato T, Oikawa M, Kobayashi A, Yamaki T, Kunii H, Takeishi Y.	Open Heart. 2020 Apr 5;7(1):e001112. doi: 10.1136/openhrt-2019-001112. eCollection 2020.	Yoshihisa A	Open Heart	2020	2020-04-29	10.1136/openhrt-2019-001112	structured	single center	9	1082	4	prospective	1	main body
115	32335255	Aortic Wall Enhancement Detected by Contrast Computed Tomography Scan Predicts Aortic Remodeling after Conservative Therapy for Acute Uncomplicated Type B Dissection	Ito E, Ohki T, Toya N, Fukushima S, Murakami Y, Nakagawa H, Nishie R, Misawa T.	Ann Vasc Surg. 2020 Oct;68:361-368. doi: 10.1016/j.avsg.2020.04.036. Epub 2020 Apr 23.	Ito E	Ann Vasc Surg	2020	2020-04-27	10.1016/j.avsg.2020.04.036	structured	single center	15	25	7	retrospective	1	main body
116	32330133	Adherence to treatment guideline recommendations for Parkinson's disease in Japan: A longitudinal analysis of a nationwide medical claims database between 2008 and 2016	Suzuki M, Arai M, Hayashi A, Ogino M.	PLoS One. 2020 Apr 24;15(4):e0230213. doi: 10.1371/journal.pone.0230213. eCollection 2020.	Suzuki M	PLoS One	2020	2020-04-25	10.1371/journal.pone.0230213	structured	large scale database	6	20936	2	retrospective	1	title
123	32282943	Cervical pessary plus vaginal progesterone versus long-term tocolysis for the prevention of preterm birth: An observational retrospective study	Tajima M, Yanazume S, Orita Y, Tazaki Y, Shinya M, Kobayashi H.	Int J Gynaecol Obstet. 2020 Aug;150(2):206-212. doi: 10.1002/ijgo.13164. Epub 2020 May 15.	Tajima M	Int J Gynaecol Obstet	2020	2020-04-14	10.1002/ijgo.13164	structured	single center	14	95	7	retrospective	1	abstract
124	32276861	Tokyo Metropolitan Stroke Emergency Medical Services for Interventional Stroke Treatment: The Tama-REgistry of Acute Thrombectomy (TREAT) Study	Abe A, Ota T, Ueda M, Amano T, Shigeta K, Matsumaru Y, Shiokawa Y, Hirano T.	J Stroke Cerebrovasc Dis. 2020 Jun;29(6):104752. doi: 10.1016/j.jstrokecerebrovasdis.2020.104752. Epub 2020 Apr 7.	Abe A	J Stroke Cerebrovasc Dis	2020	2020-04-12	10.1016/j.jstrokecerebrovasdis.2020.104752	structured	registry	9	328	5	unknown	1	title
125	32267087	Efficacy and safety of glecaprevir/pibrentasvir in patients with hepatitis C virus infection aged ≥75 years	Kinoshita A, Koike K, Mizuno Y, Ogata I, Kobayashi Y, Hasegawa K, Shiraishi K, Yoshida H, Nakata R, Yamada N, Yasuda K.	Geriatr Gerontol Int. 2020 Jun;20(6):578-583. doi: 10.1111/ggi.13919. Epub 2020 Apr 8.	Kinoshita A	Geriatr Gerontol Int	2020	2020-04-09	10.1111/ggi.13919	structured	multicenter	1	131	6	retrospective	1	abstract
126	32252557	Cross-sectional study of patient satisfaction with oral analgesics in patients with chronic pain in Japan	Ushida T, Inoue T, Matsui D, Yokoyama M, Shiosakai K, Takeda K, Fukuoka K, Nakagawa O, Okuizumi K.	Expert Opin Pharmacother. 2020 Jun;21(8):983-991. doi: 10.1080/14656566.2020.1743267. Epub 2020 Apr 6.	Ushida T	Expert Opin Pharmacother	2020	2020-04-08	10.1080/14656566.2020.1743267	structured	multicenter	23	781	5	unknown	1	abstract
128	32227400	Number of functional teeth more strongly predicts all-cause mortality than number of present teeth in Japanese older adults	Maekawa K, Ikeuchi T, Shinkai S, Hirano H, Ryu M, Tamaki K, Yatani H, Kuboki T; Kusatsu ISLE Study Working Group Collaborators, Kimura-Ono A, Kikutani T, Suganuma T, Ayukawa Y, Gonda T, Ogawa T, Fujisawa M, Ishigaki S, Watanabe Y, Kitamura A, Taniguchi Y, Fujiwara Y, Edahiro A, Ohara Y, Furuya J, Nakajima J, Umeki K, Igarashi K, Horibe Y, Kugimiya Y, Kawai Y, Matsumura H, Ichikawa T, Ohkawa S.	Geriatr Gerontol Int. 2020 Jun;20(6):607-614. doi: 10.1111/ggi.13911. Epub 2020 Mar 29.	Maekawa K	Geriatr Gerontol Int	2020	2020-04-01	10.1111/ggi.13911	structured	multicenter	22	1188	4	retrospective	1	main body
131	32209129	Determinants of excessive weight loss in breastfed full-term newborns at a baby-friendly hospital: a retrospective cohort study	Miyoshi Y, Suenaga H, Aoki M, Tanaka S.	Int Breastfeed J. 2020 Mar 24;15(1):19. doi: 10.1186/s13006-020-00263-2.	Miyoshi Y	Int Breastfeed J	2020	2020-03-27	10.1186/s13006-020-00263-2	structured	single center	14	399	5	retrospective	1	abstract
133	32206918	Prediction of failed facemask ventilation: new scoring system for difficult airway	Saito T, Asai T, Taguchi A, Sophia CTH, Liu W, Thinn KK, Ti LK.	J Anesth. 2020 Jun;34(3):367-372. doi: 10.1007/s00540-020-02761-3. Epub 2020 Mar 23.	Saito T	J Anesth	2020	2020-03-25	10.1007/s00540-020-02761-3	structured	single center	15	28081	2	retrospective	1	abstract
135	32195808	A Predictor for Defects in Filling of the Left Atrial Appendage on Cardiac Computed Tomography in Patients With Atrial Fibrillation	Ouchi K, Sakuma T, Ojiri H.	J Comput Assist Tomogr. 2020 Mar/Apr;44(2):284-288. doi: 10.1097/RCT.0000000000000984.	Ouchi K	J Comput Assist Tomogr	2020	2020-03-21	10.1097/RCT.0000000000000984	structured	single center	9	63	7	retrospective	1	main body
136	32193193	Complications of Endovascular Treatments for Brain Arteriovenous Malformations: A Nationwide Surveillance	Sato K, Matsumoto Y, Tominaga T, Satow T, Iihara K, Sakai N; Japanese Registry of Neuroendovascular Therapy Investigators.	AJNR Am J Neuroradiol. 2020 Apr;41(4):669-675. doi: 10.3174/ajnr.A6470. Epub 2020 Mar 19.	Sato K	AJNR Am J Neuroradiol	2020	2020-03-21	10.3174/ajnr.A6470	structured	DB	15	788	5	retrospective	1	main body
138	32192490	Exploring optimal examination to detect occult anastomotic leakage after rectal resection in patients with diverting stoma	Kitaguchi D, Enomoto T, Ohara Y, Owada Y, Hisakura K, Akashi Y, Takahashi K, Ogawa K, Shimomura O, Oda T.	BMC Surg. 2020 Mar 19;20(1):53. doi: 10.1186/s12893-020-00706-x.	Kitaguchi D	BMC Surg	2020	2020-03-21	10.1186/s12893-020-00706-x	structured	single center	11	15	7	prospective	1	abstract
141	32183800	Frequency of discussing and documenting advance care planning in primary care: secondary analysis of a multicenter cross-sectional observational study	Hamano J, Oishi A, Morita T, Kizawa Y.	BMC Palliat Care. 2020 Mar 17;19(1):32. doi: 10.1186/s12904-020-00543-y.	Hamano J	BMC Palliat Care	2020	2020-03-19	10.1186/s12904-020-00543-y	structured	multicenter	15	382	5	unknown	1	title
142	32178931	Early Cognitive Impairment after Minor Stroke: Associated Factors and Functional Outcome	Suda S, Nishimura T, Ishiwata A, Muraga K, Aoki J, Kanamaru T, Suzuki K, Sakamoto Y, Katano T, Nishiyama Y, Mishina M, Kimura K.	J Stroke Cerebrovasc Dis. 2020 May;29(5):104749. doi: 10.1016/j.jstrokecerebrovasdis.2020.104749. Epub 2020 Mar 14.	Suda S	J Stroke Cerebrovasc Dis	2020	2020-03-18	10.1016/j.jstrokecerebrovasdis.2020.104749	structured	single center	9	112	6	prospective	1	main body
150	32147085	Discrimination of prediction models between cold-heat and deficiency-excess patterns	Maeda-Minami A, Yoshino T, Katayama K, Horiba Y, Hikiami H, Shimada Y, Namiki T, Tahara E, Minamizawa K, Muramatsu S, Yamaguchi R, Imoto S, Miyano S, Mima H, Mimura M, Nakamura T, Watanabe K.	Complement Ther Med. 2020 Mar;49:102353. doi: 10.1016/j.ctim.2020.102353. Epub 2020 Feb 20.	Maeda-Minami A	Complement Ther Med	2020	2020-03-10	10.1016/j.ctim.2020.102353	structured	multicenter	15	148	6	prospective	1	abstract
151	32146005	Point-of-care procalcitonin may predict the need for surgical treatment in patients with small bowel obstruction	Murasaki M, Nakanishi T, Kano KI, Shigemi R, Tanizaki S, Kono K, Hayashi M, Nagai H, Maeda S, Ishida H.	Am J Emerg Med. 2020 May;38(5):979-982. doi: 10.1016/j.ajem.2020.02.022. Epub 2020 Feb 19.	Murasaki M	Am J Emerg Med	2020	2020-03-09	10.1016/j.ajem.2020.02.022	structured	single center	11	53	7	prospective	1	main body
153	32135338	Impact of creatinine clearance on clinical outcomes in elderly atrial fibrillation patients receiving apixaban: J-ELD AF Registry subanalysis	Akao M, Yamashita T, Suzuki S, Okumura K; J-ELD AF investigators.	Am Heart J. 2020 May;223:23-33. doi: 10.1016/j.ahj.2020.02.007. Epub 2020 Feb 8.	Akao M	Am Heart J	2020	2020-03-06	10.1016/j.ahj.2020.02.007	structured	registry	9	3015	3	prospective	1	title
157	32113927	Assessment of Microvasculature After Intervention as a Predictor of Wound Healing in Patients With Tissue Loss	Fukunaga M, Fujii K, Takahara M, Fujihara M, Utsunomiya M, Sasaki S, Tsubakimoto Y, Shiraki T, Inoue T, Aihara H, Iwasaki Y, Azuma K, Nakata T, Iida O, Yokoi H, Yokoi Y, Kawasaki D.	JACC Cardiovasc Interv. 2020 Apr 27;13(8):976-985. doi: 10.1016/j.jcin.2019.11.043. Epub 2020 Feb 26.	Fukunaga M	JACC Cardiovasc Interv	2020	2020-03-02	10.1016/j.jcin.2019.11.043	structured	multicenter	19	104	6	prospective	1	abstract
159	32111202	Cost of inappropriate antimicrobial use for upper respiratory infection in Japan	Tsuzuki S, Kimura Y, Ishikane M, Kusama Y, Ohmagari N.	BMC Health Serv Res. 2020 Feb 28;20(1):153. doi: 10.1186/s12913-020-5021-1.	Tsuzuki S	BMC Health Serv Res	2020	2020-03-01	10.1186/s12913-020-5021-1	structured	large scale database	1	5.1 mil	1	retrospective	1	abstract
165	32093991	Unstable Carotid Plaque as a Phenotype of Chronic Systemic Inflammation Enhances Renal Insufficiency	Kashiwazaki D, Maruyama K, Yamamoto S, Saito H, Akioka N, Kuwayama N, Noguchi K, Kuroda S.	J Stroke Cerebrovasc Dis. 2020 May;29(5):104698. doi: 10.1016/j.jstrokecerebrovasdis.2020.104698. Epub 2020 Feb 21.	Kashiwazaki D	J Stroke Cerebrovasc Dis	2020	2020-02-26	10.1016/j.jstrokecerebrovasdis.2020.104698	structured	single center	13	90	7	prospective	1	main body
166	32081597	Non-paretic lower limb muscle wasting during acute phase is associated with dependent ambulation in patients with stroke	Nozoe M, Kanai M, Kubo H, Yamamoto M, Shimada S, Mase K.	J Clin Neurosci. 2020 Apr;74:141-145. doi: 10.1016/j.jocn.2020.02.020. Epub 2020 Feb 17.	Nozoe M	J Clin Neurosci	2020	2020-02-22	10.1016/j.jocn.2020.02.020	structured	single center	9	55	7	unknown	1	main body
168	32077247	New score including daily life independence levels with dementia is associated with the onset of deep vein thrombosis in frail older adults	Nakanishi K, Kanda T, Kobata T, Mori M, Yamada S, Kasamaki Y.	Geriatr Gerontol Int. 2020 May;20(5):414-421. doi: 10.1111/ggi.13873. Epub 2020 Feb 20.	Nakanishi K	Geriatr Gerontol Int	2020	2020-02-21	10.1111/ggi.13873	structured	single center	18	252	6	unknown	1	main body
169	32076874	Incidence and risk of antiresorptive agent-related osteonecrosis of the jaw (ARONJ) after tooth extraction in patients with autoimmune disease	Fujieda Y, Doi M, Asaka T, Ota M, Hisada R, Ohnishi N, Kono M, Kameda H, Nakazawa D, Kato M, Amengual O, Takahata M, Yasuda S, Kitagawa Y, Atsumi T.	J Bone Miner Metab. 2020 Jul;38(4):581-588. doi: 10.1007/s00774-020-01089-y. Epub 2020 Feb 19.	Fujieda Y	J Bone Miner Metab	2020	2020-02-21	10.1007/s00774-020-01089-y	structured	single center	22	232	6	retrospective	1	main body
171	32070335	Increased risk of cardiovascular mortality by strict glycemic control (pre-procedural HbA1c < 6.5%) in Japanese medically-treated diabetic patients following percutaneous coronary intervention: a 10-year follow-up study	Funamizu T, Iwata H, Nishida Y, Miyosawa K, Doi S, Chikata Y, Shitara J, Endo H, Wada H, Naito R, Ogita M, Dohi T, Kasai T, Okazaki S, Isoda K, Miyauchi K, Daida H.	Cardiovasc Diabetol. 2020 Feb 18;19(1):21. doi: 10.1186/s12933-020-00996-8.	Funamizu T	Cardiovasc Diabetol	2020	2020-02-20	10.1186/s12933-020-00996-8	structured	single center	4	4542	3	retrospective	1	abstract
177	32048724	Depth Sensor-Based Assessment of Reachable Work Space for Visualizing and Quantifying Paretic Upper Extremity Motor Function in People With Stroke	Okuyama K, Kawakami M, Tsuchimoto S, Ogura M, Okada K, Mizuno K, Ushiba J, Liu M.	Phys Ther. 2020 May 18;100(5):870-879. doi: 10.1093/ptj/pzaa025.	Okuyama K	Phys Ther	2020	2020-02-13	10.1093/ptj/pzaa025	structured	single center	9	58	7	unknown	1	main body
178	32048034	Mucus plugs and bronchial wall thickening on three-dimensional computed tomography in patients with unexplained chronic cough whose sputum yielded filamentous Basidiomycetes	Okumura K, Ogawa H, Yoshie Y, Nadamura T, Igarashi T, Tone K, Kozaka K, Koda W, Kobayashi S, Gabata T.	Eur Radiol. 2020 Jun;30(6):3268-3276. doi: 10.1007/s00330-020-06664-5. Epub 2020 Feb 11.	Okumura K	Eur Radiol	2020	2020-02-13	10.1007/s00330-020-06664-5	structured	single center	15	50	7	retrospective	1	main body
179	32040624	Hemodynamically adjusted infrahepatic inferior venous cava clamping can reduce postoperative deterioration in renal function: a retrospective observational study	Ohta J, Kadoi Y, Murooka Y, Matsuoka H, Kanamoto M, Tobe M, Takazawa T, Saito S.	J Anesth. 2020 Jun;34(3):320-329. doi: 10.1007/s00540-020-02742-6. Epub 2020 Feb 10.	Ohta J	J Anesth	2020	2020-02-11	10.1007/s00540-020-02742-6	structured	single center	13	59	7	retrospective	1	main body
181	32038030	Effect of cosyntropin during adrenal venous sampling on subtype of primary aldosteronism: analysis of surgical outcome	Kobayashi H, Nakamura Y, Abe M, Kurihara I, Itoh H, Ichijo T, Takeda Y, Yoneda T, Katabami T, Tsuiki M, Wada N, Ogawa Y, Sakamoto R, Kawashima J, Sone M, Inagaki N, Yoshimoto T, Yamada T, Okamoto R, Matsuda Y, Fujita M, Watanabe M, Tamura K, Tanabe A, Naruse M; JPAS/JRAS Study Group.	Eur J Endocrinol. 2020 Mar;182(3):265-273. doi: 10.1530/EJE-19-0860.	Kobayashi H	Eur J Endocrinol	2020	2020-02-11	10.1530/EJE-19-0860	structured	multicenter	15	314	5	retrospective	1	abstract
182	32037898	Add-on aliskiren treatment can decrease blood pressure but requires attention to risks of renal impairment and hyperkalemia Chikushi Anti-Hypertension Trial-Rasilez® (CHAT-Ras)	Okamura K, Takamiya Y, Mori K, Shirai K, Urata H.	Clin Exp Hypertens. 2020 Aug 17;42(6):545-552. doi: 10.1080/10641963.2020.1723618. Epub 2020 Feb 8.	Okamura K	Clin Exp Hypertens	2020	2020-02-11	10.1080/10641963.2020.1723618	structured	multicenter	9	150	6	prospective	1	abstract
183	32035913	Analysis of Acute Type A Aortic Dissection in Japan Registry of Aortic Dissection (JRAD)	Inoue Y, Matsuda H, Uchida K, Komiya T, Koyama T, Yoshino H, Ito T, Shiiya N, Saiki Y, Kawaharada N, Nakai M, Iba Y, Minatoya K, Ogino H.	Ann Thorac Surg. 2020 Sep;110(3):790-798. doi: 10.1016/j.athoracsur.2019.12.051. Epub 2020 Feb 6.	Inoue Y	Ann Thorac Surg	2020	2020-02-10	10.1016/j.athoracsur.2019.12.051	structured	registry	15	1217 patients (	4	retrospective	1	title
184	32035265	Arterial Reconstruction for Patients with Chronic Limb Ischemia Improves Ambulatory Function and Health-related Quality of Life	Sasajima T, Sasajima Y, Akazawa K, Saito Y.	Ann Vasc Surg. 2020 Jul;66:518-528. doi: 10.1016/j.avsg.2020.01.103. Epub 2020 Feb 5.	Sasajima T	Ann Vasc Surg	2020	2020-02-09	10.1016/j.avsg.2020.01.103	structured	single center	17	330	5	prospective	1	abstract
189	32023609	Frequent Premature Atrial Contractions in Cryptogenic Stroke Predict Atrial Fibrillation Detection with Insertable Cardiac Monitoring	Todo K, Iwata T, Doijiri R, Yamagami H, Morimoto M, Hashimoto T, Sonoda K, Yamazaki H, Koge J, Okazaki S, Sasaki T, Mochizuki H.	Cerebrovasc Dis. 2020;49(2):144-150. doi: 10.1159/000505958. Epub 2020 Feb 5.	Todo K	Cerebrovasc Dis	2020	2020-02-06	10.1159/000505958	structured	multicenter	9	66	7	retrospective	1	abstract
191	32019544	Objective evaluation of postoperative changes in real-life activity levels in the postoperative course of lumbar spinal surgery using wearable trackers	Inoue M, Orita S, Inage K, Suzuki M, Fujimoto K, Shiga Y, Kanamoto H, Abe K, Kinoshita H, Norimoto M, Umimura T, Sato T, Sato M, Suzuki M, Enomoto K, Eguchi Y, Akazawa T, Aoki Y, Kawasaki Y, Ohtori S.	BMC Musculoskelet Disord. 2020 Feb 4;21(1):72. doi: 10.1186/s12891-020-3102-2.	Inoue M	BMC Musculoskelet Disord	2020	2020-02-06	10.1186/s12891-020-3102-2	structured	single center	15	60	7	prospective	1	main body
192	32013910	Prediction of patients with a tumor proportion score > 50% who do not respond to first-line monotherapy with pembrolizumab	Morita M, Tamiya M, Fujimoto D, Tamiya A, Suzuki H, Hirano K, Fukuda Y, Yokoyama T, Kominami R, Kanazu M, Uchida J, Hara S, Yamashita S, Tomioka H.	BMC Cancer. 2020 Feb 3;20(1):93. doi: 10.1186/s12885-020-6582-4.	Morita M	BMC Cancer	2020	2020-02-05	10.1186/s12885-020-6582-4	structured	multicenter	2	205	6	retrospective	1	abstract
193	32005162	Elobixibat alleviates chronic constipation in hemodialysis patients: a questionnaire-based study	Kamei D, Kamei Y, Nagano M, Mineshima M, Nitta K, Tsuchiya K.	BMC Gastroenterol. 2020 Jan 31;20(1):26. doi: 10.1186/s12876-020-1179-6.	Kamei D	BMC Gastroenterol	2020	2020-02-02	10.1186/s12876-020-1179-6	structured	multicenter	21	27	7	retrospective	1	abstract
195	32000716	Moderately hypofractionated carbon ion radiotherapy for prostate cancer; a prospective observational study "GUNMA0702"	Kawamura H, Kubo N, Sato H, Mizukami T, Katoh H, Ishikawa H, Ohno T, Matsui H, Ito K, Suzuki K, Nakano T; Group for Genitourinary Tumors at Gunma University Heavy Ion Medical Center.	BMC Cancer. 2020 Jan 30;20(1):75. doi: 10.1186/s12885-020-6570-8.	Kawamura H	BMC Cancer	2020	2020-02-01	10.1186/s12885-020-6570-8	structured	single center	2	304	5	prospective	1	main body
199	31997714	Outcomes of Pedal Artery Angioplasty Are Independent of the Severity of Inframalleolar Disease: A Subanalysis of the Multicenter RENDEZVOUS Registry	Tsubakimoto Y, Nakama T, Kamoi D, Andoh H, Urasawa K.	J Endovasc Ther. 2020 Apr;27(2):186-193. doi: 10.1177/1526602820901838. Epub 2020 Jan 30.	Tsubakimoto Y	J Endovasc Ther	2020	2020-01-31	10.1177/1526602820901838	structured	registry	15	257	6	retrospective	1	title
202	31992227	Poor oral health and mortality in geriatric patients admitted to an acute hospital: an observational study	Maeda K, Mori N.	BMC Geriatr. 2020 Jan 28;20(1):26. doi: 10.1186/s12877-020-1429-z.	Maeda K	BMC Geriatr	2020	2020-01-30	10.1186/s12877-020-1429-z	structured	single center	15	624	5	retrospective	1	abstract
205	31988287	Clinical characteristics and visual outcomes of work-related open globe injuries in Japanese patients	Morikawa S, Okamoto F, Okamoto Y, Mitamura Y, Ishikawa H, Harimoto K, Ueda T, Sakamoto T, Sugitani K, Sawada O, Mori J, Takamura Y, Oshika T; Japan-Clinical Research of Study (J-CREST) group.	Sci Rep. 2020 Jan 27;10(1):1208. doi: 10.1038/s41598-020-57568-9.	Morikawa S	Sci Rep	2020	2020-01-29	10.1038/s41598-020-57568-9	structured	multicenter	19	374	5	retrospective	1	abstract
207	31983518	Clinical Risk Factors of Thromboembolic and Major Bleeding Events for Patients with Atrial Fibrillation Treated with Rivaroxaban in Japan	Miyamoto S, Ikeda T, Ogawa S, Kitazono T, Nakagawara J, Minematsu K, Murakawa Y, Iwashiro S, Takeichi M, Kidani Y, Okayama Y, Sunaya T, Sato S, Yamanaka S.	J Stroke Cerebrovasc Dis. 2020 Apr;29(4):104584. doi: 10.1016/j.jstrokecerebrovasdis.2019.104584. Epub 2020 Jan 23.	Miyamoto S	J Stroke Cerebrovasc Dis	2020	2020-01-28	10.1016/j.jstrokecerebrovasdis.2019.104584	structured	PMS	9	11308	2	prospective	1	main body
208	31975453	Long-term outcomes of non-alcoholic fatty liver disease and the risk factors for mortality and hepatocellular carcinoma in a Japanese population	Kogiso T, Sagawa T, Kodama K, Taniai M, Hashimoto E, Tokushige K.	J Gastroenterol Hepatol. 2020 Sep;35(9):1579-1589. doi: 10.1111/jgh.14989. Epub 2020 Feb 5.	Kogiso T	J Gastroenterol Hepatol	2020	2020-01-25	10.1111/jgh.14989	structured	single center	2	365	5	unknown	1	main body
209	31972150	Association of cholesterol uptake capacity, a novel indicator for HDL functionality, and coronary plaque properties: An optical coherence tomography-based observational study	Oshita T, Toh R, Nagano Y, Kuroda K, Nagasawa Y, Harada A, Murakami K, Kiriyama M, Yoshikawa K, Miwa K, Kubo T, Iino T, Nagao M, Irino Y, Hara T, Shinohara M, Otake H, Shinke T, Nakajima K, Ishida T, Hirata KI.	Clin Chim Acta. 2020 Apr;503:136-144. doi: 10.1016/j.cca.2020.01.001. Epub 2020 Jan 21.	Oshita T	Clin Chim Acta	2020	2020-01-24	10.1016/j.cca.2020.01.001	structured	registry	15	135	6	unknown	1	main body
210	31970517	The association between health-related quality of life and achievement of personalized symptom goal	Tagami K, Kawaguchi T, Miura T, Yamaguchi T, Matsumoto Y, Watanabe YS, Uehara Y, Okizaki A, Inoue A, Morita T, Kinoshita H.	Support Care Cancer. 2020 Oct;28(10):4737-4743. doi: 10.1007/s00520-020-05316-0. Epub 2020 Jan 22.	Tagami K	Support Care Cancer	2020	2020-01-24	10.1007/s00520-020-05316-0	structured	single center	15	140	6	prospective	1	abstract
211	31964577	Clinical Characteristics of Driving-related Stroke Occurring as a Recurrent Stroke	Inamasu J, Tomiyasu K, Oshima T, Yoshii M, Nakatsukasa M.	J Stroke Cerebrovasc Dis. 2020 Apr;29(4):104634. doi: 10.1016/j.jstrokecerebrovasdis.2019.104634. Epub 2020 Jan 18.	Inamasu J	J Stroke Cerebrovasc Dis	2020	2020-01-23	10.1016/j.jstrokecerebrovasdis.2019.104634	structured	single center	9	135	6	retrospective	1	abstract
215	31954534	Evolving population-based statistics for rare epithelial ovarian cancers	Matsuo K, Machida H, Matsuzaki S, Grubbs BH, Klar M, Roman LD, Sood AK, Gershenson DM, Wright JD.	Gynecol Oncol. 2020 Apr;157(1):3-11. doi: 10.1016/j.ygyno.2019.11.122. Epub 2020 Jan 15.	Matsuo K	Gynecol Oncol	2020	2020-01-20	10.1016/j.ygyno.2019.11.122	structured	registry	2	113,365 ovarian malignancies	1	retrospective	1	abstract
216	31952978	Correlation Between Skeletal Muscle Mass Deficit and Poor Functional Outcome in Patients with Acute Ischemic Stroke	Ohyama K, Watanabe M, Nosaki Y, Hara T, Iwai K, Mokuno K.	J Stroke Cerebrovasc Dis. 2020 Apr;29(4):104623. doi: 10.1016/j.jstrokecerebrovasdis.2019.104623. Epub 2020 Jan 14.	Ohyama K	J Stroke Cerebrovasc Dis	2020	2020-01-19	10.1016/j.jstrokecerebrovasdis.2019.104623	structured	single center	9	164	6	unknown	1	main body
217	31948649	Pre-Hospital Administration of Epinephrine in Pediatric Patients With Out-of-Hospital Cardiac Arrest	Matsuyama T, Komukai S, Izawa J, Gibo K, Okubo M, Kiyohara K, Kiguchi T, Iwami T, Ohta B, Kitamura T.	J Am Coll Cardiol. 2020 Jan 21;75(2):194-204. doi: 10.1016/j.jacc.2019.10.052.	Matsuyama T	J Am Coll Cardiol	2020	2020-01-18	10.1016/j.jacc.2019.10.052	structured	registry	9	3,961 pediatric OHCAs	3	retrospective	1	main body
218	31937581	Prognosis of amyotrophic lateral sclerosis patients undergoing tracheostomy invasive ventilation therapy in Japan	Hayashi N, Atsuta N, Yokoi D, Nakamura R, Nakatochi M, Katsuno M, Izumi Y, Kanai K, Hattori N, Taniguchi A, Morita M, Kano O, Shibuya K, Kuwabara S, Suzuki N, Aoki M, Aiba I, Mizoguchi K, Oda M, Kaji R, Sobue G.	J Neurol Neurosurg Psychiatry. 2020 Mar;91(3):285-290. doi: 10.1136/jnnp-2019-322213. Epub 2020 Jan 14.	Hayashi N	J Neurol Neurosurg Psychiatry	2020	2020-01-16	10.1136/jnnp-2019-322213	structured	registry	6	190 patients in the TIV group and 1093 patients in the non-TIV group	4	prospective	1	abstract
222	31931803	Clinical characterization of patients with primary aldosteronism plus subclinical Cushing's syndrome	Yasuda S, Hikima Y, Kabeya Y, Iida S, Oikawa Y, Isshiki M, Inoue I, Shimada A, Noda M.	BMC Endocr Disord. 2020 Jan 13;20(1):9. doi: 10.1186/s12902-020-0490-0.	Yasuda S	BMC Endocr Disord	2020	2020-01-15	10.1186/s12902-020-0490-0	structured	single center	5	71	7	retrospective	1	abstract
223	31930755	Metered-dose inhaler ipratropium bromide for children with acute asthma exacerbation: A prospective, non-randomized, observational study	Nomura O, Ihara T, Morikawa Y, Sakakibara H, Hagiwara Y, Inoue N, Akasawa A.	Pediatr Int. 2020 Mar;62(3):319-323. doi: 10.1111/ped.14146. Epub 2020 Mar 4.	Nomura O	Pediatr Int	2020	2020-01-14	10.1111/ped.14146	structured	single center	10	158	6	prospective	1	main body
224	31923128	The Benefits of Sparing Lumbar Motion Segments in Spinal Fusion for Adolescent Idiopathic Scoliosis Are Evident at 10 Years Postoperatively	Ohashi M, Bastrom TP, Marks MC, Bartley CE, Newton PO.	Spine (Phila Pa 1976). 2020 Jun 1;45(11):755-763. doi: 10.1097/BRS.0000000000003373.	Ohashi M	Spine (Phila Pa 1976)	2020	2020-01-11	10.1097/BRS.0000000000003373	structured	multicenter	17	151	6	prospective	1	abstract
225	31915698	Prevalence of Tongue Cleaning Using a Toothbrush: A Questionnaire Survey in Fukui Prefecture, Japan	Matsuda S, Saito T, Yoshida H, Yoshimura H, Sano K.	Biomed Res Int. 2019 Nov 4;2019:6320261. doi: 10.1155/2019/6320261. eCollection 2019.	Matsuda S	Biomed Res Int	2019	2020-01-10	10.1155/2019/6320261	structured	multicenter	22	1014	4	unknown	1	main body
229	31897621	A risk factor associated with subsequent new vertebral compression fracture after conservative therapy for patients with vertebral compression fracture: a retrospective observational study	Yamauchi K, Adachi A, Kameyama M, Murakami M, Sato Y, Kato C, Kato T.	Arch Osteoporos. 2020 Jan 3;15(1):9. doi: 10.1007/s11657-019-0679-x.	Yamauchi K	Arch Osteoporos	2020	2020-01-04	10.1007/s11657-019-0679-x	structured	single center	19	37	7	retrospective	1	main body
230	31896733	Per cent low attenuation volume and fractal dimension of low attenuation clusters on CT predict different long-term outcomes in COPD	Shimizu K, Tanabe N, Tho NV, Suzuki M, Makita H, Sato S, Muro S, Mishima M, Hirai T, Ogawa E, Nakano Y, Konno S, Nishimura M.	Thorax. 2020 Feb;75(2):116-122. doi: 10.1136/thoraxjnl-2019-213525. Epub 2020 Jan 2.	Shimizu K	Thorax	2020	2020-01-04	10.1136/thoraxjnl-2019-213525	structured	multicenter	10	226	6	prospective	1	main body
234	31890299	CD163(+) macrophages infiltration correlates with the immunosuppressive cytokine interleukin 10 expression in tongue leukoplakia	Shigeoka M, Koma YI, Nishio M, Komori T, Yokozaki H.	Clin Exp Dent Res. 2019 Aug 1;5(6):627-637. doi: 10.1002/cre2.228. eCollection 2019 Dec.	Shigeoka M	Clin Exp Dent Res	2019	2020-01-01	10.1002/cre2.228	structured	single center	11	24	7	unknown	1	main body
237	31887184	Longitudinal changes in structural lung abnormalities using MDCT in chronic obstructive pulmonary disease with asthma-like features	Anazawa R, Kawata N, Matsuura Y, Ikari J, Tada Y, Suzuki M, Takayanagi S, Matsuoka S, Matsushita S, Tatsumi K.	PLoS One. 2019 Dec 30;14(12):e0227141. doi: 10.1371/journal.pone.0227141. eCollection 2019.	Anazawa R	PLoS One	2019	2019-12-31	10.1371/journal.pone.0227141	structured	single center	10	50	7	prospective	1	main body
238	31887133	The relationship between glutathione levels in leukocytes and ocular clinical parameters in glaucoma	Yabana T, Sato K, Shiga Y, Himori N, Omodaka K, Nakazawa T.	PLoS One. 2019 Dec 30;14(12):e0227078. doi: 10.1371/journal.pone.0227078. eCollection 2019.	Yabana T	PLoS One	2019	2019-12-31	10.1371/journal.pone.0227078	structured	single center	8	56	7	unknown	1	main body
239	31886818	Impact of Energy intake at One Week after Hospitalization on Prognosis for Older Adults with Pneumonia	Shirado K, Wakabayashi H, Maeda K, Nishiyama A, Asada M, Isse H, Saito S, Kakitani C, Momosaki R.	J Nutr Health Aging. 2020;24(1):119-124. doi: 10.1007/s12603-019-1282-y.	Shirado K	J Nutr Health Aging	2020	2019-12-31	10.1007/s12603-019-1282-y	structured	DB	10	329	5	retrospective	1	abstract
240	31884051	Change in the strategy for prophylactic diazepam use for febrile seizures and the impact on seizure recurrence within 24 h	Inoue M, Adachi S, Kawakami I, Koga H.	Seizure. 2020 Feb;75:70-74. doi: 10.1016/j.seizure.2019.12.021. Epub 2019 Dec 23.	Inoue M	Seizure	2020	2019-12-30	10.1016/j.seizure.2019.12.021	structured	single center	15	509	5	retrospective	1	abstract
241	31883791	Absence of Microbleeds Reduces the Risk for Recurrent Intracerebral Hemorrhage	Miki K, Natori Y, Kai Y, Yamada T, Mori M, Noguchi N, Koga H.	J Stroke Cerebrovasc Dis. 2020 Mar;29(3):104585. doi: 10.1016/j.jstrokecerebrovasdis.2019.104585. Epub 2019 Dec 26.	Miki K	J Stroke Cerebrovasc Dis	2020	2019-12-30	10.1016/j.jstrokecerebrovasdis.2019.104585	structured	single center	9	317	5	retrospective	1	abstract
242	31883310	Clinical factors associated with activities of daily living and their decline in patients with severe dementia	Tanaka H, Nagata Y, Ishimaru D, Ogawa Y, Fukuhara K, Nishikawa T.	Psychogeriatrics. 2020 May;20(3):327-336. doi: 10.1111/psyg.12502. Epub 2019 Dec 28.	Tanaka H	Psychogeriatrics	2020	2019-12-29	10.1111/psyg.12502	structured	single center	18	131	6	unknown	1	abstract
244	31881875	The resonance® metallic ureteral stent in the treatment of malignant ureteral obstruction: a prospective observational study	Miyazaki J, Onozawa M, Takahashi S, Maekawa Y, Yasuda M, Wada K, Maeda Y, Masaki T, Yamaguchi A, Suzuki M, Sakai Y, Kimura T, Takai M, Seike K, Hashimoto T, Yamamoto S.	BMC Urol. 2019 Dec 27;19(1):137. doi: 10.1186/s12894-019-0569-y.	Miyazaki J	BMC Urol	2019	2019-12-29	10.1186/s12894-019-0569-y	structured	multicenter	15	50	7	prospective	1	main body
246	31878921	Establishing a hospital transfusion management system promotes appropriate clinical use of human albumin in Japan: a nationwide retrospective study	Yano Y, Sakata N, Fushimi K.	BMC Health Serv Res. 2019 Dec 26;19(1):999. doi: 10.1186/s12913-019-4836-0.	Yano Y	BMC Health Serv Res	2019	2019-12-28	10.1186/s12913-019-4836-0	structured	large scale database	15	139853	1	retrospective	1	abstract
247	31878894	1g versus 2 g daily intravenous ceftriaxone in the treatment of community onset pneumonia - a propensity score analysis of data from a Japanese multicenter registry	Hasegawa S, Sada R, Yaegashi M, Morimoto K, Mori T; Adult Pneumonia Study Group-Japan.	BMC Infect Dis. 2019 Dec 26;19(1):1079. doi: 10.1186/s12879-019-4552-8.	Hasegawa S	BMC Infect Dis	2019	2019-12-28	10.1186/s12879-019-4552-8	structured	registry	10	3817	3	prospective	1	title
254	31863957	Aneurysm Sac Thrombus Volume Predicts Aneurysm Expansion with Type II Endoleak After Endovascular Aneurysm Repair	Fujii T, Banno H, Kodama A, Sugimoto M, Akita N, Tsuruoka T, Sakakibara M, Komori K.	Ann Vasc Surg. 2020 Jul;66:85-94.e1. doi: 10.1016/j.avsg.2019.11.045. Epub 2019 Dec 18.	Fujii T	Ann Vasc Surg	2020	2019-12-22	10.1016/j.avsg.2019.11.045	structured	single center	15	423	5	prospective	1	abstract
255	31863949	Endovascular Aortic Aneurysm Repair without Type 2 Endoleak Using Concomitant N-Butyl-2-Cyanoacrylate Injection into the Abdominal Aortic Aneurysm Sac	Miura S, Kurimoto Y, Maruyama R, Masuda T, Yanase Y, Iba Y, Nojima M, Yamada A.	Ann Vasc Surg. 2020 Jul;66:110-119. doi: 10.1016/j.avsg.2019.12.006. Epub 2019 Dec 18.	Miura S	Ann Vasc Surg	2020	2019-12-22	10.1016/j.avsg.2019.12.006	structured	single center	9	176	6	prospective	1	main body
259	31859198	Added value of inflammatory markers to vital signs to predict mortality in patients suspected of severe infection	Takada T, Hoogland J, Yano T, Fujii K, Fujiishi R, Miyashita J, Takeshima T, Hayashi M, Azuma T, Moons KGM.	Am J Emerg Med. 2020 Jul;38(7):1389-1395. doi: 10.1016/j.ajem.2019.11.030. Epub 2019 Dec 11.	Takada T	Am J Emerg Med	2020	2019-12-21	10.1016/j.ajem.2019.11.030	structured	single center	1	1015	4	retrospective	1	abstract
263	31857020	Decline in Left Ventricular Ejection Fraction During Follow-Up in Patients With Severe Aortic Stenosis	Minamino-Muta E, Kato T, Morimoto T, Taniguchi T, Izumi C, Nakatsuma K, Inoko M, Shirai S, Kanamori N, Murata K, Kitai T, Kawase Y, Miyake M, Mitsuoka H, Hirano Y, Sasa T, Nagao K, Inada T, Nishikawa R, Takeuchi Y, Matsuda S, Yamane K, Su K, Komasa A, Ishii K, Kato Y, Takabayashi K, Watanabe S, Saito N, Minatoya K, Kimura T; CURRENT AS Registry Investigators.	JACC Cardiovasc Interv. 2019 Dec 23;12(24):2499-2511. doi: 10.1016/j.jcin.2019.09.015.	Minamino-Muta E	JACC Cardiovasc Interv	2019	2019-12-21	10.1016/j.jcin.2019.09.015	structured	registry	9	3815	3	retrospective	1	abstract
265	31852709	Association of volume of self-directed versus assigned interpretive work with diagnostic performance of radiologists: an observational study	Amemiya S, Mori H, Takao H, Abe O.	BMJ Open. 2019 Dec 17;9(12):e033390. doi: 10.1136/bmjopen-2019-033390.	Amemiya S	BMJ Open	2019	2019-12-20	10.1136/bmjopen-2019-033390	structured	single center	2	334	5	retrospective	1	abstract
266	31852449	Laser Doppler blood flowmeter as a useful instrument for the early detection of lower extremity peripheral arterial disease in hemodialysis patients: an observational study	Ishii T, Takabe S, Yanagawa Y, Ohshima Y, Kagawa Y, Shibata A, Oyama K.	BMC Nephrol. 2019 Dec 18;20(1):470. doi: 10.1186/s12882-019-1653-y.	Ishii T	BMC Nephrol	2019	2019-12-20	10.1186/s12882-019-1653-y	structured	multicenter	21	128	6	retrospective	1	main body
268	31851436	Real-World Effectiveness of Ramelteon and Suvorexant for Delirium Prevention in 948 Patients With Delirium Risk Factors	Hatta K, Kishi Y, Wada K, Takeuchi T, Hashimoto N, Suda K, Taira T, Tsuchida K, Ohmori T, Akizuki N, Nishio Y, Nakanishi Y, Usui C, Kurata A, Horikawa N, Eguchi H, Ito S, Muto H, Nakamura H, Uchimura N.	J Clin Psychiatry. 2019 Dec 17;81(1):19m12865. doi: 10.4088/JCP.19m12865.	Hatta K	J Clin Psychiatry	2019	2019-12-19	10.4088/JCP.19m12865	structured	multicenter	18	948	5	prospective	1	abstract
269	31843816	Association between the number of board-certified cardiologists and the risk of in-hospital mortality: a nationwide study involving the Japanese registry of all cardiac and vascular diseases	Yoneyama K, Kanaoka K, Okayama S, Nishimura K, Nakai M, Matsushita K, Miyamoto Y, Kida K, Ishibashi Y, Izumo M, Watanabe M, Soeda T, Okura H, Harada T, Yasuda S, Murohara T, Ogawa H, Saito Y, Akashi YJ.	BMJ Open. 2019 Dec 15;9(12):e024657. doi: 10.1136/bmjopen-2018-024657.	Yoneyama K	BMJ Open	2019	2019-12-18	10.1136/bmjopen-2018-024657	structured	large scale database	9	896 171 patients	1	prospective	1	main body
271	31838590	Prognostic scores for evaluating the survival benefit of regorafenib or trifluridine/tipiracil in patients with metastatic colorectal cancer: an exploratory analysis of the REGOTAS study	Moriwaki T, Fukuoka S, Masuishi T, Takashima A, Kumekawa Y, Kajiwara T, Yamazaki K, Esaki T, Makiyama A, Denda T, Hatachi Y, Suto T, Sugimoto N, Enomoto M, Ishikawa T, Kashiwada T, Oki E, Komatsu Y, Tsuji A, Tsuchihashi K, Sakai D, Ueno H, Tamura T, Yamashita K, Shimada Y.	Int J Clin Oncol. 2020 Apr;25(4):614-621. doi: 10.1007/s10147-019-01600-0. Epub 2019 Dec 14.	Moriwaki T	Int J Clin Oncol	2020	2019-12-16	10.1007/s10147-019-01600-0	structured	multicenter	2	489	5	retrospective	1	main body
273	31834617	Long-Term Safety and Effectiveness of Diquafosol for the Treatment of Dry Eye in a Real-World Setting: A Prospective Observational Study	Ohashi Y, Munesue M, Shimazaki J, Takamura E, Yokoi N, Watanabe H, Nomura A, Shimada F.	Adv Ther. 2020 Feb;37(2):707-717. doi: 10.1007/s12325-019-01188-x. Epub 2019 Dec 13.	Ohashi Y	Adv Ther	2020	2019-12-14	10.1007/s12325-019-01188-x	structured	multicenter	7	580	5	prospective	1	abstract
275	31831549	Fall-related mortality trends in older Japanese adults aged ≥65 years: a nationwide observational study	Hagiya H, Koyama T, Zamami Y, Tatebe Y, Funahashi T, Shinomiya K, Kitamura Y, Hinotsu S, Sendo T, Rakugi H, Kano MR.	BMJ Open. 2019 Dec 11;9(12):e033462. doi: 10.1136/bmjopen-2019-033462.	Hagiya H	BMJ Open	2019	2019-12-14	10.1136/bmjopen-2019-033462	structured	large scale database	15	more than 100000	1	retrospective	1	abstract
276	31831196	Body mass index as a tool for optimizing surgical care in coronary artery bypass grafting through understanding risks of specific complications	Nishioka N, Ichihara N, Bando K, Motomura N, Koyama N, Miyata H, Kohsaka S, Takamoto S, Hashimoto K.	J Thorac Cardiovasc Surg. 2020 Aug;160(2):409-420.e14. doi: 10.1016/j.jtcvs.2019.07.048. Epub 2019 Sep 28.	Nishioka N	J Thorac Cardiovasc Surg	2020	2019-12-14	10.1016/j.jtcvs.2019.07.048	structured	DB	19	96058	2	retrospective	1	abstract
277	31829506	Risk factors for adverse drug reactions in older inpatients of geriatric wards at admission: Multicenter study	Kojima T, Matsui T, Suzuki Y, Takeya Y, Tomita N, Kozaki K, Kuzuya M, Rakugi H, Arai H, Akishita M.	Geriatr Gerontol Int. 2020 Feb;20(2):144-149. doi: 10.1111/ggi.13844. Epub 2019 Dec 12.	Kojima T	Geriatr Gerontol Int	2020	2019-12-13	10.1111/ggi.13844	structured	multicenter	15	1155	4	retrospective	1	title
278	31829410	Thymic epithelial tumor treatment in Japan: analysis of hospital cancer registry and insurance claims data, 2012-2014	Kanemura H, Tamura T, Nishimura N, Kobayashi D, Higashi T.	Jpn J Clin Oncol. 2020 Mar 9;50(3):310-317. doi: 10.1093/jjco/hyz167.	Kanemura H	Jpn J Clin Oncol	2020	2019-12-13	10.1093/jjco/hyz167	structured	registry	2	1360	4	retrospective	1	title
280	31828893	Characteristics of the nonpulmonary vein foci induced after second-generation cryoballoon ablation for paroxysmal atrial fibrillation	Kato N, Nitta J, Sato A, Inamura Y, Takamiya T, Inaba O, Negi K, Takahashi Y, Goya M, Sasano T.	J Cardiovasc Electrophysiol. 2020 Jan;31(1):174-184. doi: 10.1111/jce.14314. Epub 2019 Dec 16.	Kato N	J Cardiovasc Electrophysiol	2020	2019-12-13	10.1111/jce.14314	structured	single center	9	647	5	retrospective	1	abstract
282	31825991	Clinically useful limited sampling strategy to estimate area under the concentration-time curve of once-daily tacrolimus in adult Japanese kidney transplant recipients	Nakazawa R, Yoshiike M, Nozawa S, Aida K, Katsuoka Y, Fujimoto E, Yazawa M, Kikuchi E, Shibagaki Y, Sasaki H.	PLoS One. 2019 Dec 11;14(12):e0225878. doi: 10.1371/journal.pone.0225878. eCollection 2019.	Nakazawa R	PLoS One	2019	2019-12-12	10.1371/journal.pone.0225878	structured	single center	20	36	7	retrospective	1	main body
284	31820544	Physical activity and mortality in older patients with a pacemaker	Goto T, Mori K, Nakasuka K, Kato M, Nakayama T, Banno T, Ichihashi T, Wakami K, Fukuta H, Seo Y, Ohte N.	Geriatr Gerontol Int. 2020 Feb;20(2):106-111. doi: 10.1111/ggi.13823. Epub 2019 Dec 9.	Goto T	Geriatr Gerontol Int	2020	2019-12-11	10.1111/ggi.13823	structured	single center	15	107	6	retrospective	1	abstract
285	31818301	Dosimetric factors associated with long-term patient-reported outcomes after definitive radiotherapy of patients with head and neck cancer	Hayakawa T, Kawakami S, Soda I, Kainuma T, Nozawa M, Sekiguchi A, Miyamoto S, Yamashita T, Ishiyama H.	Radiat Oncol. 2019 Dec 9;14(1):221. doi: 10.1186/s13014-019-1429-3.	Hayakawa T	Radiat Oncol	2019	2019-12-11	10.1186/s13014-019-1429-3	structured	single center	2	53	7	prospective	1	main body
286	31813677	Current status of long-term prognosis among all subtypes of pulmonary hypertension in Japan	Kozu K, Sugimura K, Ito M, Hirata KI, Node K, Miyamoto T, Ueno S, Watanabe H, Shimokawa H; Japanese Pulmonary Circulation Study Group.	Int J Cardiol. 2020 Feb 1;300:228-235. doi: 10.1016/j.ijcard.2019.11.139. Epub 2019 Nov 27.	Kozu K	Int J Cardiol	2020	2019-12-10	10.1016/j.ijcard.2019.11.139	structured	registry	9	1253	4	unknown	1	abstract
287	31810019	Structure and process of dementia care and patient outcomes after hip surgery in elderly people with dementia: A retrospective observational study in Japan	Morioka N, Moriwaki M, Tomio J, Kashiwagi M, Fushimi K, Ogata Y.	Int J Nurs Stud. 2020 Feb;102:103470. doi: 10.1016/j.ijnurstu.2019.103470. Epub 2019 Nov 7.	Morioka N	Int J Nurs Stud	2020	2019-12-07	10.1016/j.ijnurstu.2019.103470	structured	large scale database	18	20393	2	retrospective	1	abstract
290	31796050	Comparison of the prognostic values of three calculation methods for echocardiographic relative wall thickness in acute decompensated heart failure	Yamaguchi S, Shimabukuro M, Abe M, Arakaki T, Arasaki O, Ueda S.	Cardiovasc Ultrasound. 2019 Dec 3;17(1):30. doi: 10.1186/s12947-019-0179-6.	Yamaguchi S	Cardiovasc Ultrasound	2019	2019-12-05	10.1186/s12947-019-0179-6	structured	single center	9	389	5	retrospective	1	abstract
291	31791621	Comparison of incidence of anaphylaxis between sugammadex and neostigmine: a retrospective multicentre observational study	Orihara M, Takazawa T, Horiuchi T, Sakamoto S, Nagumo K, Tomita Y, Tomioka A, Yoshida N, Yokohama A, Saito S.	Br J Anaesth. 2020 Feb;124(2):154-163. doi: 10.1016/j.bja.2019.10.016. Epub 2019 Nov 30.	Orihara M	Br J Anaesth	2020	2019-12-04	10.1016/j.bja.2019.10.016	structured	multicenter	19	49 532	2	retrospective	1	title
292	31791266	Correlation of prechemotherapy urinary megalin ectodomain (A-megalin) levels with the development of cisplatin-induced nephrotoxicity: a prospective observational study	Shoji S, Hosojima M, Kabasawa H, Kondo R, Miura S, Watanabe S, Aoki N, Kaseda R, Kuwahara S, Tanabe N, Hirayama Y, Narita I, Kikuchi T, Kagamu H, Saito A.	BMC Cancer. 2019 Dec 2;19(1):1170. doi: 10.1186/s12885-019-6398-2.	Shoji S	BMC Cancer	2019	2019-12-04	10.1186/s12885-019-6398-2	structured	large scale database	2	45	7	prospective	1	abstract
293	31781668	Relation between Blood Pressure Management and Renal Effects of Sodium-Glucose Cotransporter 2 Inhibitors in Diabetic Patients with Chronic Kidney Disease	Kobayashi K, Toyoda M, Kaneyama N, Hatori N, Furuki T, Sakai H, Takihata M, Umezono T, Ito S, Suzuki D, Takeda H, Kanamori A, Degawa H, Yamamoto H, Machimura H, Mokubo A, Chin K, Obana M, Hishiki T, Aoyama K, Nakajima S, Umezawa S, Shimura H, Aoyama T, Miyakawa M.	J Diabetes Res. 2019 Nov 3;2019:9415313. doi: 10.1155/2019/9415313. eCollection 2019.	Kobayashi K	J Diabetes Res	2019	2019-11-30	10.1155/2019/9415313	structured	multicenter	4	740	5	retrospective	1	abstract
294	31780592	Use of preoperative haemostasis and ABO blood typing tests in children: a retrospective observational study using a nationwide claims database in Japan	Yonekura H, Ide K, Kanazawa Y, Takeda C, Nakamori Y, Matsunari Y, Sakai M, Kawakami K, Kamei M.	BMJ Open. 2019 Nov 27;9(11):e032306. doi: 10.1136/bmjopen-2019-032306.	Yonekura H	BMJ Open	2019	2019-11-30	10.1136/bmjopen-2019-032306	structured	large scale database	15	13 018	2	retrospective	1	title
295	31779676	Risk stratification and clinical course of hepatitis B virus reactivation in rheumatoid arthritis patients with resolved infection: final report of a multicenter prospective observational study at Japanese Red Cross Hospital	Fukuda W, Hanyu T, Katayama M, Mizuki S, Okada A, Miyata M, Handa Y, Hayashi M, Koyama Y, Arii K, Kitaori T, Hagiyama H, Urushidani Y, Yamasaki T, Ikeno Y, Suzuki T, Omoto A, Sugitani T, Morita S, Inokuma S.	Arthritis Res Ther. 2019 Nov 28;21(1):255. doi: 10.1186/s13075-019-2053-1.	Fukuda W	Arthritis Res Ther	2019	2019-11-30	10.1186/s13075-019-2053-1	structured	multicenter	1	1127	4	prospective	1	title
296	31777468	Long-Term Efficacy and Safety of Everolimus-Eluting Stent Implantation in Japanese Patients with Acute Coronary Syndrome: Five-Year Real-World Data from the Tokyo-MD PCI Study	Yoshikawa S, Ashikaga T, Miyazaki T, Kurihara K, Hirao K.	J Interv Cardiol. 2019 Nov 3;2019:3146848. doi: 10.1155/2019/3146848. eCollection 2019.	Yoshikawa S	J Interv Cardiol	2019	2019-11-29	10.1155/2019/3146848	structured	multicenter	9	1899	4	retrospective	1	abstract
297	31776779	The association of intraoperative end-tidal carbon dioxide with the risk of postoperative nausea and vomiting	Fujimoto D, Egi M, Makino S, Mizobuchi S.	J Anesth. 2020 Apr;34(2):195-201. doi: 10.1007/s00540-019-02715-4. Epub 2019 Nov 27.	Fujimoto D	J Anesth	2020	2019-11-29	10.1007/s00540-019-02715-4	structured	single center	15	146	6	retrospective	1	abstract
298	31775821	Recurrent mitral regurgitation after mitral valve repair for bileaflet lesions in the modern era	Kaneyuki D, Nakajima H, Asakura T, Yoshitake A, Tokunaga C, Tochii M, Hayashi J, Takazawa A, Izumida H, Iguchi A.	J Cardiothorac Surg. 2019 Nov 27;14(1):205. doi: 10.1186/s13019-019-1035-3.	Kaneyuki D	J Cardiothorac Surg	2019	2019-11-29	10.1186/s13019-019-1035-3	structured	single center	15	56	7	unknown	1	main body
300	31775082	A predictive factor for patients with acute respiratory distress syndrome: CT lung volumetry of the well-aerated region as an automated method	Nishiyama A, Kawata N, Yokota H, Sugiura T, Matsumura Y, Higashide T, Horikoshi T, Oda S, Tatsumi K, Uno T.	Eur J Radiol. 2020 Jan;122:108748. doi: 10.1016/j.ejrad.2019.108748. Epub 2019 Nov 14.	Nishiyama A	Eur J Radiol	2020	2019-11-28	10.1016/j.ejrad.2019.108748	structured	single center	10	42	7	retrospective	1	abstract
302	31772113	Reliability and validity of the Japanese version of the Ocular Surface Disease Index for dry eye disease	Midorikawa-Inomata A, Inomata T, Nojiri S, Nakamura M, Iwagami M, Fujimoto K, Okumura Y, Iwata N, Eguchi A, Hasegawa H, Kinouchi H, Murakami A, Kobayashi H.	BMJ Open. 2019 Nov 25;9(11):e033940. doi: 10.1136/bmjopen-2019-033940.	Midorikawa-Inomata A	BMJ Open	2019	2019-11-28	10.1136/bmjopen-2019-033940	structured	single center	7	209	6	unknown	1	abstract
303	31772105	Benefits of adding a physician-staffed ambulance to bystander-witnessed out-of-hospital cardiac arrest: a community-based, observational study in Niigata, Japan	Sato N, Matsuyama T, Akazawa K, Nakazawa K, Hirose Y.	BMJ Open. 2019 Nov 26;9(11):e032967. doi: 10.1136/bmjopen-2019-032967.	Sato N	BMJ Open	2019	2019-11-28	10.1136/bmjopen-2019-032967	structured	registry	9	4172	3	retrospective	1	main body
304	31771645	Impact of rewarming rate on the mortality of patients with accidental hypothermia: analysis of data from the J-Point registry	Watanabe M, Matsuyama T, Morita S, Ehara N, Miyamae N, Okada Y, Jo T, Sumida Y, Okada N, Nozawa M, Tsuruoka A, Fujimoto Y, Okumura Y, Kitamura T, Ohta B.	Scand J Trauma Resusc Emerg Med. 2019 Nov 26;27(1):105. doi: 10.1186/s13049-019-0684-5.	Watanabe M	Scand J Trauma Resusc Emerg Med	2019	2019-11-28	10.1186/s13049-019-0684-5	structured	registry	19	572	5	retrospective	1	title
305	31771341	Predictive Model for Mortality Risk Including the Wound, Ischemia, Foot Infection Classification in Patients Undergoing Revascularization for Critical Limb Ischemia	Azuma N, Takahara M, Kodama A, Soga Y, Terashi H, Tazaki J, Yamaoka T, Koya A, Iida O.	Circ Cardiovasc Interv. 2019 Dec;12(12):e008015. doi: 10.1161/CIRCINTERVENTIONS.119.008015. Epub 2019 Nov 27.	Azuma N	Circ Cardiovasc Interv	2019	2019-11-28	10.1161/CIRCINTERVENTIONS.119.008015	structured	registry	1	520	5	prospective	1	abstract
307	31769309	Safety and effectiveness of empagliflozin in Japanese patients with type 2 diabetes: interim analysis from a post-marketing surveillance study	Kaku K, Chin R, Naito Y, Iliev H, Ikeda R, Ochiai K, Yasui A.	Expert Opin Drug Saf. 2020 Feb;19(2):211-221. doi: 10.1080/14740338.2020.1694659. Epub 2019 Nov 26.	Kaku K	Expert Opin Drug Saf	2020	2019-11-27	10.1080/14740338.2020.1694659	structured	PMS	4	8180	3	prospective	1	title
308	31768720	Acute normovolemic hemodilution reduced allogeneic blood transfusion without increasing perioperative complications in patients undergoing free-flap reconstruction of the head and neck	Takekawa D, Saito J, Kinoshita H, Hashiba EI, Hirai N, Yamazaki Y, Kushikata T, Hirota K.	J Anesth. 2020 Apr;34(2):187-194. doi: 10.1007/s00540-019-02714-5. Epub 2019 Nov 25.	Takekawa D	J Anesth	2020	2019-11-27	10.1007/s00540-019-02714-5	structured	single center	15	123	6	retrospective	1	abstract
309	31767599	Variation in survival after out-of-hospital cardiac arrest between receiving hospitals in Japan: an observational study	Koyama S, Gibo K, Yamaguchi Y, Okubo M.	BMJ Open. 2019 Nov 24;9(11):e033919. doi: 10.1136/bmjopen-2019-033919.	Koyama S	BMJ Open	2019	2019-11-27	10.1136/bmjopen-2019-033919	structured	registry	9	9303	3	prospective	1	abstract
313	31758737	Common carotid artery kinking is a predictor of cardiovascular events: A long-term follow-up study using carotid ultrasonography	Iwai-Takano M, Watanabe T, Ohira T.	Echocardiography. 2019 Dec;36(12):2227-2233. doi: 10.1111/echo.14536. Epub 2019 Nov 23.	Iwai-Takano M	Echocardiography	2019	2019-11-24	10.1111/echo.14536	structured	single center	9	598	5	retrospective	1	main body
315	31753896	Association of the low e' and high E/e' with long-term outcomes in patients with normal ejection fraction: a hospital population-based observational cohort study	Seko Y, Kato T, Shiba M, Morita Y, Yamaji Y, Haruna Y, Nakane E, Hayashi H, Haruna T, Inoko M.	BMJ Open. 2019 Nov 21;9(11):e032663. doi: 10.1136/bmjopen-2019-032663.	Seko Y	BMJ Open	2019	2019-11-23	10.1136/bmjopen-2019-032663	structured	single center	15	3576	3	retrospective	1	abstract
318	31747412	Differences in clinical features of cluster headache between drinkers and nondrinkers in Japan	Imai N, Kitamura E.	PLoS One. 2019 Nov 20;14(11):e0224407. doi: 10.1371/journal.pone.0224407. eCollection 2019.	Imai N	PLoS One	2019	2019-11-21	10.1371/journal.pone.0224407	structured	single center	15	131	6	retrospective	1	abstract
320	31746526	Efficacy of pharmacists’ assessment and intervention based on Screening Tool for Older Persons’ Appropriate Prescriptions for Japanese compared with Screening Tool of Older Persons' potentially inappropriate Prescriptions criteria version 2 in older patients with cardiovascular disease	Kimura T, Ogura F, Kukita Y, Takahashi T, Yamamoto K, Ioroi T, Yano I.	Geriatr Gerontol Int. 2019 Nov;19(11):1101-1107. doi: 10.1111/ggi.13773.	Kimura T	Geriatr Gerontol Int	2019	2019-11-21	10.1111/ggi.13773	structured	single center	15	230	6	prospective	1	abstract
321	31746038	Important factors in left atrial posterior wall isolation using 28-mm cryoballoon ablation for persistent atrial fibrillation-Block line or isolation area?	Nanbu T, Yotsukura A, Suzuki G, Ishidoya Y, Sano F, Yoshida I, Sakurai M.	J Cardiovasc Electrophysiol. 2020 Jan;31(1):119-127. doi: 10.1111/jce.14281. Epub 2019 Nov 25.	Nanbu T	J Cardiovasc Electrophysiol	2020	2019-11-21	10.1111/jce.14281	structured	single center	9	78	7	unknown	1	main body
322	31745723	Diagnostic accuracy of MRI parameters in pure akinesia with gait freezing	Nakahara K, Nakane S, Kitajima M, Masuda-Narita T, Matsuo H, Ando Y.	J Neurol. 2020 Mar;267(3):752-759. doi: 10.1007/s00415-019-09635-z. Epub 2019 Nov 19.	Nakahara K	J Neurol	2020	2019-11-21	10.1007/s00415-019-09635-z	structured	single center	15	128	6	unknown	1	main body
323	31744549	Implementation of earlier antibiotic administration in patients with severe sepsis and septic shock in Japan: a descriptive analysis of a prospective observational study	Abe T, Kushimoto S, Tokuda Y, Phillips GS, Rhodes A, Sugiyama T, Komori A, Iriyama H, Ogura H, Fujishima S, Shiraishi A, Saitoh D, Mayumi T, Naito T, Takuma K, Nakada TA, Shiino Y, Tarui T, Hifumi T, Otomo Y, Okamoto K, Umemura Y, Kotani J, Sakamoto Y, Sasaki J, Shiraishi SI, Tsuruta R, Hagiwara A, Yamakawa K, Masuno T, Takeyama N, Yamashita N, Ikeda H, Ueyama M, Gando S; JAAM FORECAST group.	Crit Care. 2019 Nov 19;23(1):360. doi: 10.1186/s13054-019-2644-x.	Abe T	Crit Care	2019	2019-11-21	10.1186/s13054-019-2644-x	structured	multicenter	1	1184	4	prospective	1	abstract
325	31736321	Ceftriaxone versus ampicillin/sulbactam for the treatment of aspiration-associated pneumonia in adults	Hasegawa S, Shiraishi A, Yaegashi M, Hosokawa N, Morimoto K, Mori T.	J Comp Eff Res. 2019 Nov;8(15):1275-1284. doi: 10.2217/cer-2019-0041. Epub 2019 Nov 18.	Hasegawa S	J Comp Eff Res	2019	2019-11-19	10.2217/cer-2019-0041	structured	DB	10	3817	3	unknown	1	main body
326	31733379	Association Between Surgical Level and Early Postoperative Thigh Symptoms Among Patients Undergoing Standalone Lateral Lumbar Interbody Fusion	Shirahata T, Okano I, Salzmann SN, Sax OC, Shue J, Sama AA, Cammisa FP, Toyone T, Inagaki K, Hughes AP, Girardi FP.	World Neurosurg. 2020 Feb;134:e885-e891. doi: 10.1016/j.wneu.2019.11.025. Epub 2019 Nov 13.	Shirahata T	World Neurosurg	2020	2019-11-17	10.1016/j.wneu.2019.11.025	structured	single center	15	285	6	retrospective	1	abstract
327	31727581	Characteristics of tobacco-related lung diseases in Fukuoka Prefecture, Japan: A prospective, multi-institutional, observational study	Ogata-Suetsugu S, Hamada N, Tsuda T, Takata S, Kitasato Y, Inoue N, Nagata N, Yatera K, Mukae H, Yoshii C, Hoshino T, Fujita M, Watanabe K, Tokunaga S, Nakanishi Y; Fukuoka tobacco-related lung disease (FOLD) registry study group, Fukuoka, Japan.	Respir Investig. 2020 Jan;58(1):74-80. doi: 10.1016/j.resinv.2019.10.002. Epub 2019 Nov 11.	Ogata-Suetsugu S	Respir Investig	2020	2019-11-16	10.1016/j.resinv.2019.10.002	structured	multicenter	12	1016	4	prospective	1	title
330	31725684	Procalcitonin and Neutrophil Lymphocyte Ratio After Spinal Instrumentation Surgery	Inose H, Kobayashi Y, Yuasa M, Hirai T, Yoshii T, Okawa A.	Spine (Phila Pa 1976). 2019 Dec 1;44(23):E1356-E1361. doi: 10.1097/BRS.0000000000003157.	Inose H	Spine (Phila Pa 1976)	2019	2019-11-15	10.1097/BRS.0000000000003157	structured	single center	15	242	6	retrospective	1	abstract
333	31724089	Increased choroidal blood flow and choroidal thickness in patients with hypertensive chorioretinopathy	Saito M, Noda K, Saito W, Hirooka K, Hashimoto Y, Ishida S.	Graefes Arch Clin Exp Ophthalmol. 2020 Feb;258(2):233-240. doi: 10.1007/s00417-019-04511-y. Epub 2019 Nov 14.	Saito M	Graefes Arch Clin Exp Ophthalmol	2020	2019-11-15	10.1007/s00417-019-04511-y	structured	single center	8	9	7	retrospective	1	main body
337	31720993	The utility of ground-glass attenuation score for anticancer treatment-related acute exacerbation of interstitial lung disease among lung cancer patients with interstitial lung disease	Nishiyama N, Honda T, Sema M, Kawahara T, Jin Y, Natsume I, Chiaki T, Yamashita T, Tsukada Y, Taki R, Miyashita Y, Saito K, Tateishi T, Sakashita H, Miyazaki Y.	Int J Clin Oncol. 2020 Feb;25(2):282-291. doi: 10.1007/s10147-019-01576-x. Epub 2019 Nov 13.	Nishiyama N	Int J Clin Oncol	2020	2019-11-14	10.1007/s10147-019-01576-x	structured	single center	2	153	6	retrospective	1	abstract
339	31704852	The Levels of Interferon-gamma Release as a Biomarker for Non-small-cell Lung Cancer Patients Receiving Immune Checkpoint Inhibitors	Hirashima T, Kanai T, Suzuki H, Yoshida H, Matsushita A, Kawasumi H, Samejima Y, Noda Y, Nasu S, Tanaka A, Morishita N, Hashimoto S, Kawahara K, Tamura Y, Okamoto N, Tanaka T.	Anticancer Res. 2019 Nov;39(11):6231-6240. doi: 10.21873/anticanres.13832.	Hirashima T	Anticancer Res	2019	2019-11-10	10.21873/anticanres.13832	structured	single center	2	29	7	prospective	1	main body
345	31699748	Association between potentially inappropriate medications at discharge and unplanned readmissions among hospitalised elderly patients at a single centre in Japan: a prospective observational study	Komagamine J, Yabuki T, Kobayashi M.	BMJ Open. 2019 Nov 7;9(11):e032574. doi: 10.1136/bmjopen-2019-032574.	Komagamine J	BMJ Open	2019	2019-11-09	10.1136/bmjopen-2019-032574	structured	single center	15	739	5	prospective	1	title
346	31698256	Extensive postoperative subdural fluid volume affects the onset of chronic subdural hematoma after unruptured aneurysmal clipping surgery	Murakami T, Nakagawa I, Park HS, Kotsugi M, Takamura Y, Takeshima Y, Matsuda R, Nishimura F, Yamada S, Motoyama Y, Su Park Y, Nakase H.	Clin Neurol Neurosurg. 2019 Dec;187:105533. doi: 10.1016/j.clineuro.2019.105533. Epub 2019 Sep 28.	Murakami T	Clin Neurol Neurosurg	2019	2019-11-08	10.1016/j.clineuro.2019.105533	structured	single center	19	217	6	retrospective	1	abstract
348	31694652	Unique patterns of lower respiratory tract microbiota are associated with inflammation and hospital mortality in acute respiratory distress syndrome	Kyo M, Nishioka K, Nakaya T, Kida Y, Tanabe Y, Ohshimo S, Shime N.	Respir Res. 2019 Nov 6;20(1):246. doi: 10.1186/s12931-019-1203-y.	Kyo M	Respir Res	2019	2019-11-08	10.1186/s12931-019-1203-y	structured	single center	10	47	7	unknown	1	main body
352	31689132	Safety and efficacy of vildagliptin: 52-week post-marketing surveillance of Japanese patients with type 2 diabetes in combination with other oral antidiabetics and insulin	Hayashi T, Murayama H, Shinfuku Y, Taniguchi T, Tsumiyama I, Oyama N.	Expert Opin Pharmacother. 2020 Jan;21(1):121-130. doi: 10.1080/14656566.2019.1685500. Epub 2019 Nov 5.	Hayashi T	Expert Opin Pharmacother	2020	2019-11-06	10.1080/14656566.2019.1685500	structured	PMS	4	3006	3	unknown	1	title
354	31682533	Current treatment patterns and medical costs for multiple myeloma in Japan: a cross-sectional analysis of a health insurance claims database	Uno S, Goto R, Suzuki K, Iwasaki K, Takeshima T, Ohtsu T.	J Med Econ. 2020 Feb;23(2):166-173. doi: 10.1080/13696998.2019.1686870. Epub 2019 Nov 18.	Uno S	J Med Econ	2020	2019-11-05	10.1080/13696998.2019.1686870	structured	large scale database	2	19137	2	unknown	1	title
355	31679617	Perioperative Atrial Fibrillation in Noncardiac Surgeries for Malignancies and One-Year Recurrence	Higuchi S, Kabeya Y, Matsushita K, Arai N, Tachibana K, Tanaka R, Kawachi R, Takei H, Suzuki Y, Kogure M, Imanishi Y, Moriyama K, Sugiyama M, Yorozu T, Saito K, Abe N, Kondo H, Yoshino H.	Can J Cardiol. 2019 Nov;35(11):1449-1456. doi: 10.1016/j.cjca.2019.07.008. Epub 2019 Jul 11.	Higuchi S	Can J Cardiol	2019	2019-11-05	10.1016/j.cjca.2019.07.008	structured	single center	9	752	5	prospective	1	abstract
357	31678542	The Impact of Femoropopliteal Artery Calcium Score after Endovascular Treatment	Tokuda T, Oba Y, Koshida R, Suzuki Y, Murata A, Ito T.	Ann Vasc Surg. 2020 Jul;66:543-553. doi: 10.1016/j.avsg.2019.10.081. Epub 2019 Nov 1.	Tokuda T	Ann Vasc Surg	2020	2019-11-04	10.1016/j.avsg.2019.10.081	structured	single center	15	132	6	retrospective	1	main body
358	31677183	Effectiveness of risk scoring systems in predicting endoscopic treatment in colonic diverticular bleeding	Oguri N, Ikeya T, Kobayashi D, Yamamoto K, Yoshimoto T, Takasu A, Okamoto T, Shiratori Y, Okuyama S, Takagi K, Nakamura K, Fukuda K.	J Gastroenterol Hepatol. 2020 May;35(5):815-820. doi: 10.1111/jgh.14901. Epub 2019 Dec 9.	Oguri N	J Gastroenterol Hepatol	2020	2019-11-03	10.1111/jgh.14901	structured	single center	11	302	5	retrospective	1	abstract
359	31677019	Factors affecting R0 resection of colorectal cancer with synchronous peritoneal metastases: a multicenter prospective observational study by the Japanese Society for Cancer of the Colon and Rectum	Shida D, Kobayashi H, Kameyama M, Hase K, Maeda K, Suto T, Itabashi M, Funahashi K, Koyama F, Ozawa H, Noura S, Ishida H, Kanemitsu Y, Kotake K, Sugihara K.	Int J Clin Oncol. 2020 Feb;25(2):330-337. doi: 10.1007/s10147-019-01562-3. Epub 2019 Nov 1.	Shida D	Int J Clin Oncol	2020	2019-11-03	10.1007/s10147-019-01562-3	structured	multicenter	2	146	6	prospective	1	title
360	31676180	Sex differences in Japanese patients with ruptured aortic aneurysms	Yamaguchi T, Nakai M, Sumita Y, Nishimura K, Nozato T, Ashikaga T, Nagai T, Anzai T, Sakata Y, Ogino H.	J Vasc Surg. 2020 Jun;71(6):1907-1912.e3. doi: 10.1016/j.jvs.2019.07.098. Epub 2019 Oct 30.	Yamaguchi T	J Vasc Surg	2020	2019-11-03	10.1016/j.jvs.2019.07.098	structured	large scale database	9	7086	3	retrospective	1	main body
361	31676161	Multicenter Prospective Analysis of Stroke Patients Taking Oral Anticoagulants: The PASTA Registry - Study Design and Characteristics	Suda S, Iguchi Y, Fujimoto S, Yagita Y, Kono Y, Ueda M, Todo K, Kono T, Mizunari T, Yamazaki M, Kanzawa T, Okubo S, Kondo K, Nakajima N, Inoue T, Iwanaga T, Nakajima M, Imafuku I, Shibazaki K, Mishina M, Adachi K, Nomura K, Nakajima M, Yaguchi H, Okamoto S, Osaki M, Terasawa Y, Nagao T, Kimura K.	J Stroke Cerebrovasc Dis. 2019 Dec;28(12):104456. doi: 10.1016/j.jstrokecerebrovasdis.2019.104456. Epub 2019 Oct 29.	Suda S	J Stroke Cerebrovasc Dis	2019	2019-11-03	10.1016/j.jstrokecerebrovasdis.2019.104456	structured	registry	9	1000	4	prospective	1	title
363	31673841	Vision-related quality of life in Japanese patients with wet age-related macular degeneration treated with intravitreal aflibercept in a real-world setting	Gomi F, Migita H, Sakaguchi T, Okada H, Sugawara T, Hikichi Y; Participating Investigators.	Jpn J Ophthalmol. 2019 Nov;63(6):437-447. doi: 10.1007/s10384-019-00687-2. Epub 2019 Oct 31.	Gomi F	Jpn J Ophthalmol	2019	2019-11-02	10.1007/s10384-019-00687-2	structured	PMS	15	576	5	prospective	1	abstract
364	31669691	Risk Factor Analysis of Deep Surgical Site Infection After Posterior Instrumented Fusion Surgery for Spinal Trauma: A Multicenter Observational Study	Ogihara S, Yamazaki T, Shiibashi M, Maruyama T, Chikuda H, Miyoshi K, Inanami H, Oshima Y, Azuma S, Kawamura N, Yamakawa K, Hara N, Morii J, Okazaki R, Takeshita Y, Sato K, Tanaka S, Saita K.	World Neurosurg. 2020 Feb;134:e524-e529. doi: 10.1016/j.wneu.2019.10.117. Epub 2019 Nov 11.	Ogihara S	World Neurosurg	2020	2019-11-01	10.1016/j.wneu.2019.10.117	structured	multicenter	1	623	5	prospective	1	title
365	31669246	Mechanical Thrombectomy for Basilar Artery Occlusion Compared with Anterior Circulation Stroke	Uno J, Kameda K, Otsuji R, Ren N, Nagaoka S, Maeda K, Ikai Y, Gi H.	World Neurosurg. 2020 Feb;134:e469-e475. doi: 10.1016/j.wneu.2019.10.097. Epub 2019 Oct 24.	Uno J	World Neurosurg	2020	2019-11-01	10.1016/j.wneu.2019.10.097	structured	single center	9	345	5	prospective	1	main body
366	31666442	Does Preoperative Low HbA1c Predict Esophageal Cancer Outcomes?	Kochi R, Suzuki T, Yajima S, Oshima Y, Ito M, Funahashi K, Shimada H.	Ann Thorac Cardiovasc Surg. 2020 Aug 20;26(4):184-189. doi: 10.5761/atcs.oa.19-00238. Epub 2019 Oct 30.	Kochi R	Ann Thorac Cardiovasc Surg	2020	2019-11-01	10.5761/atcs.oa.19-00238	structured	single center	2	137	6	retrospective	1	main body
368	31665343	Safety and effectiveness of bevacizumab in Japanese patients with malignant glioma: a post-marketing surveillance study	Motoo N, Hayashi Y, Shimizu A, Ura M, Nishikawa R.	Jpn J Clin Oncol. 2019 Dec 18;49(11):1016-1023. doi: 10.1093/jjco/hyz125.	Motoo N	Jpn J Clin Oncol	2019	2019-10-31	10.1093/jjco/hyz125	structured	PMS	2	258	6	prospective	1	title
369	31665292	Trends in hospital standardized mortality ratios for stroke in Japan between 2012 and 2016: a retrospective observational study	Amin R, Kitazawa T, Hatakeyama Y, Matsumoto K, Fujita S, Seto K, Hasegawa T.	Int J Qual Health Care. 2019 Nov 30;31(9):G119-G125. doi: 10.1093/intqhc/mzz091.	Amin R	Int J Qual Health Care	2019	2019-10-31	10.1093/intqhc/mzz091	structured	large scale database	9	63084	2	retrospective	1	abstract
370	31658283	The use of prophylactic intra-aortic balloon pump in high-risk patients undergoing coronary artery bypass grafting	Nakamura K, Hamasaki A, Uchida T, Kobayashi K, Sho R, Kim C, Uchino H, Shimanuki T, Sadahiro M.	PLoS One. 2019 Oct 28;14(10):e0224273. doi: 10.1371/journal.pone.0224273. eCollection 2019.	Nakamura K	PLoS One	2019	2019-10-29	10.1371/journal.pone.0224273	structured	single center	19	471	5	prospective	1	abstract
372	31655941	Influence of pretreatment quality of life on prognosis in patients with urothelial carcinoma	Suppanuntaroek S, Hatakeyama S, Fujita N, Kubota Y, Suzuki Y, Okamoto T, Tobisawa Y, Yoneyama T, Yamamoto H, Mori K, Imai A, Yoneyama T, Hashimoto Y, Ohyama C.	Int J Clin Oncol. 2020 Feb;25(2):362-369. doi: 10.1007/s10147-019-01563-2. Epub 2019 Oct 26.	Suppanuntaroek S	Int J Clin Oncol	2020	2019-10-28	10.1007/s10147-019-01563-2	structured	single center	2	205	6	retrospective	1	main body
374	31653515	Factors associated with longitudinal changes in serum concentrations of Mac-2 binding protein: A prospective 3-year observational study	Sugiura T, Dohi Y, Takase H, Yamashita S, Tsuzuki Y, Ogawa S, Tanaka Y, Ohte N.	Nutr Metab Cardiovasc Dis. 2019 Dec;29(12):1337-1344. doi: 10.1016/j.numecd.2019.08.008. Epub 2019 Aug 24.	Sugiura T	Nutr Metab Cardiovasc Dis	2019	2019-10-27	10.1016/j.numecd.2019.08.008	structured	single center	15	175	6	prospective	1	abstract
375	31651245	Impact of care coordination on oral anticoagulant therapy among patients with atrial fibrillation in routine clinical practice in Japan: a prospective, observational study	Ono F, Akiyama S, Suzuki A, Ikeda Y, Takahashi A, Matsuoka H, Sasaki M, Okamura T, Yoshihara N; Akita study group.	BMC Cardiovasc Disord. 2019 Oct 24;19(1):235. doi: 10.1186/s12872-019-1216-y.	Ono F	BMC Cardiovasc Disord	2019	2019-10-26	10.1186/s12872-019-1216-y	structured	multicenter	9	176	6	prospective	1	abstract
376	31648158	Effectiveness of perampanel as a first add-on antiepileptic drug for the treatment of partial epilepsy	Takahashi S, Shimizu K, Inaji M, Hashimoto S, Yamamoto S, Maehara T.	Epilepsy Behav. 2019 Nov;100(Pt A):106492. doi: 10.1016/j.yebeh.2019.106492. Epub 2019 Oct 21.	Takahashi S	Epilepsy Behav	2019	2019-10-25	10.1016/j.yebeh.2019.106492	structured	multicenter	6	51	7	retrospective	1	main body
377	31647174	Clinical effectiveness and safety of additional administration of tacrolimus in rheumatoid arthritis patients with an inadequate response to abatacept: A retrospective cohort study	Suzuki M, Takahashi N, Kida D, Hirano Y, Kato T, Yabe Y, Oguchi T, Fujibayashi T, Hayashi M, Asai S, Ishiguro N, Kojima T.	Int J Rheum Dis. 2019 Dec;22(12):2199-2205. doi: 10.1111/1756-185X.13731. Epub 2019 Oct 24.	Suzuki M	Int J Rheum Dis	2019	2019-10-25	10.1111/1756-185X.13731	structured	registry	17	550	5	retrospective	1	abstract
378	31646920	The safety and effectiveness of vonoprazan-based Helicobacter pylori eradication therapy; a prospective post-marketing surveillance	Ashida K, Honda Y, Sanada K, Takemura Y, Sakamoto S.	Expert Opin Drug Saf. 2019 Dec;18(12):1255-1261. doi: 10.1080/14740338.2019.1676722. Epub 2019 Oct 24.	Ashida K	Expert Opin Drug Saf	2019	2019-10-25	10.1080/14740338.2019.1676722	structured	PMS	11	550	5	prospective	1	title
381	31645220	IVUS Assessment of the Crossing Pathway of an Intraluminal Reentry Device Used in the Primary Treatment of Infrainguinal Chronic Total Occlusions	Tomoi Y, Takahara M, Fujihara M, Fukunaga M, Iwasaki Y, Kozuki A, Sasaki S, Soga Y, Ando K.	J Endovasc Ther. 2020 Feb;27(1):69-76. doi: 10.1177/1526602819884054. Epub 2019 Oct 24.	Tomoi Y	J Endovasc Ther	2020	2019-10-25	10.1177/1526602819884054	structured	multicenter	15	143	6	prospective	1	abstract
383	31641884	Computed Tomography-Based Prediction of Exophthalmos Reduction After Deep Lateral Orbital Wall Decompression for Graves' Orbitopathy	Kitaguchi Y, Takahashi Y, Kakizaki H.	Graefes Arch Clin Exp Ophthalmol. 2019 Dec;257(12):2759-2767. doi: 10.1007/s00417-019-04500-1. Epub 2019 Oct 23.	Kitaguchi Y	Graefes Arch Clin Exp Ophthalmol	2019	2019-10-24	10.1007/s00417-019-04500-1	structured	single center	15	43	7	retrospective	1	abstract
386	31639551	Immune checkpoint protein and cytokine expression by T lymphocytes in pleural effusion of cancer patients receiving anti-PD-1 therapy	Ikematsu Y, Tanaka K, Yanagihara T, Liu R, Inoue H, Yoneshima Y, Ota K, Iwama E, Takata S, Hata K, Takahata Y, Wataya H, Nakanishi Y, Okamoto I.	Lung Cancer. 2019 Dec;138:58-64. doi: 10.1016/j.lungcan.2019.10.011. Epub 2019 Oct 13.	Ikematsu Y	Lung Cancer	2019	2019-10-23	10.1016/j.lungcan.2019.10.011	structured	multicenter	2	24	7	unknown	1	main body
387	31639461	Bystander-initiated conventional vs compression-only cardiopulmonary resuscitation and outcomes after out-of-hospital cardiac arrest due to drowning	Fukuda T, Ohashi-Fukuda N, Hayashida K, Kondo Y, Kukita I.	Resuscitation. 2019 Dec;145:166-174. doi: 10.1016/j.resuscitation.2019.08.026. Epub 2019 Oct 19.	Fukuda T	Resuscitation	2019	2019-10-23	10.1016/j.resuscitation.2019.08.026	structured	registry	9	5121	3	prospective	1	main body
389	31630256	How successful are we in relieving terminal dyspnea in cancer patients? A real-world multicenter prospective observational study	Mori M, Morita T, Matsuda Y, Yamada H, Kaneishi K, Matsumoto Y, Matsuo N, Odagiri T, Aruga E, Watanabe H, Tatara R, Sakurai H, Kimura A, Katayama H, Suga A, Nishi T, Shirado AN, Watanabe T, Kuchiba A, Yamaguchi T, Iwase S.	Support Care Cancer. 2020 Jul;28(7):3051-3060. doi: 10.1007/s00520-019-05081-9. Epub 2019 Oct 19.	Mori M	Support Care Cancer	2020	2019-10-21	10.1007/s00520-019-05081-9	structured	multicenter	2	167	6	prospective	1	title
391	31628883	Complications of herpes zoster in children	Kanamori K, Shoji K, Kinoshita N, Ishiguro A, Miyairi I.	Pediatr Int. 2019 Dec;61(12):1216-1220. doi: 10.1111/ped.14025. Epub 2019 Dec 9.	Kanamori K	Pediatr Int	2019	2019-10-20	10.1111/ped.14025	structured	single center	1	138	6	retrospective	1	abstract
395	31623658	Early prognostication of neurological outcome by heart rate variability in adult patients with out-of-hospital sudden cardiac arrest	Endoh H, Kamimura N, Honda H, Nitta M.	Crit Care. 2019 Oct 17;23(1):323. doi: 10.1186/s13054-019-2603-6.	Endoh H	Crit Care	2019	2019-10-19	10.1186/s13054-019-2603-6	structured	single center	9	76	7	prospective	1	abstract
397	31622019	Impact of age on survival of patients with out-of-hospital cardiac arrest transported to tertiary emergency medical institutions in Osaka, Japan	Nakamura F, Kajino K, Kitamura T, Daya MR, Ong ME, Matsuyama T, Yamada T, Hayakawa K, Irisawa T, Yoshiya K, Noguchi K, Nishimura T, Uejima T, Yagi Y, Kiguchi T, Kishimoto M, Matsuura M, Hayashi Y, Sogabe T, Morooka T, Iwami T, Shimazu T, Kuwagata Y; CRITICAL Study investigators.	Geriatr Gerontol Int. 2019 Nov;19(11):1088-1095. doi: 10.1111/ggi.13779. Epub 2019 Oct 17.	Nakamura F	Geriatr Gerontol Int	2019	2019-10-18	10.1111/ggi.13779	structured	multicenter	9	4643	3	prospective	1	title
398	31618258	Longitudinal trends of and factors associated with inappropriate antibiotic prescribing for non-bacterial acute respiratory tract infection in Japan: A retrospective claims database study, 2012-2017	Kimura Y, Fukuda H, Hayakawa K, Ide S, Ota M, Saito S, Ishikane M, Kusama Y, Matsunaga N, Ohmagari N.	PLoS One. 2019 Oct 16;14(10):e0223835. doi: 10.1371/journal.pone.0223835. eCollection 2019.	Kimura Y	PLoS One	2019	2019-10-17	10.1371/journal.pone.0223835	structured	large scale database	10	17208787	1	retrospective	1	title
399	31617159	Acute kidney injury as an independent predictor of infection and malignancy: the NARA-AKI cohort study	Tagawa M, Nishimoto M, Kokubu M, Matsui M, Eriguchi M, Samejima KI, Akai Y, Tsuruya K.	J Nephrol. 2019 Dec;32(6):967-975. doi: 10.1007/s40620-019-00662-7. Epub 2019 Oct 15.	Tagawa M	J Nephrol	2019	2019-10-17	10.1007/s40620-019-00662-7	structured	single center	1	6692	3	retrospective	1	abstract
400	31614902	Observational Study on Knowledge and Eating Habits with Respect to Low- and High-FODMAP Foods in Medical Checkup Populations in Japan	Kaneko H, Tsuboi H, Yamamoto S, Konagaya T.	Nutrients. 2019 Oct 13;11(10):2436. doi: 10.3390/nu11102436.	Kaneko H	Nutrients	2019	2019-10-17	10.3390/nu11102436	structured	single center	15	1024	4	unknown	1	abstract
401	31614002	Comparison of two point of care whole blood coagulation analysis devices and conventional coagulation tests as a predicting tool of perioperative bleeding in adult cardiac surgery-a pilot prospective observational study in Japan	Terada R, Ikeda T, Mori Y, Yamazaki S, Kashiwabara K, Yamauchi H, Ono M, Yamada Y, Okazaki H.	Transfusion. 2019 Nov;59(11):3525-3535. doi: 10.1111/trf.15523. Epub 2019 Oct 15.	Terada R	Transfusion	2019	2019-10-16	10.1111/trf.15523	structured	single center	15	50	7	prospective	1	abstract
402	31609802	Outcomes of an Intraoperative Povidone-Iodine Irrigation Protocol in Spinal Surgery for Surgical Site Infection Prevention	Onishi Y, Masuda K, Tozawa K, Karita T.	Clin Spine Surg. 2019 Dec;32(10):E449-E452. doi: 10.1097/BSD.0000000000000908.	Onishi Y	Clin Spine Surg	2019	2019-10-15	10.1097/BSD.0000000000000908	structured	single center	1	177	6	retrospective	1	abstract
403	31609495	Real-world experience of 12-week direct-acting antiviral regimen of glecaprevir and pibrentasvir in patients with chronic hepatitis C virus infection	Toyoda H, Atsukawa M, Watanabe T, Nakamuta M, Uojima H, Nozaki A, Takaguchi K, Fujioka S, Iio E, Shima T, Akahane T, Fukunishi S, Asano T, Michitaka K, Tsuji K, Abe H, Mikami S, Okubo H, Okubo T, Shimada N, Ishikawa T, Moriya A, Tani J, Morishita A, Ogawa C, Tachi Y, Ikeda H, Yamashita N, Yasuda S, Chuma M, Tsutsui A, Hiraoka A, Ikegami T, Genda T, Tsubota A, Masaki T, Tanaka Y, Iwakiri K, Kumada…	J Gastroenterol Hepatol. 2020 May;35(5):855-861. doi: 10.1111/jgh.14874. Epub 2019 Nov 19.	Toyoda H	J Gastroenterol Hepatol	2020	2019-10-15	10.1111/jgh.14874	structured	multicenter	1	1190	4	prospective	1	abstract
405	31604467	The relationship between peripheral neuropathy and efficacy in second-line chemotherapy for unresectable advanced gastric cancer: a prospective observational multicenter study protocol (IVY)	Tanioka H, Nagasaka T, Uno F, Inoue M, Okita H, Katata Y, Kanzaki H, Kuramochi H, Satake H, Shindo Y, Doi A, Nasu J, Yamashita H, Yamaguchi Y.	BMC Cancer. 2019 Oct 11;19(1):941. doi: 10.1186/s12885-019-6163-6.	Tanioka H	BMC Cancer	2019	2019-10-13	10.1186/s12885-019-6163-6	structured	multicenter	2	200	6	prospective	1	title
407	31600006	High-power application is associated with shorter procedure time and higher rate of first-pass pulmonary vein isolation in ablation index-guided atrial fibrillation ablation	Okamatsu H, Koyama J, Sakai Y, Negishi K, Hayashi K, Tsurugi T, Tanaka Y, Nakao K, Sakamoto T, Okumura K.	J Cardiovasc Electrophysiol. 2019 Dec;30(12):2751-2758. doi: 10.1111/jce.14223. Epub 2019 Oct 21.	Okamatsu H	J Cardiovasc Electrophysiol	2019	2019-10-11	10.1111/jce.14223	structured	single center	9	60	7	prospective	1	main body
408	31599824	Intraoperative Capsule Rupture, Postoperative Chemotherapy, and Survival of Women With Stage I Epithelial Ovarian Cancer	Matsuo K, Machida H, Yamagami W, Ebina Y, Kobayashi Y, Tabata T, Kaneuchi M, Nagase S, Enomoto T, Mikami M.	Obstet Gynecol. 2019 Nov;134(5):1017-1026. doi: 10.1097/AOG.0000000000003507.	Matsuo K	Obstet Gynecol	2019	2019-10-11	10.1097/AOG.0000000000003507	structured	registry	2	15163	2	retrospective	1	main body
410	31596863	Cardiorespiratory factors related to the increase in oxygen consumption during exercise in individuals with stroke	Oyake K, Baba Y, Ito N, Suda Y, Murayama J, Mochida A, Kondo K, Otaka Y, Momose K.	PLoS One. 2019 Oct 9;14(10):e0217453. doi: 10.1371/journal.pone.0217453. eCollection 2019.	Oyake K	PLoS One	2019	2019-10-10	10.1371/journal.pone.0217453	structured	multicenter	9	18	7	unknown	1	main body
411	31594407	Reverse Remodeling of the Mitral Valve Complex After Radiofrequency Catheter Ablation for Atrial Fibrillation: A Serial 3-Dimensional Echocardiographic Study	Nishino S, Watanabe N, Ashikaga K, Morihisa K, Kuriyama N, Asada Y, Shibata Y.	Circ Cardiovasc Imaging. 2019 Oct;12(10):e009317. doi: 10.1161/CIRCIMAGING.119.009317. Epub 2019 Oct 9.	Nishino S	Circ Cardiovasc Imaging	2019	2019-10-10	10.1161/CIRCIMAGING.119.009317	structured	single center	9	43	7	prospective	1	main body
413	31588639	Cardiac electrophysiological characteristics of silent paroxysmal atrial fibrillation: What causes asymptomaticity?	Hironobe N, Sairaku A, Nakano Y, Tokuyama T, Okamura S, Okubo Y, Shimizu W, Kihara Y.	J Cardiovasc Electrophysiol. 2019 Dec;30(12):2716-2723. doi: 10.1111/jce.14216. Epub 2019 Oct 16.	Hironobe N	J Cardiovasc Electrophysiol	2019	2019-10-08	10.1111/jce.14216	structured	single center	9	339	5	prospective	1	main body
414	31587125	Effects of dietary protein intake on renal outcome and mortality in patients with advanced diabetic nephropathy	Tauchi E, Hanai K, Babazono T.	Clin Exp Nephrol. 2020 Feb;24(2):119-125. doi: 10.1007/s10157-019-01796-5. Epub 2019 Oct 5.	Tauchi E	Clin Exp Nephrol	2020	2019-10-07	10.1007/s10157-019-01796-5	structured	single center	4	449	5	retrospective	1	abstract
416	31584958	Association between maternal fermented food consumption and infant sleep duration: The Japan Environment and Children's Study	Sugimori N, Hamazaki K, Matsumura K, Kasamatsu H, Tsuchida A, Inadera H; Japan Environment and Children’s Study Group.	PLoS One. 2019 Oct 4;14(10):e0222792. doi: 10.1371/journal.pone.0222792. eCollection 2019.	Sugimori N	PLoS One	2019	2019-10-05	10.1371/journal.pone.0222792	structured	registry	15	72,624 mother-child pairs	2	unknown	1	main body
417	31583618	Factors contributing to the ceiling effect of the EQ-5D-5L: an analysis of patients with prostate cancer judged "no-problems"	Murasawa H, Sugiyama T, Matsuoka Y, Okabe T, Wakumoto Y, Tanaka N, Sugimoto M, Oyama M, Fujimoto K, Horie S, Funagoshi M, Arakawa I, Noto S, Shimozuma K.	Qual Life Res. 2020 Mar;29(3):755-763. doi: 10.1007/s11136-019-02316-4. Epub 2019 Oct 3.	Murasawa H	Qual Life Res	2020	2019-10-05	10.1007/s11136-019-02316-4	structured	multicenter	2	362	5	unknown	1	main body
418	31580927	Proton Beam Therapy for Histologically or Clinically Diagnosed Stage I Non-Small Cell Lung Cancer (NSCLC): The First Nationwide Retrospective Study in Japan	Ohnishi K, Nakamura N, Harada H, Tokumaru S, Wada H, Arimura T, Iwata H, Sato Y, Sekino Y, Tamamura H, Mizoe JE, Ogino T, Ishikawa H, Kikuchi Y, Okimoto T, Murayama S, Akimoto T, Sakurai H.	Int J Radiat Oncol Biol Phys. 2020 Jan 1;106(1):82-89. doi: 10.1016/j.ijrobp.2019.09.013. Epub 2019 Oct 1.	Ohnishi K	Int J Radiat Oncol Biol Phys	2020	2019-10-04	10.1016/j.ijrobp.2019.09.013	structured	multicenter	2	669	5	retrospective	1	main body
420	31577615	Is Modified K-line a Powerful Tool of Surgical Decision Making for Patients With Cervical Spondylotic Myelopathy?	Hirai T, Yoshii T, Inose H, Yuasa M, Yamada T, Ushio S, Onuma H, Hirai K, Kobayashi Y, Utagawa K, Hashimoto J, Kawabata A, Sakai K, Kato T, Kawabata S, Okawa A.	Clin Spine Surg. 2019 Nov;32(9):351-356. doi: 10.1097/BSD.0000000000000899.	Hirai T	Clin Spine Surg	2019	2019-10-03	10.1097/BSD.0000000000000899	structured	single center	6	87	7	prospective	1	abstract
428	31570463	A Single-centre, Retrospective, Observational Analysis of Fulvestrant for Recurrent/metastatic Breast Cancer According to Metastatic Site	Ozawa H, Sata A, Fukui R, Bun A, Higuchi T, Fujimoto Y, Miyagawa Y, Imamura M, Miyoshi Y.	Anticancer Res. 2019 Oct;39(10):5653-5662. doi: 10.21873/anticanres.13762.	Ozawa H	Anticancer Res	2019	2019-10-02	10.21873/anticanres.13762	structured	single center	2	100	6	retrospective	1	title
433	31564845	Simple standard equation for daily step count in Japanese patients with chronic obstructive pulmonary disease	Nakanishi M, Minakata Y, Tanaka R, Sugiura H, Kuroda H, Yoshida M, Yamamoto N.	Int J Chron Obstruct Pulmon Dis. 2019 Aug 30;14:1967-1977. doi: 10.2147/COPD.S218705. eCollection 2019.	Nakanishi M	Int J Chron Obstruct Pulmon Dis	2019	2019-10-01	10.2147/COPD.S218705	structured	multicenter	10	162	6	retrospective	1	abstract
434	31563243	Management of Refractory Ascites for Liver Transplant Candidates: A Novel Cell-free and Concentrated Ascites Reinfusion Therapy	Shimizu S, Ohira M, Nakano R, Imaoka Y, Sato K, Tahara H, Ide K, Kobayashi T, Kuroda S, Ono H, Tanaka Y, Ohdan H.	Transplant Proc. 2019 Oct;51(8):2740-2744. doi: 10.1016/j.transproceed.2019.02.060.	Shimizu S	Transplant Proc	2019	2019-09-30	10.1016/j.transproceed.2019.02.060	structured	single center	20	8	7	retrospective	1	main body
436	31562162	Factors associated with disabling low back pain among nursing personnel at a medical centre in Japan: a comparative cross-sectional survey	Yoshimoto T, Oka H, Ishikawa S, Kokaze A, Muranaga S, Matsudaira K.	BMJ Open. 2019 Sep 27;9(9):e032297. doi: 10.1136/bmjopen-2019-032297.	Yoshimoto T	BMJ Open	2019	2019-09-29	10.1136/bmjopen-2019-032297	structured	single center	17	718	5	unknown	1	abstract
441	31552678	Low antithrombin activity before delivery predicts subsequent hypertensive disorders in pregnancy	Morikawa M, Umazume T, Nakagawa K, Chiba K, Kawaguchi S, Watari H.	Int J Gynaecol Obstet. 2019 Dec;147(3):375-381. doi: 10.1002/ijgo.12980. Epub 2019 Oct 11.	Morikawa M	Int J Gynaecol Obstet	2019	2019-09-26	10.1002/ijgo.12980	structured	single center	14	257	6	retrospective	1	abstract
442	31551035	Pregnancy outcomes in women with rheumatic diseases: a real-world observational study in Japan	Sugawara E, Kato M, Fujieda Y, Oku K, Bohgaki T, Yasuda S, Umazume T, Morikawa M, Watari H, Atsumi T.	Lupus. 2019 Oct;28(12):1407-1416. doi: 10.1177/0961203319877258. Epub 2019 Sep 24.	Sugawara E	Lupus	2019	2019-09-26	10.1177/0961203319877258	structured	single center	14	95	7	retrospective	1	abstract
444	31548085	Risk of Hyperglycemia and Hypoglycemia in Patients with Acute Ischemic Stroke Based on Continuous Glucose Monitoring	Nukui S, Akiyama H, Soga K, Takao N, Tsuchihashi Y, Iijima N, Hasegawa Y.	J Stroke Cerebrovasc Dis. 2019 Dec;28(12):104346. doi: 10.1016/j.jstrokecerebrovasdis.2019.104346. Epub 2019 Sep 21.	Nukui S	J Stroke Cerebrovasc Dis	2019	2019-09-25	10.1016/j.jstrokecerebrovasdis.2019.104346	structured	single center	9	39	7	prospective	1	main body
445	31542365	Effects of the Interaction among Motor Functions on Self-care in Individuals with Stroke	Fujita T, Iokawa K, Sone T, Yamane K, Yamamoto Y, Ohira Y, Otsuki K.	J Stroke Cerebrovasc Dis. 2019 Nov;28(11):104387. doi: 10.1016/j.jstrokecerebrovasdis.2019.104387. Epub 2019 Sep 18.	Fujita T	J Stroke Cerebrovasc Dis	2019	2019-09-23	10.1016/j.jstrokecerebrovasdis.2019.104387	structured	single center	9	132	6	retrospective	1	main body
446	31542087	Comparison between vacuum aspiration and forceps plus blunt curettage for the evacuation of complete hydatidiform moles	Sato A, Usui H, Shozu M.	Taiwan J Obstet Gynecol. 2019 Sep;58(5):650-655. doi: 10.1016/j.tjog.2019.07.012.	Sato A	Taiwan J Obstet Gynecol	2019	2019-09-23	10.1016/j.tjog.2019.07.012	structured	single center	15	92	7	unknown	1	main body
448	31539609	Prehospital advanced airway management for paediatric patients with out-of-hospital cardiac arrest: A nationwide cohort study	Okubo M, Komukai S, Izawa J, Gibo K, Kiyohara K, Matsuyama T, Kiguchi T, Iwami T, Callaway CW, Kitamura T.	Resuscitation. 2019 Dec;145:175-184. doi: 10.1016/j.resuscitation.2019.09.007. Epub 2019 Sep 17.	Okubo M	Resuscitation	2019	2019-09-21	10.1016/j.resuscitation.2019.09.007	structured	registry	9	3801	3	unknown	1	abstract
450	31535321	Patient-reported outcomes and objective assessments with arm measurement and bioimpedance analysis for lymphedema among breast cancer survivors	Terada M, Yoshimura A, Sawaki M, Hattori M, Naomi G, Kotani H, Adachi Y, Iwase M, Kataoka A, Sugino K, Mori M, Horisawa N, Ozaki Y, Iwata H.	Breast Cancer Res Treat. 2020 Jan;179(1):91-100. doi: 10.1007/s10549-019-05443-1. Epub 2019 Sep 18.	Terada M	Breast Cancer Res Treat	2020	2019-09-20	10.1007/s10549-019-05443-1	structured	single center	2	631	5	prospective	1	main body
452	31531868	Safety and efficacy of transvenous lead extractions for noninfectious superfluous leads in a Japanese population: A single-center experience	Higuchi S, Shoda M, Saito S, Kanai M, Kataoka S, Yazaki K, Yagishita D, Ejima K, Hagiwara N.	Pacing Clin Electrophysiol. 2019 Dec;42(12):1517-1523. doi: 10.1111/pace.13806. Epub 2019 Sep 24.	Higuchi S	Pacing Clin Electrophysiol	2019	2019-09-19	10.1111/pace.13806	structured	single center	15	53	7	unknown	1	title
453	31527479	Comparison between the Bouchama and Japanese Association for Acute Medicine Heatstroke Criteria with Regard to the Diagnosis and Prediction of Mortality of Heatstroke Patients: A Multicenter Observational Study	Kondo Y, Hifumi T, Shimazaki J, Oda Y, Shiraishi SI, Hayashida K, Fukuda T, Wakasugi M, Kanda J, Moriya T, Yagi M, Kawahara T, Tonouchi M, Yokobori S, Yokota H, Miyake Y, Shimizu K.	Int J Environ Res Public Health. 2019 Sep 16;16(18):3433. doi: 10.3390/ijerph16183433.	Kondo Y	Int J Environ Res Public Health	2019	2019-09-19	10.3390/ijerph16183433	structured	multicenter	9	317	5	prospective	1	title
454	31522928	Validation of the PECARN head trauma prediction rules in Japan: A multicenter prospective study	Ide K, Uematsu S, Hayano S, Hagiwara Y, Tetsuhara K, Ito T, Nakazawa T, Sekine I, Mikami M, Kobayashi T.	Am J Emerg Med. 2020 Aug;38(8):1599-1603. doi: 10.1016/j.ajem.2019.158439. Epub 2019 Sep 10.	Ide K	Am J Emerg Med	2020	2019-09-17	10.1016/j.ajem.2019.158439	structured	multicenter	15	6585	3	prospective	1	title
456	31521421	Hemispherotomy can cause post-operative strabismus	Fujimoto A, Okanishi T, Sato K, Itamura S, Baba S, Ichikawa N, Nishimura M, Sakakura K, Masuda Y, Enoki H.	Brain Dev. 2020 Jan;42(1):41-47. doi: 10.1016/j.braindev.2019.08.011. Epub 2019 Sep 11.	Fujimoto A	Brain Dev	2020	2019-09-16	10.1016/j.braindev.2019.08.011	structured	multicenter	15	19	7	unknown	1	main body
458	31520510	Correlations of cytokine levels in cerebrospinal fluid and peripheral blood with outcome of HHV-6B encephalitis after hematopoietic stem cell transplantation	Takano K, Ogata M, Satou T, Miyazaki Y, Otsuka E, Saito N, Ueki T, Kako S, Fukuda T, Shirao K.	Transpl Infect Dis. 2019 Dec;21(6):e13172. doi: 10.1111/tid.13172. Epub 2019 Sep 26.	Takano K	Transpl Infect Dis	2019	2019-09-15	10.1111/tid.13172	structured	multicenter	20	20	7	retrospective	1	main body
462	31514199	Elder Abuse and Social Capital in Older Adults: The Japan Gerontological Evaluation Study	Koga C, Hanazato M, Tsuji T, Suzuki N, Kondo K.	Gerontology. 2020;66(2):149-159. doi: 10.1159/000502544. Epub 2019 Sep 12.	Koga C	Gerontology	2020	2019-09-13	10.1159/000502544	structured	DB	15	26229	2	retrospective	1	main body
463	31513865	Extracorporeal membrane oxygenation improves outcomes of accidental hypothermia without vital signs: A nationwide observational study	Ohbe H, Isogai S, Jo T, Matsui H, Fushimi K, Yasunaga H.	Resuscitation. 2019 Nov;144:27-32. doi: 10.1016/j.resuscitation.2019.08.041. Epub 2019 Sep 9.	Ohbe H	Resuscitation	2019	2019-09-13	10.1016/j.resuscitation.2019.08.041	structured	large scale database	19	1661	4	retrospective	1	abstract
464	31512198	Impact of point-of-care creatinine monitoring on early detection of acute kidney injury in critical illness	Takaori K, Uchino S, Takinami M.	J Nephrol. 2019 Dec;32(6):927-935. doi: 10.1007/s40620-019-00641-y. Epub 2019 Sep 11.	Takaori K	J Nephrol	2019	2019-09-13	10.1007/s40620-019-00641-y	structured	single center	19	398	5	retrospective	1	abstract
465	31511938	Effect of serum concentration and concomitant drugs on vancomycin-induced acute kidney injury in haematologic patients: a single-centre retrospective study	Okada N, Chuma M, Azuma M, Nakamura S, Miki H, Hamano H, Goda M, Takechi K, Zamami Y, Abe M, Ishizawa K.	Eur J Clin Pharmacol. 2019 Dec;75(12):1695-1704. doi: 10.1007/s00228-019-02756-4. Epub 2019 Sep 11.	Okada N	Eur J Clin Pharmacol	2019	2019-09-13	10.1007/s00228-019-02756-4	structured	single center	19	150	6	retrospective	1	title
469	31502102	Relationship between anti-erythropoietin receptor autoantibodies and responsiveness to erythropoiesis-stimulating agents in patients on hemodialysis: a multi-center cross-sectional study	Hara A, Koshino Y, Kurokawa Y, Shinozaki Y, Miyake T, Kitajima S, Toyama T, Iwata Y, Sakai N, Shimizu M, Furuichi K, Nakamura H, Wada T.	Clin Exp Nephrol. 2020 Jan;24(1):88-95. doi: 10.1007/s10157-019-01787-6. Epub 2019 Sep 9.	Hara A	Clin Exp Nephrol	2020	2019-09-11	10.1007/s10157-019-01787-6	structured	multicenter	21	108	6	unknown	1	title
471	31498022	Inverse association of fat mass, but not lean mass, with glycated albumin in hemodialysis patients with or without diabetes mellitus	Miyawaki J, Okuno S, Mori K, Nishio E, Norimine K, Kurajoh M, Yamakawa T, Shoji S, Inaba M.	Ren Fail. 2019 Nov;41(1):808-813. doi: 10.1080/0886022X.2019.1659819.	Miyawaki J	Ren Fail	2019	2019-09-10	10.1080/0886022X.2019.1659819	structured	single center	4	176	6	unknown	1	main body
473	31495567	Maintenance antisepsis in reducing the rate of late-onset central venous catheter-related bloodstream infection: A comparison of 0.05% and 1% chlorhexidine	Kikuchi M, Sato T, Okada S, Abe N, Sato A, Suzuki Y.	J Infect Chemother. 2020 Feb;26(2):188-193. doi: 10.1016/j.jiac.2019.08.007. Epub 2019 Sep 5.	Kikuchi M	J Infect Chemother	2020	2019-09-10	10.1016/j.jiac.2019.08.007	structured	single center	1	372	5	prospective	1	abstract
478	31487643	Relationships between endogenous CYP3A markers and plasma amlodipine exposure and metabolism in early postpartum and non-peripartum women with hypertension	Taguchi R, Naito T, Kubono N, Ogawa N, Itoh H, Kawakami J.	Pregnancy Hypertens. 2019 Jul;17:209-215. doi: 10.1016/j.preghy.2019.07.002. Epub 2019 Jul 4.	Taguchi R	Pregnancy Hypertens	2019	2019-09-06	10.1016/j.preghy.2019.07.002	structured	single center	9	54	7	unknown	1	main body
479	31486247	Assessing hypoglycemia frequency using flash glucose monitoring in older Japanese patients with type 2 diabetes receiving oral hypoglycemic agents	Abe H, Shikuma J, Suwanai H, Sano K, Okumura T, Kan K, Takahashi T, Miwa T, Suzuki R, Odawara M.	Geriatr Gerontol Int. 2019 Oct;19(10):1030-1035. doi: 10.1111/ggi.13765. Epub 2019 Sep 4.	Abe H	Geriatr Gerontol Int	2019	2019-09-06	10.1111/ggi.13765	structured	single center	4	70	7	prospective	1	main body
484	31477378	Clinical Features, Molecular Genetics, and Long-Term Outcome in Congenital Chloride Diarrhea: A Nationwide Study in Japan	Konishi KI, Mizuochi T, Yanagi T, Watanabe Y, Ohkubo K, Ohga S, Maruyama H, Takeuchi I, Sekine Y, Masuda K, Kikuchi N, Yotsumoto Y, Ohtsuka Y, Tanaka H, Kudo T, Noguchi A, Fuwa K, Mushiake S, Ida S, Fujishiro J, Yamashita Y, Taguchi T, Yamamoto K.	J Pediatr. 2019 Nov;214:151-157.e6. doi: 10.1016/j.jpeds.2019.07.039. Epub 2019 Aug 30.	Konishi KI	J Pediatr	2019	2019-09-04	10.1016/j.jpeds.2019.07.039	structured	multicenter	11	27	7	retrospective	1	abstract
485	31476961	Medication persistence rates and predictive factors for discontinuation of antifibrotic agents in patients with idiopathic pulmonary fibrosis: a real-world observational study	Oishi K, Hirano T, Murata Y, Hamada K, Uehara S, Suetake R, Yamaji Y, Asami-Noyama M, Edakuni N, Ohata S, Utsunomiya T, Sakamoto K, Onoda H, Matsumoto T, Matsunaga K, Yano M.	Ther Adv Respir Dis. 2019 Jan-Dec;13:1753466619872890. doi: 10.1177/1753466619872890.	Oishi K	Ther Adv Respir Dis	2019	2019-09-04	10.1177/1753466619872890	structured	multicenter	10	66	7	retrospective	1	abstract
488	31471993	A high BNP level predicts an improvement in exercise tolerance after a successful catheter ablation of persistent atrial fibrillation	Katsumata Y, Tamura Y, Kimura T, Kohsaka S, Sadahiro T, Nishiyama T, Aizawa Y, Azuma K, Fukuda K, Takatsuki S.	J Cardiovasc Electrophysiol. 2019 Nov;30(11):2283-2290. doi: 10.1111/jce.14149. Epub 2019 Sep 8.	Katsumata Y	J Cardiovasc Electrophysiol	2019	2019-09-01	10.1111/jce.14149	structured	single center	9	51	7	unknown	1	main body
489	31471213	Development of Hemorrhage-prone Anastomoses in Asymptomatic Moyamoya Disease-A Comparative Study with Japan Adult Moyamoya Trial	Yamamoto S, Funaki T, Fujimura M, Takahashi JC, Uchino H, Houkin K, Tominaga T, Miyamoto S, Kuroda S; Asymptomatic Moyamoya Registry Investigators and the Japan Adult Moyamoya Trial Investigators.	J Stroke Cerebrovasc Dis. 2019 Nov;28(11):104328. doi: 10.1016/j.jstrokecerebrovasdis.2019.104328. Epub 2019 Aug 27.	Yamamoto S	J Stroke Cerebrovasc Dis	2019	2019-09-01	10.1016/j.jstrokecerebrovasdis.2019.104328	structured	registry	9	110	6	prospective	1	abstract
490	31469692	Arterial blood pressure correlates with 90-day mortality in sepsis patients: a retrospective multicenter derivation and validation study using high-frequency continuous data	Kobayashi N, Nakagawa A, Kudo D, Ishigaki T, Ishizuka H, Saito K, Ejima Y, Wagatsuma T, Toyama H, Kawaguchi T, Niizuma K, Ando K, Kurotaki K, Kumagai M, Kushimoto S, Tominaga T, Yamauchi M.	Blood Press Monit. 2019 Oct;24(5):225-233. doi: 10.1097/MBP.0000000000000398.	Kobayashi N	Blood Press Monit	2019	2019-08-31	10.1097/MBP.0000000000000398	structured	multicenter	1	137	6	retrospective	1	title
492	31465152	Longitudinal study of physical activity using an accelerometer in Japanese pregnant women	Kawajiri M, Nakamura Y, Takeishi Y, Ito N, Atogami F, Yoshizawa T.	Jpn J Nurs Sci. 2020 Apr;17(2):e12294. doi: 10.1111/jjns.12294. Epub 2019 Aug 29.	Kawajiri M	Jpn J Nurs Sci	2020	2019-08-30	10.1111/jjns.12294	structured	multicenter	14	34	7	unknown	1	main body
493	31455995	The distance of cervical vertebral dislocation could be a risk factor for blunt vertebral artery injury after traumatic cervical spine injury	Tsuchiya R, Kamide T, Nakajima H, Torio T, Nemoto M, Suzuki K, Kikkawa Y, Kurita H.	Acta Neurochir (Wien). 2019 Nov;161(11):2359-2363. doi: 10.1007/s00701-019-04041-w. Epub 2019 Aug 28.	Tsuchiya R	Acta Neurochir (Wien)	2019	2019-08-29	10.1007/s00701-019-04041-w	structured	single center	19	137	6	retrospective	1	abstract
497	31451861	Association between intravenous contrast media exposure and non-recovery from dialysis-requiring septic acute kidney injury: a nationwide observational study	Miyamoto Y, Iwagami M, Aso S, Yasunaga H, Matsui H, Fushimi K, Hamasaki Y, Nangaku M, Doi K.	Intensive Care Med. 2019 Nov;45(11):1570-1579. doi: 10.1007/s00134-019-05755-2. Epub 2019 Aug 26.	Miyamoto Y	Intensive Care Med	2019	2019-08-28	10.1007/s00134-019-05755-2	structured	large scale database	19	From 3782 and 6619 patients with septic AKI-D with and without intravenous contrast exposure	2	retrospective	1	abstract
499	31446502	No increase in incidence of post-intravitreal injection endophthalmitis without topical antibiotics: a prospective study	Tanaka K, Shimada H, Mori R, Nakashizuka H, Hattori T, Okubo Y.	Jpn J Ophthalmol. 2019 Sep;63(5):396-401. doi: 10.1007/s10384-019-00684-5. Epub 2019 Aug 24.	Tanaka K	Jpn J Ophthalmol	2019	2019-08-26	10.1007/s10384-019-00684-5	structured	single center	15	15500	2	prospective	1	abstract
501	31445913	Positron Emission Tomography in T3/T4 Non-Small Cell Lung Cancer After Induction Chemoradiotherapy	Nomori H, Shiraishi A, O'uchi T, Honma K, Shoji K, Misawa M, Sugimura H, Oyama Y.	Ann Thorac Surg. 2020 Jan;109(1):255-261. doi: 10.1016/j.athoracsur.2019.06.089. Epub 2019 Aug 22.	Nomori H	Ann Thorac Surg	2020	2019-08-26	10.1016/j.athoracsur.2019.06.089	structured	single center	2	57	7	retrospective	1	main body
503	31444595	Management of elderly patients with head and neck carcinoma: analysis of outcomes for radical versus palliative treatment	Hosokawa S, Takahashi G, Okamura J, Imai A, Mochizuki D, Ishikawa R, Takizawa Y, Yamatodani T, Misawa K, Mineta H.	Int J Clin Oncol. 2020 Mar;25(3):432-438. doi: 10.1007/s10147-019-01531-w. Epub 2019 Aug 23.	Hosokawa S	Int J Clin Oncol	2020	2019-08-25	10.1007/s10147-019-01531-w	structured	single center	2	724	5	retrospective	1	abstract
506	31436188	Factors related to filtration-bleb morphology after Ex-PRESS(®) surgery	Tojo N, Hayashi A, Otsuka M.	Indian J Ophthalmol. 2019 Sep;67(9):1439-1446. doi: 10.4103/ijo.IJO_2121_18.	Tojo N	Indian J Ophthalmol	2019	2019-08-23	10.4103/ijo.IJO_2121_18	structured	single center	15	145	6	retrospective	1	main body
507	31436017	Long-term outcomes of endoscopic treatment for duct-to-duct anastomotic strictures after living donor liver transplantation	Sato T, Kogure H, Nakai Y, Hamada T, Takahara N, Mizuno S, Kawaguchi Y, Akamatsu N, Kaneko J, Hasegawa K, Tada M, Tsujino T, Isayama H, Koike K.	Liver Int. 2019 Oct;39(10):1954-1963. doi: 10.1111/liv.14219. Epub 2019 Sep 4.	Sato T	Liver Int	2019	2019-08-23	10.1111/liv.14219	structured	single center	20	96	7	unknown	1	main body
508	31434772	Factors associated with the occurrence of prehospital medical interventions provided by physicians among non-trauma patients: a single-centre retrospective observational study in Japan	Abe T, Iwatani K, Aoyama T, Ameda T, Ochiai H.	BMJ Open. 2019 Aug 20;9(8):e029186. doi: 10.1136/bmjopen-2019-029186.	Abe T	BMJ Open	2019	2019-08-23	10.1136/bmjopen-2019-029186	structured	single center	15	1058	4	retrospective	1	title
509	31434469	Impact of nursing experience on cancellation of light sedation for mechanically ventilated patients in a setting of 1 : 2 nurse-patient ratio	Tsuyada H, Inoue S, Tsujimoto T, Ogawa T, Inada M, Kawaguchi M.	Anaesthesiol Intensive Ther. 2019;51(3):210-217. doi: 10.5114/ait.2019.87359.	Tsuyada H	Anaesthesiol Intensive Ther	2019	2019-08-23	10.5114/ait.2019.87359	structured	single center	15	184	6	retrospective	1	abstract
514	31431321	Circulating cell-free long DNA fragments predict post-hepatectomy recurrence of colorectal liver metastases	Iwai T, Yamada T, Takahashi G, Takeda K, Koizumi M, Shinji S, Matsuda A, Yokoyama Y, Hara K, Ueda K, Ohta R, Taniai N, Yoshida H.	Eur J Surg Oncol. 2020 Jan;46(1):108-114. doi: 10.1016/j.ejso.2019.08.010. Epub 2019 Aug 12.	Iwai T	Eur J Surg Oncol	2020	2019-08-22	10.1016/j.ejso.2019.08.010	structured	single center	11	41	7	prospective	1	main body
516	31428416	Diagnostic yield of the Japan NBI Expert Team (JNET) classification for endoscopic diagnosis of superficial colorectal neoplasms in a large-scale clinical practice database	Kobayashi S, Yamada M, Takamaru H, Sakamoto T, Matsuda T, Sekine S, Igarashi Y, Saito Y.	United European Gastroenterol J. 2019 Aug;7(7):914-923. doi: 10.1177/2050640619845987. Epub 2019 Apr 26.	Kobayashi S	United European Gastroenterol J	2019	2019-08-21	10.1177/2050640619845987	structured	single center	2	1558	4	prospective	1	main body
517	31426849	Biomarker profiles of coagulopathy and alveolar epithelial injury in acute respiratory distress syndrome with idiopathic/immune-related disease or common direct risk factors	Koyama K, Katayama S, Tonai K, Shima J, Koinuma T, Nunomiya S.	Crit Care. 2019 Aug 19;23(1):283. doi: 10.1186/s13054-019-2559-6.	Koyama K	Crit Care	2019	2019-08-21	10.1186/s13054-019-2559-6	structured	single center	10	138	6	retrospective	1	abstract
518	31425207	Invasive Respiratory or Vasopressor Support and/or Death as a Proposed Composite Outcome Measure for Perioperative Care Research	Mizota T, Dong L, Takeda C, Shiraki A, Matsukawa S, Shimizu S, Kai S.	Anesth Analg. 2019 Sep;129(3):679-685. doi: 10.1213/ANE.0000000000003921.	Mizota T	Anesth Analg	2019	2019-08-20	10.1213/ANE.0000000000003921	structured	single center	15	2776	4	retrospective	1	abstract
519	31420058	Epinephrine during resuscitation of traumatic cardiac arrest and increased mortality: a post hoc analysis of prospective observational study	Yamamoto R, Suzuki M, Hayashida K, Yoshizawa J, Sakurai A, Kitamura N, Tagami T, Nakada TA, Takeda M, Sasaki J; SOS-KANTO 2012 Study Group.	Scand J Trauma Resusc Emerg Med. 2019 Aug 16;27(1):74. doi: 10.1186/s13049-019-0657-8.	Yamamoto R	Scand J Trauma Resusc Emerg Med	2019	2019-08-18	10.1186/s13049-019-0657-8	structured	multicenter	9	1125	4	prospective	1	abstract
523	31415445	Effects of Healthcare-Associated Infections on Length of PICU Stay and Mortality	Hatachi T, Inata Y, Moon K, Kawamura A, Yoshida K, Kinoshita M, Shimizu Y, Takeuchi M.	Pediatr Crit Care Med. 2019 Nov;20(11):e503-e509. doi: 10.1097/PCC.0000000000002096.	Hatachi T	Pediatr Crit Care Med	2019	2019-08-16	10.1097/PCC.0000000000002096	structured	single center	1	1622	4	retrospective	1	abstract
525	31415130	Association between dysphagia risk and unplanned hospitalization in older patients receiving home medical care	Watanabe K, Umegaki H, Huang CH, Arakawa Martins B, Asai A, Kanda S, Nomura H, Kuzuya M.	Geriatr Gerontol Int. 2019 Oct;19(10):977-981. doi: 10.1111/ggi.13753. Epub 2019 Aug 15.	Watanabe K	Geriatr Gerontol Int	2019	2019-08-16	10.1111/ggi.13753	structured	multicenter	15	178	6	unknown	1	abstract
530	31408900	Identifying Sepsis Populations Benefitting from Anticoagulant Therapy: A Prospective Cohort Study Incorporating a Restricted Cubic Spline Regression Model	Yamakawa K, Gando S, Ogura H, Umemura Y, Kabata D, Shintani A, Shiraishi A, Saitoh D, Fujishima S, Mayumi T, Kushimoto S, Abe T, Shiino Y, Nakada TA, Tarui T, Hifumi T, Otomo Y, Okamoto K, Kotani J, Sakamoto Y, Sasaki J, Shiraishi SI, Takuma K, Tsuruta R, Hagiwara A, Masuno T, Takeyama N, Yamashita N, Ikeda H, Ueyama M, Fujimi S; Japanese Association for Acute Medicine (JAAM) Focused Outcomes Res…	Thromb Haemost. 2019 Nov;119(11):1740-1751. doi: 10.1055/s-0039-1693740. Epub 2019 Aug 13.	Yamakawa K	Thromb Haemost	2019	2019-08-14	10.1055/s-0039-1693740	structured	multicenter	1	1178	4	prospective	1	abstract
531	31407347	Comparison of ablation outcomes of the second ablation procedure for recurrent atrial fibrillation using an ultra-high-resolution mapping system and conventional mappings system	Masuda M, Asai M, Iida O, Okamoto S, Ishihara T, Nanto K, Kanda T, Tsujimura T, Matsuda Y, Okuno S, Tsuji A, Mano T.	Clin Cardiol. 2019 Oct;42(10):966-973. doi: 10.1002/clc.23248. Epub 2019 Aug 12.	Masuda M	Clin Cardiol	2019	2019-08-14	10.1002/clc.23248	structured	single center	9	256	6	unknown	1	main body
533	31405791	Temporal Trends in Clinical Characteristics and Door-to-Needle Time in Patients Receiving Intravenous Tissue Plasminogen Activator: A Retrospective Study of 4 Hospitals in Japan	Tanaka K, Matsumoto S, Yamada T, Nagano S, Takase KI, Hatano T, Yamasaki R, Kira JI.	J Stroke Cerebrovasc Dis. 2019 Nov;28(11):104305. doi: 10.1016/j.jstrokecerebrovasdis.2019.104305. Epub 2019 Aug 10.	Tanaka K	J Stroke Cerebrovasc Dis	2019	2019-08-14	10.1016/j.jstrokecerebrovasdis.2019.104305	structured	multicenter	15	750	5	retrospective	1	abstract
534	31399894	Changes in Prescription of Psychotropic Drugs After Introduction of Polypharmacy Reduction Policy in Japan Based on a Large-Scale Claims Database	Hirano Y, Ii Y.	Clin Drug Investig. 2019 Nov;39(11):1077-1092. doi: 10.1007/s40261-019-00838-w.	Hirano Y	Clin Drug Investig	2019	2019-08-11	10.1007/s40261-019-00838-w	structured	large scale database	15	312167	1	retrospective	1	title
535	31399850	Outcomes of dose reduction, withdrawal, and restart of tofacitinib in patients with rheumatoid arthritis: a prospective observational study	Mori S, Ueki Y.	Clin Rheumatol. 2019 Dec;38(12):3391-3400. doi: 10.1007/s10067-019-04721-z. Epub 2019 Aug 9.	Mori S	Clin Rheumatol	2019	2019-08-11	10.1007/s10067-019-04721-z	structured	single center	17	100	6	prospective	1	main body
537	31397034	Prognostic significance of red cell distribution width in hospitalized older patients with heart failure or infection	Nakashima K, Ohgami E, Kato K, Yoshitomi S, Maruyama T, Harada M.	Geriatr Gerontol Int. 2019 Oct;19(10):988-992. doi: 10.1111/ggi.13755. Epub 2019 Aug 8.	Nakashima K	Geriatr Gerontol Int	2019	2019-08-10	10.1111/ggi.13755	structured	single center	1	196	6	unknown	1	main body
538	31396739	Impact of congenital heart disease on outcomes after primary repair of esophageal atresia: a retrospective observational study using a nationwide database in Japan	Ishimaru T, Fujiogi M, Michihata N, Matsui H, Fushimi K, Kawashima H, Fujishiro J, Yasunaga H.	Pediatr Surg Int. 2019 Oct;35(10):1077-1083. doi: 10.1007/s00383-019-04542-w. Epub 2019 Aug 8.	Ishimaru T	Pediatr Surg Int	2019	2019-08-10	10.1007/s00383-019-04542-w	structured	large scale database	15	431	5	retrospective	1	title
542	31390166	Safety and effectiveness of tofogliflozin in elderly Japanese patients with type 2 diabetes mellitus: A subanalysis of a post-marketing study (J-STEP/EL Study)	Kaku K, Naito Y, Senda M, Kurihara Y, Gunji R, Kakiuchi S, Utsunomiya K.	J Diabetes Investig. 2020 Mar;11(2):405-416. doi: 10.1111/jdi.13125. Epub 2019 Sep 5.	Kaku K	J Diabetes Investig	2020	2019-08-08	10.1111/jdi.13125	structured	PMS	4	2919	4	prospective	1	title
543	31390159	Long-term outcome of islet transplantation on insulin-dependent diabetes mellitus: An observational cohort study	Nakamura T, Fujikura J, Anazawa T, Ito R, Ogura M, Okajima H, Uemoto S, Inagaki N.	J Diabetes Investig. 2020 Mar;11(2):363-372. doi: 10.1111/jdi.13128. Epub 2019 Sep 17.	Nakamura T	J Diabetes Investig	2020	2019-08-08	10.1111/jdi.13128	structured	single center	4	619	5	retrospective	1	abstract
544	31389623	Does cold snare polypectomy completely resect the mucosal layer? A prospective single-center observational trial	Shichijo S, Takeuchi Y, Kitamura M, Kono M, Shimamoto Y, Fukuda H, Nakagawa K, Ohmori M, Arao M, Iwatsubo T, Iwagami H, Matsuno K, Inoue S, Matsuura N, Nakahira H, Maekawa A, Kanesaka T, Higashino K, Uedo N, Fukui K, Ito Y, Nakatsuka SI, Ishihara R.	J Gastroenterol Hepatol. 2020 Feb;35(2):241-248. doi: 10.1111/jgh.14824. Epub 2019 Sep 10.	Shichijo S	J Gastroenterol Hepatol	2020	2019-08-08	10.1111/jgh.14824	structured	single center	15	188	6	prospective	1	title
545	31387751	The difference in determinant factor of six-minute walking distance between sarcopenic and non-sarcopenic elderly patients with heart failure	Kono Y, Izawa H, Aoyagi Y, Ishikawa A, Sugiura T, Mori E, Ueda S, Fujiwara W, Hayashi M, Saitoh E.	J Cardiol. 2020 Jan;75(1):42-46. doi: 10.1016/j.jjcc.2019.07.002. Epub 2019 Aug 4.	Kono Y	J Cardiol	2020	2019-08-08	10.1016/j.jjcc.2019.07.002	structured	single center	9	186	6	prospective	1	main body
547	31383710	Prevalence of hospitalisation caused by adverse drug reactions at an internal medicine ward of a single centre in Japan: a cross-sectional study	Komagamine J, Kobayashi M.	BMJ Open. 2019 Aug 5;9(8):e030515. doi: 10.1136/bmjopen-2019-030515.	Komagamine J	BMJ Open	2019	2019-08-07	10.1136/bmjopen-2019-030515	structured	single center	15	1545	4	retrospective	1	title
548	31383003	Influence of preoperative serum creatinine level and intraoperative volume of contrast medium on the risk of acute kidney injury after transfemoral transcatheter aortic valve implantation: a retrospective observational study	Miura D, Yamada Y, Kusaba S, Nogami E, Yunoki J, Sakamoto Y, Hikichi Y, Node K, Sakaguchi Y.	BMC Res Notes. 2019 Aug 5;12(1):484. doi: 10.1186/s13104-019-4527-2.	Miura D	BMC Res Notes	2019	2019-08-07	10.1186/s13104-019-4527-2	structured	single center	19	81	7	retrospective	1	main body
549	31381615	Middle-term prognosis in patients with ulcerative colitis who achieved clinical and endoscopic remission by budesonide rectal foam	Naganuma M, Hirai F, Kobayashi K, Watanabe K, Takeuchi K, Aoyama N, Nozawa H, Motoya S, Ohmori T, Harada A, Nagai Y, Abe T, Yamada Y, Inagaki K, Shimizu N, Kanai T, Watanabe M; ESCORT study Group.	PLoS One. 2019 Aug 5;14(8):e0220413. doi: 10.1371/journal.pone.0220413. eCollection 2019.	Naganuma M	PLoS One	2019	2019-08-06	10.1371/journal.pone.0220413	structured	multicenter	11	84	7	retrospective	1	abstract
550	31377848	Efficacy of intensity-modulated radiation therapy for optic nerve sheath meningioma	Sasano H, Shikishima K, Aoki M, Sakai T, Tsutsumi Y, Nakano T.	Graefes Arch Clin Exp Ophthalmol. 2019 Oct;257(10):2297-2306. doi: 10.1007/s00417-019-04424-w. Epub 2019 Aug 3.	Sasano H	Graefes Arch Clin Exp Ophthalmol	2019	2019-08-05	10.1007/s00417-019-04424-w	structured	single center	2	15	7	retrospective	1	main body
554	31371191	Real-world outcomes of rivaroxaban treatment in patients with nonvalvular atrial fibrillation and worsening renal function	Nakagawara J, Ikeda T, Ogawa S, Kitazono T, Minematsu K, Miyamoto S, Murakawa Y, Takeichi M, Kidani Y, Okayama Y, Sunaya T, Sato S, Yamanaka S.	J Cardiol. 2019 Dec;74(6):501-506. doi: 10.1016/j.jjcc.2019.06.003. Epub 2019 Jul 29.	Nakagawara J	J Cardiol	2019	2019-08-03	10.1016/j.jjcc.2019.06.003	structured	PMS	9	11308	2	prospective	1	main body
556	31367347	Molecular epidemiological analysis and risk factors for acquisition of carbapenemase-producing Enterobacter cloacae complex in a Japanese university hospital	Tetsuka N, Hirabayashi A, Matsumoto A, Oka K, Hara Y, Morioka H, Iguchi M, Tomita Y, Suzuki M, Shibayama K, Yagi T.	Antimicrob Resist Infect Control. 2019 Jul 24;8:126. doi: 10.1186/s13756-019-0578-3. eCollection 2019.	Tetsuka N	Antimicrob Resist Infect Control	2019	2019-08-02	10.1186/s13756-019-0578-3	structured	single center	15	39	7	retrospective	1	main body
559	31365116	Interim results of a real-world observational study of eribulin in soft tissue sarcoma including rare subtypes	Kobayashi E, Naito Y, Asano N, Maejima A, Endo M, Takahashi S, Megumi Y, Kawai A.	Jpn J Clin Oncol. 2019 Oct 1;49(10):938-946. doi: 10.1093/jjco/hyz096.	Kobayashi E	Jpn J Clin Oncol	2019	2019-08-01	10.1093/jjco/hyz096	structured	PMS	2	256	6	prospective	1	main body
561	31361055	Effect of ablation at high-dominant frequency sites overlapping with low-voltage areas after pulmonary vein isolation of nonparoxysmal atrial fibrillation	Kumagai K, Minami K, Sugai Y, Sumiyoshi T, Komaru T.	J Cardiovasc Electrophysiol. 2019 Oct;30(10):1850-1859. doi: 10.1111/jce.14090. Epub 2019 Aug 6.	Kumagai K	J Cardiovasc Electrophysiol	2019	2019-07-31	10.1111/jce.14090	structured	single center	9	128		retrospective	1	main body
562	31358337	Risk score system for late aortic events in patients with uncomplicated type B aortic dissection	Matsushita A, Tabata M, Mihara W, Shimamoto T, Komiya T, Takanashi S, Tobaru T, Nakao T, Nakamura S, Sato Y.	J Thorac Cardiovasc Surg. 2020 Jun;159(6):2173-2183.e1. doi: 10.1016/j.jtcvs.2019.06.019. Epub 2019 Jun 20.	Matsushita A	J Thorac Cardiovasc Surg	2020	2019-07-31	10.1016/j.jtcvs.2019.06.019	structured	multicenter	15	187	6	retrospective	1	abstract
563	31358306	Association between temporal changes in C-reactive protein levels and prognosis in patients with previous myocardial infarction - A report from the CHART-2 Study	Oikawa T, Sakata Y, Nochioka K, Miura M, Abe R, Kasahara S, Sato M, Aoyanagi H, Saga C, Ikeno Y, Shiroto T, Sugimura K, Takahashi J, Miyata S, Shimokawa H; CHART-2 Investigators.	Int J Cardiol. 2019 Oct 15;293:17-24. doi: 10.1016/j.ijcard.2019.07.022. Epub 2019 Jul 12.	Oikawa T	Int J Cardiol	2019	2019-07-31	10.1016/j.ijcard.2019.07.022	structured	registry	9	2184	4	prospective	1	abstract
565	31350237	Citizen bystander-patient relationship and 1-month outcomes after out-of-hospital cardiac arrest of cardiac origin from the All-Japan Utstein Registry: a prospective, nationwide, population-based, observational study	Suematsu Y, Zhang B, Kuwano T, Sako H, Ogawa M, Yonemoto N, Nonogi H, Kimura T, Nagao K, Yasunaga S, Saku K, Miura SI; Japanese Circulation Society with Resuscitation Science Study (JCS-ReSS) Group.	BMJ Open. 2019 Jul 26;9(7):e024715. doi: 10.1136/bmjopen-2018-024715.	Suematsu Y	BMJ Open	2019	2019-07-28	10.1136/bmjopen-2018-024715	structured	registry	9	210 642	1	prospective	1	title
567	31350043	Association between contrast extravasation on computed tomography scans and pseudoaneurysm formation in pediatric blunt splenic and hepatic injury: A multi-institutional observational study	Katsura M, Fukuma S, Kuriyama A, Takada T, Ueda Y, Asano S, Kondo Y, Ie M, Matsushima K, Murakami T, Fukuzato Y, Osaki N, Mototake H, Fukuhara S.	J Pediatr Surg. 2020 Apr;55(4):681-687. doi: 10.1016/j.jpedsurg.2019.07.005. Epub 2019 Jul 15.	Katsura M	J Pediatr Surg	2020	2019-07-28	10.1016/j.jpedsurg.2019.07.005	structured	multicenter	19	236	6	retrospective	1	title
569	31346347	Does the conventional landmark help to place the tip of REBOA catheter in the optimal position? A non-controlled comparison study	Nakajima K, Taniguchi H, Abe T, Yamaguchi K, Doi T, Takeuchi I, Morimura N.	World J Emerg Surg. 2019 Jul 16;14:35. doi: 10.1186/s13017-019-0255-0. eCollection 2019.	Nakajima K	World J Emerg Surg	2019	2019-07-27	10.1186/s13017-019-0255-0	structured	multicenter	15	16	7	retrospective	1	abstract
571	31345244	Sex-specific differences in survival after out-of-hospital cardiac arrest: a nationwide, population-based observational study	Goto Y, Funada A, Maeda T, Okada H, Goto Y.	Crit Care. 2019 Jul 25;23(1):263. doi: 10.1186/s13054-019-2547-x.	Goto Y	Crit Care	2019	2019-07-27	10.1186/s13054-019-2547-x	structured	registry	9	386535	1	prospective	1	abstract
573	31342291	Treatment for renal anemia and outcomes in non-dialysis patients with chronic kidney disease: the current status of regional medicine according to the Kyoto Fushimi Renal Anemia (KFRA) study	Yahata K, Seta K, Kikuchi Y, Koizumi M, Murata M, Wada H, Murakami S, Ohishi M, Tsuji H; Kyoto Fushimi Renal Anemia study investigators.	Clin Exp Nephrol. 2019 Oct;23(10):1211-1220. doi: 10.1007/s10157-019-01767-w. Epub 2019 Jul 24.	Yahata K	Clin Exp Nephrol	2019	2019-07-26	10.1007/s10157-019-01767-w	structured	multicenter	3	283	6	prospective	1	abstract
575	31340871	Validation of the Pediatric Physiological and Anatomical Triage Score in Injured Pediatric Patients	Muguruma T, Toida C, Furugori S, Abe T, Takeuchi I.	Prehosp Disaster Med. 2019 Aug;34(4):363-369. doi: 10.1017/S1049023X19004552. Epub 2019 Jul 25.	Muguruma T	Prehosp Disaster Med	2019	2019-07-26	10.1017/S1049023X19004552	structured	DB	19	2005	4	retrospective	1	abstract
576	31338904	Usefulness of a novel classification based on perioperative changes of membranous urethral length using hierarchical cluster analysis of urinary incontinence and overactive bladder symptoms after robot-assisted radical prostatectomy: A prospective observational study	Onoda M, Haga N, Kurimura Y, Tanji R, Onagi A, Honda R, Matsuoka K, Hoshi S, Koguchi T, Hata J, Sato Y, Akaihata H, Kataoka M, Ogawa S, Obara W, Kojima Y.	Neurourol Urodyn. 2019 Nov;38(8):2200-2208. doi: 10.1002/nau.24117. Epub 2019 Jul 23.	Onoda M	Neurourol Urodyn	2019	2019-07-25	10.1002/nau.24117	structured	single center	13	299	6	prospective	1	main body
577	31338786	Stereotactic radiosurgery in elderly patients with brain metastases: comparison with non-elderly patients using database of a multi-institutional prospective observational study (JLGK0901-Elderly)	Higuchi Y, Yamamoto M, Serizawa T, Sato Y, Shuto T, Akabane A, Jokura H, Yomo S, Nagano O, Kawagishi J, Yamanaka K, Aoyama H.	J Neurooncol. 2019 Sep;144(2):393-402. doi: 10.1007/s11060-019-03242-8. Epub 2019 Jul 23.	Higuchi Y	J Neurooncol	2019	2019-07-25	10.1007/s11060-019-03242-8	structured	multicenter	15	1194	4	prospective	1	title
578	31337742	Comparison of End-Tidal, Arterial, Venous, and Transcutaneous P(CO(2))	Fujimoto S, Suzuki M, Sakamoto K, Ibusuki R, Tamura K, Shiozawa A, Ishii S, Iikura M, Izumi S, Sugiyama H.	Respir Care. 2019 Oct;64(10):1208-1214. doi: 10.4187/respcare.06094. Epub 2019 Jul 23.	Fujimoto S	Respir Care	2019	2019-07-25	10.4187/respcare.06094	structured	single center	15	48	7	prospective	1	main body
579	31337599	External validation of the CHOKAI score for the prediction of ureteral stones: A multicenter prospective observational study	Fukuhara H, Kobayashi T, Takai S, Tawara T, Kikuta M, Sugiura A, Yamagishi A, Toyohara T, Nakane M, Tsuchiya N.	Am J Emerg Med. 2020 May;38(5):920-924. doi: 10.1016/j.ajem.2019.07.018. Epub 2019 Jul 15.	Fukuhara H	Am J Emerg Med	2020	2019-07-25	10.1016/j.ajem.2019.07.018	structured	multicenter	13	124	6	prospective	1	title
580	31337523	Detailed clinical course of fatal acute encephalopathy in children	Tomioka K, Nishiyama M, Nagase H, Ishida Y, Tanaka T, Tokumoto S, Yamaguchi H, Toyoshima D, Maruyama A, Fujita K, Aoki K, Seino Y, Nozu K, Nishimura N, Kurosawa H, Iijima K.	Brain Dev. 2019 Sep;41(8):691-698. doi: 10.1016/j.braindev.2019.04.012. Epub 2019 Jul 20.	Tomioka K	Brain Dev	2019	2019-07-25	10.1016/j.braindev.2019.04.012	structured	single center	6	5	7	retrospective	1	abstract
582	31336370	Effect of Furosemide on Urinary Oxygenation in Patients with Septic Shock	Osawa EA, Cutuli SL, Bitker L, Canet E, Cioccari L, Iguchi N, Lankadeva YR, Eastwood GM, Evans RG, May CN, Bellomo R.	Blood Purif. 2019;48(4):336-345. doi: 10.1159/000501512. Epub 2019 Jul 23.	Osawa EA	Blood Purif	2019	2019-07-24	10.1159/000501512	structured	single center	15	7	7	prospective	1	abstract
583	31336072	Procedure- and Hospital-Level Variation of Deep Sternal Wound Infection From All-Japan Registry	Hirahara N, Miyata H, Motomura N, Kohsaka S, Nishimura T, Takamoto S.	Ann Thorac Surg. 2020 Feb;109(2):547-554. doi: 10.1016/j.athoracsur.2019.05.076. Epub 2019 Jul 20.	Hirahara N	Ann Thorac Surg	2020	2019-07-24	10.1016/j.athoracsur.2019.05.076	structured	registry	1	109717	1	unknown	1	title
584	31335951	Steeper Macular Curvature in Eyes With Non-Highly Myopic Retinitis Pigmentosa	Komori S, Ueno S, Ito Y, Sayo A, Meinert M, Kominami T, Inooka D, Kitagawa M, Nishida K, Takahashi K, Matsui S, Terasaki H.	Invest Ophthalmol Vis Sci. 2019 Jul 1;60(8):3135-3141. doi: 10.1167/iovs.19-27334.	Komori S	Invest Ophthalmol Vis Sci	2019	2019-07-24	10.1167/iovs.19-27334	structured	single center	7	143	6	retrospective	1	main body
588	31331585	Classification of patients with cold sensation by a review of systems database: A single-centre observational study	Yoshino T, Katayama K, Yamaguchi R, Imoto S, Miyano S, Mima H, Watanabe K.	Complement Ther Med. 2019 Aug;45:7-13. doi: 10.1016/j.ctim.2019.05.011. Epub 2019 May 11.	Yoshino T	Complement Ther Med	2019	2019-07-24	10.1016/j.ctim.2019.05.011	structured	single center	15	524	5	unknown	1	title
589	31331566	Prediction of deficiency-excess pattern in Japanese Kampo medicine: Multi-centre data collection	Maeda-Minami A, Yoshino T, Katayama K, Horiba Y, Hikiami H, Shimada Y, Namiki T, Tahara E, Minamizawa K, Muramatsu S, Yamaguchi R, Imoto S, Miyano S, Mima H, Mimura M, Nakamura T, Watanabe K.	Complement Ther Med. 2019 Aug;45:228-233. doi: 10.1016/j.ctim.2019.07.003. Epub 2019 Jul 5.	Maeda-Minami A	Complement Ther Med	2019	2019-07-24	10.1016/j.ctim.2019.07.003	structured	multicenter	15	3491	3	prospective	1	title
590	31329899	Oral anticoagulants usage in Japanese patients aged 18-74 years with non-valvular atrial fibrillation: a retrospective analysis based on insurance claims data	Ohshima A, Koyama T, Ogawa A, Zamami Y, Tanaka HY, Kitamura Y, Sendo T, Hinotsu S, Miller MW, Kano MR.	Fam Pract. 2019 Nov 18;36(6):685-692. doi: 10.1093/fampra/cmz016.	Ohshima A	Fam Pract	2019	2019-07-23	10.1093/fampra/cmz016	structured	large scale database	9	4380	3	retrospective	1	title
591	31328329	Higher immunoglobulin A nephropathy recurrence in related-donor kidney transplants: The Japan Academic Consortium of Kidney Transplantation study	Okumi M, Okada D, Unagami K, Kakuta Y, Iizuka J, Takagi T, Shirakawa H, Omoto K, Ishida H, Tanabe K; Japan Academic Consortium of Kidney Transplantation (JACK).	Int J Urol. 2019 Sep;26(9):903-909. doi: 10.1111/iju.14066. Epub 2019 Jul 21.	Okumi M	Int J Urol	2019	2019-07-23	10.1111/iju.14066	structured	multicenter	20	299	6	unknown	1	main body
592	31327705	HAS-BLED score as a predictor of bleeding complications from catheter ablation of atrial fibrillation: A subanalysis of the Japanese Anti-Coagulation Regimen Exploration in AF Catheter Ablation Registries	Inoue K, Hirao K, Aonuma K, Kumagai K, Kimura M, Miyauchi Y, Tsushima E, Okumura K; JACRE Investigators.	J Cardiol. 2020 Jan;75(1):82-89. doi: 10.1016/j.jjcc.2019.06.007. Epub 2019 Jul 19.	Inoue K	J Cardiol	2020	2019-07-23	10.1016/j.jjcc.2019.06.007	structured	registry	9	1322	4	prospective	1	abstract
593	31327568	Pediatric Out-of-Hospital Traumatic Cardiopulmonary Arrest After Traffic Accidents and Termination of Resuscitation	Shibahashi K, Sugiyama K, Hamabe Y.	Ann Emerg Med. 2020 Jan;75(1):57-65. doi: 10.1016/j.annemergmed.2019.05.036. Epub 2019 Jul 18.	Shibahashi K	Ann Emerg Med	2020	2019-07-23	10.1016/j.annemergmed.2019.05.036	structured	DB	9	582	5	prospective	1	abstract
595	31327123	Is increased "stay away from bed" time associated with improved clinical rehabilitation outcomes in Japanese rehabilitation hospitals? A prospective observational study and clinical practice	Murayama I, Asai T, Misu S, Yamauchi M, Miura A, Ikemura T, Takehisa T, Takehisa Y.	Aging Clin Exp Res. 2020 May;32(5):913-920. doi: 10.1007/s40520-019-01269-5. Epub 2019 Jul 20.	Murayama I	Aging Clin Exp Res	2020	2019-07-22	10.1007/s40520-019-01269-5	structured	multicenter	15	426	5	prospective	1	abstract
598	31324482	Effect of Rabbit Antithymocyte Globulin on Acute and Chronic Active Antibody-Mediated Rejection After Kidney Transplantation	Nanmoku K, Shinzato T, Kubo T, Shimizu T, Yagisawa T.	Transplant Proc. 2019 Oct;51(8):2602-2605. doi: 10.1016/j.transproceed.2019.02.051. Epub 2019 Jul 16.	Nanmoku K	Transplant Proc	2019	2019-07-21	10.1016/j.transproceed.2019.02.051	structured	single center	20	162	6	retrospective	1	main body
599	31324172	Early bleb parameters as long-term prognostic factors for surgical success: a retrospective observational study using three-dimensional anterior-segment optical coherence tomography	Tsutsumi-Kuroda U, Kojima S, Fukushima A, Nakashima KI, Iwao K, Tanihara H, Inoue T.	BMC Ophthalmol. 2019 Jul 19;19(1):155. doi: 10.1186/s12886-019-1159-1.	Tsutsumi-Kuroda U	BMC Ophthalmol	2019	2019-07-21	10.1186/s12886-019-1159-1	structured	single center	15	45	7	retrospective	1	main body
604	31309381	A clinical trial to assess the feasibility and efficacy of nab-paclitaxel plus gemcitabine for elderly patients with unresectable advanced pancreatic cancer	Hasegawa R, Okuwaki K, Kida M, Yamauchi H, Kawaguchi Y, Matsumoto T, Kaneko T, Miyata E, Uehara K, Iwai T, Watanabe M, Kurosu T, Imaizumi H, Ohno T, Koizumi W.	Int J Clin Oncol. 2019 Dec;24(12):1574-1581. doi: 10.1007/s10147-019-01511-0. Epub 2019 Jul 15.	Hasegawa R	Int J Clin Oncol	2019	2019-07-17	10.1007/s10147-019-01511-0	structured	multicenter	2	27	7	prospective	1	main body
608	31302707	The relationship between eGFR slope and subsequent risk of vascular outcomes and all-cause mortality in type 2 diabetes: the ADVANCE-ON study	Oshima M, Jun M, Ohkuma T, Toyama T, Wada T, Cooper ME, Hadjadj S, Hamet P, Harrap S, Mancia G, Marre M, Williams B, Chalmers J, Woodward M, Perkovic V; ADVANCE Collaborative Group.	Diabetologia. 2019 Nov;62(11):1988-1997. doi: 10.1007/s00125-019-4948-4. Epub 2019 Jul 13.	Oshima M	Diabetologia	2019	2019-07-15	10.1007/s00125-019-4948-4	structured	DB	4	8879	3	unknown	1	abstract
609	31302105	Intra-aortic balloon pump and survival with favorable neurological outcome after out-of-hospital cardiac arrest: A multicenter, prospective propensity score-matched study	Kishimori T, Matsuyama T, Yamada T, Hayakawa K, Yoshiya K, Irisawa T, Noguchi K, Nishimura T, Uejima T, Yagi Y, Kiguchi T, Kishimoto M, Matsuura M, Hayashi Y, Sogabe T, Morooka T, Sado J, Shida H, Kiyohara K, Shimazu T, Kawamura T, Iwami T, Kitamura T; CRITICAL Study Group Investigators.	Resuscitation. 2019 Oct;143:165-172. doi: 10.1016/j.resuscitation.2019.07.002. Epub 2019 Jul 11.	Kishimori T	Resuscitation	2019	2019-07-15	10.1016/j.resuscitation.2019.07.002	structured	multicenter	9	2894	4	prospective	1	title
610	31302038	Inflammation in the neonatal period and intrauterine growth restriction aggravate bronchopulmonary dysplasia	Kurata H, Ochiai M, Inoue H, Kusuda T, Fujiyoshi J, Ichiyama M, Wakata Y, Takada H.	Pediatr Neonatol. 2019 Oct;60(5):496-503. doi: 10.1016/j.pedneo.2018.11.007. Epub 2018 Nov 25.	Kurata H	Pediatr Neonatol	2019	2019-07-15	10.1016/j.pedneo.2018.11.007	structured	single center	15	331	5	prospective	1	main body
612	31299094	Food bolus-forming ability predicts incidence of aspiration pneumonia in nursing home older adults: A prospective observational study	Hase T, Miura Y, Nakagami G, Okamoto S, Sanada H, Sugama J.	J Oral Rehabil. 2020 Jan;47(1):53-60. doi: 10.1111/joor.12861. Epub 2019 Aug 26.	Hase T	J Oral Rehabil	2020	2019-07-13	10.1111/joor.12861	structured	single center	10	73	7	prospective	1	abstract
614	31297685	Symptoms and QOL in breast cancer patients receiving hormone therapy in Japan	Iioka Y, Iwata T, Yamauchi H.	Breast Cancer. 2020 Jan;27(1):62-69. doi: 10.1007/s12282-019-00993-0. Epub 2019 Jul 11.	Iioka Y	Breast Cancer	2020	2019-07-13	10.1007/s12282-019-00993-0	structured	multicenter	2	237	6	unknown	1	main body
616	31295613	Low Body Mass Index and Low Intelligence Quotient Are Infection Risk Factors in Vagus Nerve Stimulation	Kuroda N, Fujimoto A, Okanishi T, Sato K, Itamura S, Baba S, Nishimura M, Ichikawa N, Enoki H.	World Neurosurg. 2019 Oct;130:e839-e845. doi: 10.1016/j.wneu.2019.06.235. Epub 2019 Jul 9.	Kuroda N	World Neurosurg	2019	2019-07-12	10.1016/j.wneu.2019.06.235	structured	single center	1	208	6	retrospective	1	abstract
618	31291340	The perfusion index measured by the pulse oximeter affects the agreement between ClearSight and the arterial catheter-based blood pressures: A prospective observational study	Yokose M, Mihara T, Takaya M, Yamamoto T, Saigusa Y, Takaki S, Goto T.	PLoS One. 2019 Jul 10;14(7):e0219511. doi: 10.1371/journal.pone.0219511. eCollection 2019.	Yokose M	PLoS One	2019	2019-07-11	10.1371/journal.pone.0219511	structured	single center	9	30	7	prospective	1	main body
619	31290751	Newly-developed colonoscope (PCF-PQ260L) is useful for patients with difficult colons	Inoki K, Yamada M, Kuwabara H, Takamaru H, Sekiguchi M, Sakamoto T, Matsuda T, Saito Y.	Turk J Gastroenterol. 2019 Jul;30(7):630-635. doi: 10.5152/tjg.2019.18789.	Inoki K	Turk J Gastroenterol	2019	2019-07-11	10.5152/tjg.2019.18789	structured	single center	11	1224	4	retrospective	1	abstract
620	31289047	Internal exposure risk due to radiocesium and the consuming behaviour of local foodstuffs among pregnant women in Minamisoma City near the Fukushima nuclear power plant: a retrospective observational study	Yamamoto K, Nomura S, Tsubokura M, Murakami M, Ozaki A, Leppold C, Sawano T, Takita M, Kato S, Kanazawa Y, Anbe H.	BMJ Open. 2019 Jul 9;9(7):e023654. doi: 10.1136/bmjopen-2018-023654.	Yamamoto K	BMJ Open	2019	2019-07-11	10.1136/bmjopen-2018-023654	structured	multicenter	14	579	5	retrospective	1	main body
622	31287398	Choice of the most appropriate biological disease-modifying anti-rheumatic drug for injection spacing: results from a multicentre observational study	Matsuno H, Katayama K, Funahashi K, Saitoh M, Matsubara T.	Clin Exp Rheumatol. 2020 May-Jun;38(3):398-404. Epub 2019 Jul 8.	Matsuno H	Clin Exp Rheumatol	2020	2019-07-10		structured	multicenter	17	180	6	unknown	1	title
623	31286315	Sex-specific difference in age distribution of congenital lower eyelid epiblepharon in a Japanese population	Valencia MRP, Takahashi Y, Nakakura S, Kakizaki H.	Jpn J Ophthalmol. 2019 Sep;63(5):425-428. doi: 10.1007/s10384-019-00681-8. Epub 2019 Jul 8.	Valencia MRP	Jpn J Ophthalmol	2019	2019-07-10	10.1007/s10384-019-00681-8	structured	single center	7	291	6	retrospective	1	main body
624	31284706	Prevalence and risk factors of subclinical coronary artery disease in patients undergoing carotid endarterectomy: a retrospective cohort study	Nakajima H, Momose T, Misawa T.	Int Angiol. 2019 Aug;38(4):312-319. doi: 10.23736/S0392-9590.19.04094-X. Epub 2019 Jul 5.	Nakajima H	Int Angiol	2019	2019-07-10	10.23736/S0392-9590.19.04094-X	structured	single center	9	69	7	retrospective	1	abstract
627	31280620	Efficacy and Safety of Tolvaptan in Patients More Than 90 Years Old With Acute Heart Failure	Sato Y, Uzui H, Mukai M, Shiomi Y, Hasegawa K, Ikeda H, Tama N, Fukuoka Y, Morishita T, Ishida K, Kaseno K, Miyazaki S, Nakano A, Tada H.	J Cardiovasc Pharmacol Ther. 2020 Jan;25(1):47-56. doi: 10.1177/1074248419861962. Epub 2019 Jul 7.	Sato Y	J Cardiovasc Pharmacol Ther	2020	2019-07-09	10.1177/1074248419861962	structured	registry	9	137	6	unknown	1	main body
628	31280352	Prediction of urinary retention after surgery for rectal cancer using voiding efficiency in the 24 h following Foley catheter removal	Imaizumi K, Tsukada Y, Komai Y, Nomura S, Ikeda K, Nishizawa Y, Sasaki T, Taketomi A, Ito M.	Int J Colorectal Dis. 2019 Aug;34(8):1431-1443. doi: 10.1007/s00384-019-03333-y. Epub 2019 Jul 6.	Imaizumi K	Int J Colorectal Dis	2019	2019-07-08	10.1007/s00384-019-03333-y	structured	single center	2	503	5	retrospective	1	abstract
629	31278007	Type and Size of Implanted Bioprosthetic Valve Rather Than Intraoperative Peak Transprosthetic Valvular Velocity Predict Postoperative Midterm Prosthesis-Patient Mismatch in Patients Undergoing Surgical Aortic Valve Replacement	Minami K, Kabata D, Shintani A, Matsumoto Y, Tadokoro N, Fujita T, Yoshitani K, Ohnishi Y.	J Cardiothorac Vasc Anesth. 2019 Dec;33(12):3264-3270. doi: 10.1053/j.jvca.2019.06.002. Epub 2019 Jun 8.	Minami K	J Cardiothorac Vasc Anesth	2019	2019-07-07	10.1053/j.jvca.2019.06.002	structured	single center	15	556	5	retrospective	1	abstract
630	31277608	Thyroid blood flow in inferior thyroid artery as predictor for increase in levothyroxine dosage during pregnancy in women with Hashimoto's thyroiditis - a retrospective study	Kurajoh M, Yamasaki A, Nagasaki T, Nagata Y, Yamada S, Imanishi Y, Emoto M, Takahashi K, Yamamoto K, Shintani A, Inaba M.	BMC Pregnancy Childbirth. 2019 Jul 5;19(1):232. doi: 10.1186/s12884-019-2389-1.	Kurajoh M	BMC Pregnancy Childbirth	2019	2019-07-07	10.1186/s12884-019-2389-1	structured	single center	14	22	7	retrospective	1	main body
635	31271191	H2FPEF Score as a Prognostic Value in HFpEF Patients	Sueta D, Yamamoto E, Nishihara T, Tokitsu T, Fujisue K, Oike F, Takae M, Usuku H, Takashio S, Arima Y, Suzuki S, Nakamura T, Ito M, Kanazawa H, Sakamoto K, Kaikita K, Tsujita K.	Am J Hypertens. 2019 Oct 16;32(11):1082-1090. doi: 10.1093/ajh/hpz108.	Sueta D	Am J Hypertens	2019	2019-07-05	10.1093/ajh/hpz108	structured	single center	9	404	5	retrospective	1	abstract
637	31269030	Influence of submacular fluid on recovery of retinal function and structure after successful rhegmatogenous retinal reattachment	Kobayashi M, Iwase T, Yamamoto K, Ra E, Hirata N, Terasaki H.	PLoS One. 2019 Jul 3;14(7):e0218216. doi: 10.1371/journal.pone.0218216. eCollection 2019.	Kobayashi M	PLoS One	2019	2019-07-04	10.1371/journal.pone.0218216	structured	single center	7	192	6	retrospective	1	main body
638	31267312	Pseudodrusen pattern and development of late age-related macular degeneration in the fellow eye of the unilateral case	Sakurada Y, Sugiyama A, Kikushima W, Yoneyama S, Tanabe N, Matsubara M, Iijima H.	Jpn J Ophthalmol. 2019 Sep;63(5):374-381. doi: 10.1007/s10384-019-00680-9. Epub 2019 Jul 2.	Sakurada Y	Jpn J Ophthalmol	2019	2019-07-04	10.1007/s10384-019-00680-9	structured	single center	7	73	7	retrospective	1	main body
639	31267281	Factors associated with muscle function in patients with hematologic malignancies undergoing chemotherapy	Fukushima T, Nakano J, Ishii S, Natsuzako A, Sato S, Sakamoto J, Miyazaki Y, Okita M.	Support Care Cancer. 2020 Mar;28(3):1433-1439. doi: 10.1007/s00520-019-04955-2. Epub 2019 Jul 3.	Fukushima T	Support Care Cancer	2020	2019-07-04	10.1007/s00520-019-04955-2	structured	single center	3	88	7	unknown	1	main body
640	31266662	Maximal sterile barrier precautions independently contribute to decreased central line-associated bloodstream infection in very low birth weight infants: A prospective multicenter observational study	Kinoshita D, Hada S, Fujita R, Matsunaga N, Sakaki H, Ohki Y.	Am J Infect Control. 2019 Nov;47(11):1365-1369. doi: 10.1016/j.ajic.2019.05.006. Epub 2019 Jun 29.	Kinoshita D	Am J Infect Control	2019	2019-07-04	10.1016/j.ajic.2019.05.006	structured	multicenter	1	2383	4	prospective	1	title
641	31262275	Dementia in elderly patients undergoing early cholecystectomy for acute cholecystitis: a retrospective observational study	Nishida Y, Otagiri N, Yoshifuku S, Misawa K, Ko K, Sasahara K, Kishimoto H, Mishima O, Tauchi K.	BMC Surg. 2019 Jul 1;19(1):71. doi: 10.1186/s12893-019-0548-y.	Nishida Y	BMC Surg	2019	2019-07-03	10.1186/s12893-019-0548-y	structured	single center	18	182	6	retrospective	1	main body
643	31256983	Helicopter Transport for Patients with Cerebral Infarction in Rural Japan	Ueno T, Nishijima H, Hikichi H, Haga R, Arai A, Suzuki C, Nunomura JI, Saito K, Tomiyama M.	J Stroke Cerebrovasc Dis. 2019 Sep;28(9):2525-2529. doi: 10.1016/j.jstrokecerebrovasdis.2019.06.010. Epub 2019 Jun 27.	Ueno T	J Stroke Cerebrovasc Dis	2019	2019-07-02	10.1016/j.jstrokecerebrovasdis.2019.06.010	structured	single center	9	546	5	retrospective	1	abstract
647	31255523	Clinical pharmacokinetics of oral azithromycin in epididymal tissue	Sadahira T, Wada K, Ikawa K, Morikawa N, Mitsui M, Araki M, Fujiyoshi M, Ishii A, Watanabe M, Watanabe T, Nasu Y.	J Infect Chemother. 2019 Oct;25(10):832-834. doi: 10.1016/j.jiac.2019.05.011. Epub 2019 Jun 27.	Sadahira T	J Infect Chemother	2019	2019-07-01	10.1016/j.jiac.2019.05.011	structured	multicenter	2	10	7	unknown	1	main body
648	31255463	A prospective observational survey on landiolol in atrial fibrillation/atrial flutter patients with chronic heart failure - AF-CHF landiolol survey	Yamashita T, Nakasu Y, Mizutani H, Sumitani K.	J Cardiol. 2019 Nov;74(5):418-425. doi: 10.1016/j.jjcc.2019.05.012. Epub 2019 Jun 26.	Yamashita T	J Cardiol	2019	2019-07-01	10.1016/j.jjcc.2019.05.012	structured	PMS	9	1121	4	prospective	1	main body
649	31255428	Multiple intubation attempts in the emergency department and in-hospital mortality: A retrospective observational study	Yamanaka S, Goldman RD, Goto T, Hayashi H.	Am J Emerg Med. 2020 Apr;38(4):768-773. doi: 10.1016/j.ajem.2019.06.028. Epub 2019 Jun 20.	Yamanaka S	Am J Emerg Med	2020	2019-07-01	10.1016/j.ajem.2019.06.028	structured	single center	15	181	6	retrospective	1	main body
650	31252187	Hepcidin exerts a negative immunological effect in pulmonary tuberculosis without HIV co-infection, prolonging the time to culture-negative	Tashiro K, Yamamoto M, Ushio R, Kobayashi N, Sato T, Kudo M, Kaneko T.	Int J Infect Dis. 2019 Sep;86:47-54. doi: 10.1016/j.ijid.2019.06.023. Epub 2019 Jun 25.	Tashiro K	Int J Infect Dis	2019	2019-06-29	10.1016/j.ijid.2019.06.023	structured	single center	1	35	7	prospective	1	main body
653	31248765	Suprarenal fixation is associated with worse midterm renal function after endovascular abdominal aortic aneurysm repair compared with infrarenal fixation	Banno H, Ikeda S, Kawai Y, Fujii T, Akita N, Takahashi N, Sugimoto M, Kodama A, Komori K.	J Vasc Surg. 2020 Feb;71(2):450-456. doi: 10.1016/j.jvs.2019.03.061. Epub 2019 Jun 24.	Banno H	J Vasc Surg	2020	2019-06-29	10.1016/j.jvs.2019.03.061	structured	single center	9	467	5	prospective	1	main body
654	31248583	Quick risk assessment profile (qRAP) is a prediction model for post-traumatic venous thromboembolism	Tachino J, Yamamoto K, Shimizu K, Shintani A, Kimura A, Ogura H, Shimazu T.	Injury. 2019 Sep;50(9):1540-1544. doi: 10.1016/j.injury.2019.06.020. Epub 2019 Jun 21.	Tachino J	Injury	2019	2019-06-29	10.1016/j.injury.2019.06.020	structured	multicenter	15	859	5	unknown	1	abstract
656	31243592	Recent trends of ocular complications in patients with atopic dermatitis	Yamamoto K, Wakabayashi Y, Kawakami S, Numata T, Ito T, Okubo Y, Tsuboi R, Goto H.	Jpn J Ophthalmol. 2019 Sep;63(5):410-416. doi: 10.1007/s10384-019-00678-3. Epub 2019 Jun 26.	Yamamoto K	Jpn J Ophthalmol	2019	2019-06-28	10.1007/s10384-019-00678-3	structured	single center	12	70	7	unknown	1	main body
661	31238878	Bowel obstruction associated with a feeding jejunostomy and its association to weight loss after thoracoscopic esophagectomy	Kitagawa H, Namikawa T, Iwabu J, Uemura S, Munekage M, Yokota K, Kobayashi M, Hanazaki K.	BMC Gastroenterol. 2019 Jun 25;19(1):104. doi: 10.1186/s12876-019-1029-6.	Kitagawa H	BMC Gastroenterol	2019	2019-06-27	10.1186/s12876-019-1029-6	structured	single center	11	100	6	retrospective	1	main body
662	31238536	A Novel Nutritional Index Serves as A Useful Prognostic Indicator in Cardiac Critical Patients Requiring Mechanical Circulatory Support	Minami-Takano A, Iwata H, Miyosawa K, Kubota K, Kimura A, Osawa S, Shitara M, Okazaki S, Suwa S, Miyauchi K, Sumiyoshi M, Amano A, Daida H.	Nutrients. 2019 Jun 24;11(6):1420. doi: 10.3390/nu11061420.	Minami-Takano A	Nutrients	2019	2019-06-27	10.3390/nu11061420	structured	registry	9	439	5	retrospective	1	abstract
663	31238204	Conservative management of retained products of conception in the normal placental position: A retrospective observational study	Takahashi H, Ohhashi M, Baba Y, Nagayama S, Ogoyama M, Horie K, Suzuki H, Usui R, Ohkuchi A, Matsubara S.	Eur J Obstet Gynecol Reprod Biol. 2019 Sep;240:87-92. doi: 10.1016/j.ejogrb.2019.06.016. Epub 2019 Jun 19.	Takahashi H	Eur J Obstet Gynecol Reprod Biol	2019	2019-06-26	10.1016/j.ejogrb.2019.06.016	structured	single center	14	59	7	retrospective	1	main body
664	31235378	Effectiveness of Intensive Rehabilitation Therapy on Functional Outcomes After Stroke: A Propensity Score Analysis Based on Japan Rehabilitation Database	Kamo T, Momosaki R, Suzuki K, Asahi R, Azami M, Ogihara H, Nishida Y.	J Stroke Cerebrovasc Dis. 2019 Sep;28(9):2537-2542. doi: 10.1016/j.jstrokecerebrovasdis.2019.06.007. Epub 2019 Jun 22.	Kamo T	J Stroke Cerebrovasc Dis	2019	2019-06-26	10.1016/j.jstrokecerebrovasdis.2019.06.007	structured	DB	9	6875	3	retrospective	1	main body
666	31230950	Cost-effectiveness analysis of the pharmacological management of chronic low back pain with four leading drugs	Kaito T, Matsuyama Y, Yamashita T, Kawakami M, Takahashi K, Yoshida M, Imagama S, Ohtori S, Taguchi T, Haro H, Taneichi H, Yamazaki M, Inoue G, Nishida K, Yamada H, Kabata D, Shintani A, Iwasaki M, Ito M, Miyakoshi N, Murakami H, Yonenobu K, Takura T, Mochida J; Project Committee of the Japanese Society for Spine Surgery and Related Research (JSSR).	J Orthop Sci. 2019 Sep;24(5):805-811. doi: 10.1016/j.jos.2019.06.004. Epub 2019 Jun 21.	Kaito T	J Orthop Sci	2019	2019-06-25	10.1016/j.jos.2019.06.004	structured	multicenter	17	474	5	prospective	1	main body
667	31230824	High Detection Rate of Atrial Fibrillation With Insertable Cardiac Monitor Implantation in Patients With Cryptogenic Stroke Diagnosed by Magnetic Resonance Imaging	Iwata T, Todo K, Yamagami H, Morimoto M, Hashimoto T, Doijiri R, Furuya H.	J Stroke Cerebrovasc Dis. 2019 Sep;28(9):2569-2573. doi: 10.1016/j.jstrokecerebrovasdis.2019.05.023. Epub 2019 Jun 21.	Iwata T	J Stroke Cerebrovasc Dis	2019	2019-06-25	10.1016/j.jstrokecerebrovasdis.2019.05.023	structured	multicenter	9	84	7	retrospective	1	abstract
669	31230181	Perioperative changes of the slope in the preload recruitable stroke work relationship by a single-beat technique after mitral valve surgery in functional mitral regurgitation with non-ischemic dilated cardiomyopathy	Ishigaki T, Shingu Y, Katoh N, Wakasa S, Katoh H, Ooka T, Kubota S, Matsui Y.	Gen Thorac Cardiovasc Surg. 2020 Jan;68(1):30-37. doi: 10.1007/s11748-019-01164-w. Epub 2019 Jun 22.	Ishigaki T	Gen Thorac Cardiovasc Surg	2020	2019-06-24	10.1007/s11748-019-01164-w	structured	single center	9	16	7	retrospective	1	main body
670	31229599	Variation in process quality measures of diabetes care by region and institution in Japan during 2015-2016: An observational study of nationwide claims data	Sugiyama T, Imai K, Ihana-Sugiyama N, Tanaka H, Yanagisawa-Sugita A, Sasako T, Higashi T, Okamura T, Yamauchi T, Ueki K, Ohsugi M, Kadowaki T.	Diabetes Res Clin Pract. 2019 Sep;155:107750. doi: 10.1016/j.diabres.2019.05.029. Epub 2019 Jun 20.	Sugiyama T	Diabetes Res Clin Pract	2019	2019-06-24	10.1016/j.diabres.2019.05.029	structured	large scale database	4	4154452	1	unknown	1	title
671	31225889	Association of Mineralocorticoid Receptor Antagonist Use With All-Cause Mortality and Hospital Readmission in Older Adults With Acute Decompensated Heart Failure	Yaku H, Kato T, Morimoto T, Inuzuka Y, Tamaki Y, Ozasa N, Yamamoto E, Yoshikawa Y, Kitai T, Taniguchi R, Iguchi M, Kato M, Takahashi M, Jinnai T, Ikeda T, Nagao K, Kawai T, Komasa A, Nishikawa R, Kawase Y, Morinaga T, Toyofuku M, Seko Y, Furukawa Y, Nakagawa Y, Ando K, Kadota K, Shizuta S, Ono K, Sato Y, Kuwahara K, Kimura T; KCHF Study Investigators.	JAMA Netw Open. 2019 Jun 5;2(6):e195892. doi: 10.1001/jamanetworkopen.2019.5892.	Yaku H	JAMA Netw Open	2019	2019-06-22	10.1001/jamanetworkopen.2019.5892	structured	registry	9	2068	4	prospective	1	abstract
673	31221889	Factors associated with long-term urinary catheterisation and its impact on urinary tract infection among older people in the community: a population-based observational study in a city in Japan	Adomi M, Iwagami M, Kawahara T, Hamada S, Iijima K, Yoshie S, Ishizaki T, Tamiya N.	BMJ Open. 2019 Jun 19;9(6):e028371. doi: 10.1136/bmjopen-2018-028371.	Adomi M	BMJ Open	2019	2019-06-22	10.1136/bmjopen-2018-028371	structured	DB	1	32617	2	unknown	1	abstract
677	31209081	Association between the recurrence period of acute kidney injury and mortality: a single-centre retrospective observational study in Japan	Sako K, Furuichi K, Yamamura Y, Oshima M, Toyama T, Kaneko S, Wada T.	BMJ Open. 2019 Jun 16;9(6):e023259. doi: 10.1136/bmjopen-2018-023259.	Sako K	BMJ Open	2019	2019-06-19	10.1136/bmjopen-2018-023259	structured	single center	19	21939	2	retrospective	1	title
679	31207438	Prestroke sarcopenia and functional outcomes in elderly patients who have had an acute stroke: A prospective cohort study	Nozoe M, Kanai M, Kubo H, Yamamoto M, Shimada S, Mase K.	Nutrition. 2019 Oct;66:44-47. doi: 10.1016/j.nut.2019.04.011. Epub 2019 Apr 25.	Nozoe M	Nutrition	2019	2019-06-18	10.1016/j.nut.2019.04.011	structured	single center	9	152	6	prospective	1	main body
680	31207377	Pallidothalamic Tractotomy (Forel's Field H1-tomy) for Dystonia: Preliminary Results	Horisawa S, Fukui A, Tanaka Y, Wendong L, Yamahata H, Kawamata T, Taira T.	World Neurosurg. 2019 Sep;129:e851-e856. doi: 10.1016/j.wneu.2019.06.055. Epub 2019 Jun 14.	Horisawa S	World Neurosurg	2019	2019-06-18	10.1016/j.wneu.2019.06.055	structured	single center	6	11	7	retrospective	1	abstract
681	31204852	Worsening renal function, adverse clinical events and major determinants for changes of renal function in patients with atrial fibrillation: a Japanese multicenter registry substudy	Kuronuma K, Okumura Y, Yokoyama K, Matsumoto N, Tachibana E, Oiwa K, Matsumoto M, Kojima T, Haruta H, Nomoto K, Sonoda K, Arima K, Kogawa R, Takahashi F, Kotani T, Okubo K, Fukushima S, Itou S, Kondo K, Chiku M, Ohno Y, Onikura M, Hirayama A; , for the SAKURA AF Registry Investigators.	Curr Med Res Opin. 2019 Nov;35(11):2007-2013. doi: 10.1080/03007995.2019.1631597. Epub 2019 Jul 17.	Kuronuma K	Curr Med Res Opin	2019	2019-06-18	10.1080/03007995.2019.1631597	structured	registry	9	3267	3	prospective	1	title
685	31202824	Association of bystander cardiopulmonary resuscitation and neurological outcome after out-of-hospital cardiac arrest due to drowning in Japan, 2013-2016	Fukuda T, Ohashi-Fukuda N, Hayashida K, Kukita I.	Resuscitation. 2019 Aug;141:111-120. doi: 10.1016/j.resuscitation.2019.06.005. Epub 2019 Jun 13.	Fukuda T	Resuscitation	2019	2019-06-17	10.1016/j.resuscitation.2019.06.005	structured	registry	9	12139	2	prospective	1	abstract
688	31197929	Safety and effectiveness of tofogliflozin in Japanese patients with type 2 diabetes mellitus in real-world practice: Results of 12-month interim analysis of a long-term post-marketing surveillance study (J-STEP/LT)	Utsunomiya K, Senda M, Kakiuchi S, Kameda H, Tamura M, Kurihara Y, Gunji R, Fujii S, Kaku K.	J Diabetes Investig. 2020 Jan;11(1):132-141. doi: 10.1111/jdi.13097. Epub 2019 Jul 8.	Utsunomiya K	J Diabetes Investig	2020	2019-06-15	10.1111/jdi.13097	structured	PMS	4	6897	3	prospective	1	title
689	31196796	Association of Excessive Speed Reduction with Clinical Factors During Rotational Atherectomy	Sakakura K, Taniguchi Y, Yamamoto K, Wada H, Momomura SI, Fujita H.	Cardiovasc Revasc Med. 2020 Mar;21(3):314-319. doi: 10.1016/j.carrev.2019.05.014. Epub 2019 May 17.	Sakakura K	Cardiovasc Revasc Med	2020	2019-06-15	10.1016/j.carrev.2019.05.014	structured	single center	15	286	6	retrospective	1	main body
690	31196727	Epidemiologic and Clinical Characteristics of Optic Neuritis in Japan	Ishikawa H, Kezuka T, Shikishima K, Yamagami A, Hiraoka M, Chuman H, Nakamura M, Hoshi K, Goseki T, Mashimo K, Mimura O, Yoshitomi T, Tanaka K; Working Group on Diagnostic Criteria for Refractory Optic Neuritis Based on Neuroimmunological Perspective.	Ophthalmology. 2019 Oct;126(10):1385-1398. doi: 10.1016/j.ophtha.2019.04.042. Epub 2019 May 6.	Ishikawa H	Ophthalmology	2019	2019-06-15	10.1016/j.ophtha.2019.04.042	structured	multicenter	6	531	5	unknown	1	abstract
693	31190287	Preoperative sleep disruption and postoperative functional disability in lung surgery patients: a prospective observational study	Ida M, Onodera H, Yamauchi M, Kawaguchi M.	J Anesth. 2019 Aug;33(4):501-508. doi: 10.1007/s00540-019-02656-y. Epub 2019 Jun 12.	Ida M	J Anesth	2019	2019-06-14	10.1007/s00540-019-02656-y	structured	single center	10	24	7	prospective	1	abstract
696	31183589	Incidence and risk factors of contrast-induced nephropathy after transcatheter arterial chemoembolization in hepatocellular carcinoma	Aoe M, Kanemitsu T, Ohki T, Kishi S, Ogura Y, Takenaka Y, Hashiba T, Ambe H, Furukawa E, Kurata Y, Ichikawa M, Ohara K, Honda T, Furuse S, Saito K, Toda N, Mise N.	Clin Exp Nephrol. 2019 Sep;23(9):1141-1146. doi: 10.1007/s10157-019-01751-4. Epub 2019 Jun 10.	Aoe M	Clin Exp Nephrol	2019	2019-06-12	10.1007/s10157-019-01751-4	structured	single center	2	21	7	retrospective	1	abstract
700	31179526	Association between seropositivity and discontinuation of tumor necrosis factor inhibitors due to ineffectiveness in rheumatoid arthritis	Ogawa Y, Takahashi N, Kaneko A, Hirano Y, Kanayama Y, Yabe Y, Oguchi T, Fujibayashi T, Takagi H, Hanabayashi M, Funahashi K, Hayashi M, Tsuboi S, Asai S, Asai N, Matsumoto T, Sobue Y, Ishiguro N, Kojima T.	Clin Rheumatol. 2019 Oct;38(10):2757-2763. doi: 10.1007/s10067-019-04626-x. Epub 2019 Jun 10.	Ogawa Y	Clin Rheumatol	2019	2019-06-11	10.1007/s10067-019-04626-x	structured	registry	17	1237	4	prospective	1	abstract
701	31178360	Japanese Versus Non-Japanese Patients with Transient Ischemic Attack or Minor Stroke: Subanalysis of TIA registry.org	Uchiyama S, Hoshino T, Sissani L, Linsay MT, Kamiyama K, Nakase T, Kitagawa K, Minematsu K, Todo K, Okada Y, Nakagawara J, Nagata K, Yamagami H, Yamaguchi T, Amarenco P; TIAregistry.org Investigators.	J Stroke Cerebrovasc Dis. 2019 Aug;28(8):2232-2241. doi: 10.1016/j.jstrokecerebrovasdis.2019.05.005. Epub 2019 Jun 7.	Uchiyama S	J Stroke Cerebrovasc Dis	2019	2019-06-11	10.1016/j.jstrokecerebrovasdis.2019.05.005	structured	registry	9	3583	3	prospective	1	title
702	31178023	The Durability of Atrial Fibrillation Ablation Using an Oesophageal Temperature Cut-Off of 38°C	Kimura T, Nishiyama N, Negishi M, Nishiyama A, Takazawa T, Fujisawa T, Nakajima K, Kashimura S, Kunitomi A, Katsumata Y, Nishiyama T, Aizawa Y, Fukuda K, Takatsuki S.	Heart Lung Circ. 2019 Jul;28(7):1050-1058. doi: 10.1016/j.hlc.2018.05.197. Epub 2018 Jun 14.	Kimura T	Heart Lung Circ	2019	2019-06-11	10.1016/j.hlc.2018.05.197	structured	single center	9	636	5	unknown	1	main body
703	31177394	Factors associated with severe oral mucositis and candidiasis in patients undergoing radiotherapy for oral and oropharyngeal carcinomas: a retrospective multicenter study of 326 patients	Nishii M, Soutome S, Kawakita A, Yutori H, Iwata E, Akashi M, Hasegawa T, Kojima Y, Funahara M, Umeda M, Komori T.	Support Care Cancer. 2020 Mar;28(3):1069-1075. doi: 10.1007/s00520-019-04885-z. Epub 2019 Jun 8.	Nishii M	Support Care Cancer	2020	2019-06-10	10.1007/s00520-019-04885-z	structured	multicenter	2	326	5	retrospective	1	title
705	31175481	Glucocorticoid, immunosuppressant, hydroxychloroquine monotherapy, or no therapy for maintenance treatment in systemic lupus erythematosus without major organ manifestations	Hanaoka H, Iida H, Kiyokawa T, Takakuwa Y, Kawahata K.	Clin Rheumatol. 2019 Oct;38(10):2785-2791. doi: 10.1007/s10067-019-04633-y. Epub 2019 Jun 7.	Hanaoka H	Clin Rheumatol	2019	2019-06-09	10.1007/s10067-019-04633-y	structured	single center	12	73	7	retrospective	1	abstract
708	31171893	Rational arrangement of measuring shear wave speed in the liver	Yokoo T, Kanefuji T, Suda T, Nagayama I, Hoshi T, Abe S, Morita S, Kamimura H, Kamimura K, Tsuchiya A, Takamura M, Yagi K, Terai S.	World J Gastroenterol. 2019 May 28;25(20):2503-2513. doi: 10.3748/wjg.v25.i20.2503.	Yokoo T	World J Gastroenterol	2019	2019-06-08	10.3748/wjg.v25.i20.2503	structured	single center	11	781	5	retrospective	1	main body
709	31171627	Confirmed cardiac output on emergency medical services arrival as confounding by indication: an observational study of prehospital airway management in patients with out-of-hospital cardiac arrest	Sakurai A, Kinoshita K, Maeda Y, Homma Y, Tahara Y, Yonemoto N, Nagao K, Yaguchi A, Morimura N; SOS-KANTO 2012 Study Group.	Emerg Med J. 2019 Jul;36(7):410-415. doi: 10.1136/emermed-2018-208107. Epub 2019 Jun 6.	Sakurai A	Emerg Med J	2019	2019-06-08	10.1136/emermed-2018-208107	structured	registry	9	16452	2	unknown	1	abstract
712	31168882	Postmarketing safety and effectiveness of recombinant factor IX (nonacog alfa) in Japanese patients with haemophilia B	Fukutake K, Taki M, Matsushita T, Sakai M, Takata A, Yamaguchi H, Karumori T.	Haemophilia. 2019 Jul;25(4):e247-e256. doi: 10.1111/hae.13783. Epub 2019 Jun 6.	Fukutake K	Haemophilia	2019	2019-06-07	10.1111/hae.13783	structured	PMS	3	314	5	prospective	1	title
716	31165934	A low surgical Apgar score is a predictor of anastomotic leakage after transthoracic esophagectomy, but not a prognostic factor	Hayashi M, Kawakubo H, Mayanagi S, Nakamura R, Suda K, Wada N, Kitagawa Y.	Esophagus. 2019 Oct;16(4):386-394. doi: 10.1007/s10388-019-00678-9. Epub 2019 Jun 5.	Hayashi M	Esophagus	2019	2019-06-06	10.1007/s10388-019-00678-9	structured	single center	2	190	6	retrospective	1	abstract
717	31165932	Longitudinal vasculature changes in branch retinal vein occlusion with projection-resolved optical coherence tomography angiography	Tsuboi K, Kamei M.	Graefes Arch Clin Exp Ophthalmol. 2019 Sep;257(9):1831-1840. doi: 10.1007/s00417-019-04371-6. Epub 2019 Jun 5.	Tsuboi K	Graefes Arch Clin Exp Ophthalmol	2019	2019-06-06	10.1007/s00417-019-04371-6	structured	single center	7	30	7	retrospective	1	main body
721	31164107	Effect of intensive inpatient physical therapy on whole-body indefinite symptoms in patients with whiplash-associated disorders	Matsui T, Iwata M, Endo Y, Shitara N, Hojo S, Fukuoka H, Hara K, Kawaguchi H.	BMC Musculoskelet Disord. 2019 Jun 5;20(1):251. doi: 10.1186/s12891-019-2621-1.	Matsui T	BMC Musculoskelet Disord	2019	2019-06-06	10.1186/s12891-019-2621-1	structured	multicenter	15	194	6	prospective	1	main body
722	31159826	Impact of serum 1,5-anhydro-D-glucitol level on the prediction of severe coronary artery calcification: an intravascular ultrasound study	Wada H, Dohi T, Miyauchi K, Takahashi N, Endo H, Kato Y, Ogita M, Okai I, Iwata H, Okazaki S, Isoda K, Shimada K, Suwa S, Daida H.	Cardiovasc Diabetol. 2019 Jun 3;18(1):69. doi: 10.1186/s12933-019-0878-1.	Wada H	Cardiovasc Diabetol	2019	2019-06-05	10.1186/s12933-019-0878-1	structured	single center	9	161	6	prospective	1	main body
723	31157487	T-wave changes of cardiac memory caused by frequent premature ventricular contractions originating from the right ventricular outflow tract	Sakamoto Y, Inden Y, Okamoto H, Mamiya K, Tomomatsu T, Fujii A, Yanagisawa S, Shibata R, Hirai M, Murohara T.	J Cardiovasc Electrophysiol. 2019 Sep;30(9):1549-1556. doi: 10.1111/jce.14008. Epub 2019 Jun 25.	Sakamoto Y	J Cardiovasc Electrophysiol	2019	2019-06-04	10.1111/jce.14008	structured	single center	9	45	7	unknown	1	main body
724	31155456	Measurement of the Aortic Annulus Area and Diameter by Three-Dimensional Transesophageal Echocardiography in Transcatheter Aortic Valve Replacement	Ebuchi K, Yoshitani K, Kanemaru E, Fujii T, Tsukinaga A, Shimahara Y, Ohnishi Y.	J Cardiothorac Vasc Anesth. 2019 Sep;33(9):2387-2393. doi: 10.1053/j.jvca.2019.04.025. Epub 2019 Apr 30.	Ebuchi K	J Cardiothorac Vasc Anesth	2019	2019-06-04	10.1053/j.jvca.2019.04.025	structured	single center	15	68	7	retrospective	1	abstract
725	31154470	Anatomical and functional changes in paravascular abnormalities after epiretinal membrane removal	Sato T, Mori R, Takahashi S, Yoshimura K, Hirata A, Manabe SI, Hayashi K.	Graefes Arch Clin Exp Ophthalmol. 2019 Sep;257(9):1823-1829. doi: 10.1007/s00417-019-04376-1. Epub 2019 Jun 1.	Sato T	Graefes Arch Clin Exp Ophthalmol	2019	2019-06-03	10.1007/s00417-019-04376-1	structured	single center	7	28	7	prospective	1	main body
726	31153943	External validation of a risk classification at the emergency department of post-cardiac arrest syndrome patients undergoing targeted temperature management	Nishikimi M, Ogura T, Nishida K, Takahashi K, Nakamura M, Matsui S, Matsuda N, Iwami T.	Resuscitation. 2019 Jul;140:135-141. doi: 10.1016/j.resuscitation.2019.05.028. Epub 2019 May 30.	Nishikimi M	Resuscitation	2019	2019-06-03	10.1016/j.resuscitation.2019.05.028	structured	registry	9	460	5	prospective	1	abstract
727	31153739	β-Angles of hips with femoroacetabular impingement versus asymptomatic normal hips in a Japanese population: A CT-based observational clinical study	Mimura T, Mori K, Okumura N, Kumagai K, Maeda T, Kagei Y, Yayama T, Imai S.	J Orthop Sci. 2020 Mar;25(2):261-266. doi: 10.1016/j.jos.2019.04.011. Epub 2019 May 29.	Mimura T	J Orthop Sci	2020	2019-06-03	10.1016/j.jos.2019.04.011	structured	single center	15	7	7	retrospective	1	main body
729	31150086	Sex Disparities in Receipt of Bystander Interventions for Students Who Experienced Cardiac Arrest in Japan	Matsui S, Kitamura T, Kiyohara K, Sado J, Ayusawa M, Nitta M, Iwami T, Nakata K, Kitamura Y, Sobue T; SPIRITS Investigators.	JAMA Netw Open. 2019 May 3;2(5):e195111. doi: 10.1001/jamanetworkopen.2019.5111.	Matsui S	JAMA Netw Open	2019	2019-06-01	10.1001/jamanetworkopen.2019.5111	structured	registry	9	232	6	unknown	1	abstract
730	31150076	Association Between Tonsillectomy and Outcomes in Patients With Immunoglobulin A Nephropathy	Hirano K, Matsuzaki K, Yasuda T, Nishikawa M, Yasuda Y, Koike K, Maruyama S, Yokoo T, Matsuo S, Kawamura T, Suzuki Y.	JAMA Netw Open. 2019 May 3;2(5):e194772. doi: 10.1001/jamanetworkopen.2019.4772.	Hirano K	JAMA Netw Open	2019	2019-06-01	10.1001/jamanetworkopen.2019.4772	structured	multicenter	13	1065	4	unknown	1	main body
734	31146702	Association of gait speed and grip strength with risk of cardiovascular events in patients on haemodialysis: a prospective study	Kuki A, Tanaka K, Kushiyama A, Tanaka Y, Motonishi S, Sugano Y, Furuya T, Ozawa T.	BMC Nephrol. 2019 May 30;20(1):196. doi: 10.1186/s12882-019-1370-6.	Kuki A	BMC Nephrol	2019	2019-06-01	10.1186/s12882-019-1370-6	structured	multicenter	21	182	6	prospective	1	abstract
735	31146688	Association of estimated dietary acid load with albuminuria in Japanese adults: a cross-sectional study	Kabasawa K, Hosojima M, Takachi R, Nakamura K, Ito Y, Saito A, Sawada N, Tsugane S, Tanaka J, Narita I.	BMC Nephrol. 2019 May 30;20(1):194. doi: 10.1186/s12882-019-1352-8.	Kabasawa K	BMC Nephrol	2019	2019-06-01	10.1186/s12882-019-1352-8	structured	multicenter	15	6684	3	prospective	1	main body
737	31145370	Clinical and biochemical outcomes after adrenalectomy and medical treatment in patients with unilateral primary aldosteronism	Katabami T, Fukuda H, Tsukiyama H, Tanaka Y, Takeda Y, Kurihara I, Ito H, Tsuiki M, Ichijo T, Wada N, Shibayama Y, Yoshimoto T, Ogawa Y, Kawashima J, Sone M, Inagaki N, Takahashi K, Fujita M, Watanabe M, Matsuda Y, Kobayashi H, Shibata H, Kamemura K, Otsuki M, Fujii Y, Yamamoto K, Ogo A, Yanase T, Suzuki T, Naruse M; JPAS/JRAS Study Group.	J Hypertens. 2019 Jul;37(7):1513-1520. doi: 10.1097/HJH.0000000000002070.	Katabami T	J Hypertens	2019	2019-05-31	10.1097/HJH.0000000000002070	structured	DB	5	339	5	unknown	1	abstract
739	31144387	Assessment of the skin tissue structure using an ultrasonic diagnostic imaging device in patients undergoing open surgery	Oohashi F, Suto T, Matsui H, Shirabe K, Uchida Y.	Skin Res Technol. 2019 Nov;25(6):821-829. doi: 10.1111/srt.12727. Epub 2019 May 29.	Oohashi F	Skin Res Technol	2019	2019-05-31	10.1111/srt.12727	structured	single center	15	20	7	prospective	1	main body
741	31140709	Impact of intensively lowered low-density lipoprotein cholesterol on deferred lesion prognosis	Nakamura S, Yamamoto T, Teng Y, Matsumoto S, Kasano K, Yoshiwara H, Hattori E, Tokunaga T, Yonetsu T, Hirao K.	Catheter Cardiovasc Interv. 2020 Mar 1;95(4):E100-E107. doi: 10.1002/ccd.28345. Epub 2019 May 29.	Nakamura S	Catheter Cardiovasc Interv	2020	2019-05-30	10.1002/ccd.28345	structured	single center	5	192	6	retrospective	1	abstract
742	31139985	Advantages of salvage photodynamic therapy using talaporfin sodium for local failure after chemoradiotherapy or radiotherapy for esophageal cancer	Minamide T, Yoda Y, Hori K, Shinmura K, Oono Y, Ikematsu H, Yano T.	Surg Endosc. 2020 Feb;34(2):899-906. doi: 10.1007/s00464-019-06846-3. Epub 2019 May 28.	Minamide T	Surg Endosc	2020	2019-05-30	10.1007/s00464-019-06846-3	structured	single center	2	121	6	retrospective	1	main body
743	31138286	Skin thickness score as a surrogate marker of organ involvements in systemic sclerosis: a retrospective observational study	Matsuda KM, Yoshizaki A, Kuzumi A, Fukasawa T, Ebata S, Miura S, Toyama T, Yoshizaki A, Sumida H, Asano Y, Oba K, Sato S.	Arthritis Res Ther. 2019 May 28;21(1):129. doi: 10.1186/s13075-019-1919-6.	Matsuda KM	Arthritis Res Ther	2019	2019-05-30	10.1186/s13075-019-1919-6	structured	single center	17	1101	4	retrospective	1	abstract
744	31136305	Predictors of Discontinuance of Oral Feeding in Patients With Advanced Alzheimer Dementia and Aspiration Pneumonia in Japan: A Single-center, Retrospective Observational Study	Akuzawa N, Yoshii A, Ono A, Kuwako T, Osaki T, Osawa S, Jingu A, Watanabe S, Saito R.	Alzheimer Dis Assoc Disord. 2019 Oct-Dec;33(4):339-345. doi: 10.1097/WAD.0000000000000316.	Akuzawa N	Alzheimer Dis Assoc Disord	2019	2019-05-29	10.1097/WAD.0000000000000316	structured	single center	6	60	7	retrospective	1	title
745	31135920	Post-marketing observational study of everolimus in patients with unresectable or metastatic renal cell carcinoma in Japan	Akaza H, Kurihara R, Katsura A, Harumiya M, Ushida N.	Jpn J Clin Oncol. 2019 Oct 1;49(10):956-964. doi: 10.1093/jjco/hyz081.	Akaza H	Jpn J Clin Oncol	2019	2019-05-29	10.1093/jjco/hyz081	structured	PMS	2	1694	4	unknown	1	title
746	31134787	Right as well as left unilateral spatial neglect influences rehabilitation outcomes and its recovery is important for determining discharge destination in subacute stroke patients	Tsujimoto K, Mizuno K, Kobayashi Y, Tanuma A, Liu M.	Eur J Phys Rehabil Med. 2020 Feb;56(1):5-13. doi: 10.23736/S1973-9087.19.05595-3. Epub 2019 May 27.	Tsujimoto K	Eur J Phys Rehabil Med	2020	2019-05-29	10.23736/S1973-9087.19.05595-3	structured	single center	9	60	7	retrospective	1	abstract
752	31126785	Impact of Upper Limb Function and Employment Status on Return to Work of Blue-Collar Workers after Stroke	Fukuda S, Ueba Y, Fukuda H, Kangawa T, Nakashima Y, Hashimoto Y, Ueba T.	J Stroke Cerebrovasc Dis. 2019 Aug;28(8):2187-2192. doi: 10.1016/j.jstrokecerebrovasdis.2019.04.036. Epub 2019 May 22.	Fukuda S	J Stroke Cerebrovasc Dis	2019	2019-05-26	10.1016/j.jstrokecerebrovasdis.2019.04.036	structured	single center	9	71	7	unknown	1	abstract
755	31125693	The impact of degenerative disc disease on regional volumetric bone mineral density (vBMD) measured by quantitative computed tomography	Okano I, Salzmann SN, Jones C, Ortiz Miller C, Shirahata T, Rentenberger C, Shue J, Carrino JA, Sama AA, Cammisa FP, Girardi FP, Hughes AP.	Spine J. 2020 Feb;20(2):181-190. doi: 10.1016/j.spinee.2019.02.017. Epub 2019 May 21.	Okano I	Spine J	2020	2019-05-25	10.1016/j.spinee.2019.02.017	structured	single center	17	143	6	unknown	1	abstract
758	31124838	Effect of Sugammadex on Postoperative Myasthenic Crisis in Myasthenia Gravis Patients: Propensity Score Analysis of a Japanese Nationwide Database	Mouri H, Jo T, Matsui H, Fushimi K, Yasunaga H.	Anesth Analg. 2020 Feb;130(2):367-373. doi: 10.1213/ANE.0000000000004239.	Mouri H	Anesth Analg	2020	2019-05-25	10.1213/ANE.0000000000004239	structured	large scale database	6	795	5	retrospective	1	abstract
760	31122713	Detection of Stenosis Progression in Intracranial Vertebral Artery Dissection Using Carotid Ultrasonography	Wada S, Koga M, Makita N, Nakamura Y, Miwa K, Ide T, Yi K, Mizoguchi T, Yamaguchi Y, Ihara M, Toyoda K.	J Stroke Cerebrovasc Dis. 2019 Aug;28(8):2201-2206. doi: 10.1016/j.jstrokecerebrovasdis.2019.04.033. Epub 2019 May 20.	Wada S	J Stroke Cerebrovasc Dis	2019	2019-05-25	10.1016/j.jstrokecerebrovasdis.2019.04.033	structured	single center	9	42	7	retrospective	1	abstract
761	31122528	Safety of uterine fundal pressure maneuver during second stage of labor in a tertiary perinatal medical center: A retrospective observational study	Hayata E, Nakata M, Takano M, Umemura N, Nagasaki S, Oji A, Maemura T, Katagiri Y, Morita M.	Taiwan J Obstet Gynecol. 2019 May;58(3):375-379. doi: 10.1016/j.tjog.2018.10.033.	Hayata E	Taiwan J Obstet Gynecol	2019	2019-05-25	10.1016/j.tjog.2018.10.033	structured	single center	14	265	6	retrospective	1	main body
762	31119425	Five-year treatment outcomes following intravitreal ranibizumab injections for neovascular age-related macular degeneration in Japanese patients	Wada I, Oshima Y, Shiose S, Kano K, Nakao S, Kaizu Y, Yoshida S, Ishibashi T, Sonoda KH.	Graefes Arch Clin Exp Ophthalmol. 2019 Jul;257(7):1411-1418. doi: 10.1007/s00417-019-04361-8. Epub 2019 May 22.	Wada I	Graefes Arch Clin Exp Ophthalmol	2019	2019-05-24	10.1007/s00417-019-04361-8	structured	single center	7	295	6	retrospective	1	main body
763	31119376	Renin-angiotensin system inhibitors for countering proteinuria induced by angiogenesis inhibitors: a retrospective observational analysis	Hirai T, Shuji Y, Takiyama M, Hanada K, Itoh T.	Cancer Chemother Pharmacol. 2019 Jul;84(1):195-202. doi: 10.1007/s00280-019-03876-5. Epub 2019 May 23.	Hirai T	Cancer Chemother Pharmacol	2019	2019-05-24	10.1007/s00280-019-03876-5	structured	single center	15	208	6	retrospective	1	abstract
774	31111221	Carcinoembryonic antigen level in the pancreatic juice is effective in malignancy diagnosis and prediction of future malignant transformation of intraductal papillary mucinous neoplasm of the pancreas	Hayakawa H, Fukasawa M, Sato T, Takano S, Kadokura M, Shindo H, Takahashi E, Hirose S, Kawakami S, Fukasawa Y, Maekawa S, Inoue T, Yamaguchi T, Nakayama Y, Kawaida H, Kono H, Mochizuki K, Kondo T, Ichikawa D, Enomoto N.	J Gastroenterol. 2019 Nov;54(11):1029-1037. doi: 10.1007/s00535-019-01592-8. Epub 2019 May 20.	Hayakawa H	J Gastroenterol	2019	2019-05-22	10.1007/s00535-019-01592-8	structured	single center	2	63	7	retrospective	1	main body
775	31108120	Impact of first documented rhythm on cost-effectiveness of extracorporeal cardiopulmonary resuscitation	Kawashima T, Uehara H, Miyagi N, Shimajiri M, Nakamura K, Chinen T, Hatano S, Nago C, Chiba S, Nakane H, Gima Y.	Resuscitation. 2019 Jul;140:74-80. doi: 10.1016/j.resuscitation.2019.05.013. Epub 2019 May 18.	Kawashima T	Resuscitation	2019	2019-05-21	10.1016/j.resuscitation.2019.05.013	structured	single center	19	120	6	retrospective	1	abstract
777	31107376	Antibiotic Prophylaxis for Open Chest Management After Pediatric Cardiac Surgery	Hatachi T, Sofue T, Ito Y, Inata Y, Shimizu Y, Hasegawa M, Kugo Y, Yamauchi S, Iwai S, Takeuchi M.	Pediatr Crit Care Med. 2019 Sep;20(9):801-808. doi: 10.1097/PCC.0000000000001995.	Hatachi T	Pediatr Crit Care Med	2019	2019-05-21	10.1097/PCC.0000000000001995	structured	single center	15	63	7	retrospective	1	abstract
778	31104823	Increased risk of cancer death in patients with chronic heart failure with a special reference to inflammation-A report from the CHART-2 Study	Oikawa T, Sakata Y, Nochioka K, Miura M, Abe R, Kasahara S, Sato M, Aoyanagi H, Shiroto T, Sugimura K, Takahashi J, Miyata S, Shimokawa H; CHART-2 Investigators.	Int J Cardiol. 2019 Sep 1;290:106-112. doi: 10.1016/j.ijcard.2019.04.078. Epub 2019 Apr 26.	Oikawa T	Int J Cardiol	2019	2019-05-21	10.1016/j.ijcard.2019.04.078	structured	multicenter	2	8843	3	prospective	1	main body
779	31101025	Assessment of the deformation of the outer nuclear layer in the Epiretinal membrane using spectral-domain optical coherence tomography	Takagi S, Kudo S, Yokota H, Akiba M, Mandai M, Hirami Y, Takahashi M, Kurimoto Y, Ishida M.	BMC Ophthalmol. 2019 May 17;19(1):113. doi: 10.1186/s12886-019-1124-z.	Takagi S	BMC Ophthalmol	2019	2019-05-19	10.1186/s12886-019-1124-z	structured	single center	7	39	7	retrospective	1	main body
780	31100555	Factors Associated with Physician-Patient Discordance in the Perception of Asthma Control	Matsunaga K, Hamada K, Oishi K, Yano M, Yamaji Y, Hirano T.	J Allergy Clin Immunol Pract. 2019 Nov-Dec;7(8):2634-2641. doi: 10.1016/j.jaip.2019.04.046. Epub 2019 May 14.	Matsunaga K	J Allergy Clin Immunol Pract	2019	2019-05-18	10.1016/j.jaip.2019.04.046	structured	multicenter	10	1697	4	unknown	1	abstract
781	31100468	Impact of Pulmonary Artery-to-Aorta Ratio by CT on the Clinical Outcome in Heart Failure	Ieki H, Nagatomo Y, Tsugu M, Mahara K, Iguchi N, Isobe M, Yoshikawa T.	J Card Fail. 2019 Nov;25(11):886-893. doi: 10.1016/j.cardfail.2019.05.005. Epub 2019 May 14.	Ieki H	J Card Fail	2019	2019-05-18	10.1016/j.cardfail.2019.05.005	structured	registry	9	761	5	prospective	1	abstract
782	31096932	The association between six month intra-dialytic resistance training and muscle strength or physical performance in patients with maintenance hemodialysis: a multicenter retrospective observational study	Moriyama Y, Hara M, Aratani S, Ishikawa H, Kono K, Tamaki M.	BMC Nephrol. 2019 May 16;20(1):172. doi: 10.1186/s12882-019-1375-1.	Moriyama Y	BMC Nephrol	2019	2019-05-18	10.1186/s12882-019-1375-1	structured	multicenter	21	306	5	retrospective	1	title
784	31093834	Comparison of Standard Initial Dose and Reduced Initial Dose Regorafenib for Colorectal Cancer Patients: A Retrospective Cohort Study	Nakashima M, Ide K, Kawakami K.	Target Oncol. 2019 Jun;14(3):295-306. doi: 10.1007/s11523-019-00642-8.	Nakashima M	Target Oncol	2019	2019-05-17	10.1007/s11523-019-00642-8	structured	large scale database	2	2376	4	retrospective	1	abstract
786	31092676	Outcomes related to 10-min Apgar scores of zero in Japan	Shibasaki J, Mukai T, Tsuda K, Takeuchi A, Ioroi T, Sano H, Yutaka N, Takahashi A, Sobajima H, Tamura M, Hosono S, Nabetani M, Iwata O; Baby Cooling Registry of Japan Collaboration Team.	Arch Dis Child Fetal Neonatal Ed. 2020 Jan;105(1):64-68. doi: 10.1136/archdischild-2019-316793. Epub 2019 May 15.	Shibasaki J	Arch Dis Child Fetal Neonatal Ed	2020	2019-05-17	10.1136/archdischild-2019-316793	structured	registry	14	28	7	unknown	1	abstract
789	31084438	The correlation between metastasis-free survival and overall survival in non-metastatic castration resistant prostate cancer patients from the Medical Data Vision claims database in Japan	Mori A, Hashimoto K, Koroki Y, Wu DB, Masumori N.	Curr Med Res Opin. 2019 Oct;35(10):1745-1750. doi: 10.1080/03007995.2019.1619543. Epub 2019 Jun 19.	Mori A	Curr Med Res Opin	2019	2019-05-16	10.1080/03007995.2019.1619543	structured	large scale database	2	1236	4	retrospective	1	title
790	31081959	Obstetric and perinatal outcome of the women with repeated implantation failures or recurrent pregnancy losses who received pre- and post-conception tacrolimus treatment	Nakagawa K, Kwak-Kim J, Hisano M, Kasahara Y, Kuroda K, Sugiyama R, Yamaguchi K.	Am J Reprod Immunol. 2019 Aug;82(2):e13142. doi: 10.1111/aji.13142. Epub 2019 Jun 18.	Nakagawa K	Am J Reprod Immunol	2019	2019-05-14	10.1111/aji.13142	structured	single center	14	109	6	prospective	1	main body
791	31080138	Relationship of Malnutrition During Hospitalization With Functional Recovery and Postdischarge Destination in Elderly Stroke Patients	Sato M, Ido Y, Yoshimura Y, Mutai H.	J Stroke Cerebrovasc Dis. 2019 Jul;28(7):1866-1872. doi: 10.1016/j.jstrokecerebrovasdis.2019.04.012. Epub 2019 May 10.	Sato M	J Stroke Cerebrovasc Dis	2019	2019-05-14	10.1016/j.jstrokecerebrovasdis.2019.04.012	structured	single center	9	209	6	retrospective	1	abstract
792	31078536	Posterior Chamber Phakic Intraocular Lens Implantation for the Correction of Myopia and Myopic Astigmatism: A Retrospective 10-Year Follow-up Study	Nakamura T, Isogai N, Kojima T, Yoshida Y, Sugiyama Y.	Am J Ophthalmol. 2019 Oct;206:1-10. doi: 10.1016/j.ajo.2019.04.024. Epub 2019 May 10.	Nakamura T	Am J Ophthalmol	2019	2019-05-13	10.1016/j.ajo.2019.04.024	structured	single center	7	61	7	retrospective	1	main body
794	31077175	Height loss but not body composition is related to low back pain in community-dwelling elderlies: Shimane CoHRE study	Endo T, Abe T, Akai K, Kijima T, Takeda M, Yamasaki M, Isomura M, Nabika T, Yano S.	BMC Musculoskelet Disord. 2019 May 10;20(1):207. doi: 10.1186/s12891-019-2580-6.	Endo T	BMC Musculoskelet Disord	2019	2019-05-12	10.1186/s12891-019-2580-6	structured	multicenter	17	2212	4	retrospective	1	abstract
796	31075289	Location of arrest and survival from out-of-hospital cardiac arrest among children in the public-access defibrillation era in Japan	Matsui S, Kitamura T, Sado J, Kiyohara K, Kobayashi D, Kiguchi T, Nishiyama C, Okabayashi S, Shimamoto T, Matsuyama T, Kawamura T, Iwami T, Tanaka R, Kurosawa H, Nitta M, Sobue T.	Resuscitation. 2019 Jul;140:150-158. doi: 10.1016/j.resuscitation.2019.04.045. Epub 2019 May 7.	Matsui S	Resuscitation	2019	2019-05-11	10.1016/j.resuscitation.2019.04.045	structured	registry	9	3991	3	prospective	1	abstract
797	31074794	Clinical utility of the 2016 ASE/EACVI recommendations for the evaluation of left ventricular diastolic function in the stratification of post-discharge prognosis in patients with acute heart failure	Machino-Ohtsuka T, Seo Y, Ishizu T, Hamada-Harimura Y, Yamamoto M, Sato K, Sai S, Sugano A, Obara K, Yoshida I, Nishi I, Aonuma K, Ieda M.	Eur Heart J Cardiovasc Imaging. 2019 Oct 1;20(10):1129-1137. doi: 10.1093/ehjci/jez082.	Machino-Ohtsuka T	Eur Heart J Cardiovasc Imaging	2019	2019-05-11	10.1093/ehjci/jez082	structured	registry	9	481	5	prospective	1	main body
798	31072612	A Prospective Cohort Study to Define the Clinical Features and Outcome of Lung Cancers Harboring HER2 Aberration in Japan (HER2-CS STUDY)	Ninomiya K, Hata T, Yoshioka H, Ohashi K, Bessho A, Hosokawa S, Ishikawa N, Yamasaki M, Shibayama T, Aoe K, Kozuki T, Harita S, Ueda Y, Murakami T, Fujimoto N, Yanai H, Toyooka S, Takata M, Hotta K, Kiura K; HER2-CS Network.	Chest. 2019 Aug;156(2):357-366. doi: 10.1016/j.chest.2019.01.011. Epub 2019 May 6.	Ninomiya K	Chest	2019	2019-05-11	10.1016/j.chest.2019.01.011	structured	multicenter	2	1126	4	prospective	1	main body
799	31072250	Endovascular treatment for acute carotid T and carotid non-T occlusion: A retrospective multicentre study of 81 patients	Ota T, Shigeta K, Amano T, Kaneko J.	Interv Neuroradiol. 2019 Oct;25(5):497-501. doi: 10.1177/1591019919846568. Epub 2019 May 9.	Ota T	Interv Neuroradiol	2019	2019-05-11	10.1177/1591019919846568	structured	registry	9	362	5	retrospective	1	main body
801	31065846	Comparison of clinical characteristics in patients with Vogt-Koyanagi-Harada disease with and without anti-retinal antibodies	Hashimoto Y, Saito W, Namba K, Mizuuchi K, Iwata D, Noda K, Kanda A, Ishida S.	Graefes Arch Clin Exp Ophthalmol. 2019 Aug;257(8):1751-1758. doi: 10.1007/s00417-019-04330-1. Epub 2019 May 7.	Hashimoto Y	Graefes Arch Clin Exp Ophthalmol	2019	2019-05-09	10.1007/s00417-019-04330-1	structured	single center	7	20	7	retrospective	1	main body
802	31063494	Use of prehospital qSOFA in predicting in-hospital mortality in patients with suspected infection: A retrospective cohort study	Koyama S, Yamaguchi Y, Gibo K, Nakayama I, Ueda S.	PLoS One. 2019 May 7;14(5):e0216560. doi: 10.1371/journal.pone.0216560. eCollection 2019.	Koyama S	PLoS One	2019	2019-05-08	10.1371/journal.pone.0216560	structured	single center	1	925	5	retrospective	1	abstract
803	31063466	Incidence and complications of perioperative atrial fibrillation after non-cardiac surgery for malignancy	Higuchi S, Kabeya Y, Matsushita K, Arai N, Tachibana K, Tanaka R, Kawachi R, Takei H, Suzuki Y, Kogure M, Imanishi Y, Moriyama K, Yorozu T, Saito K, Abe N, Sugiyama M, Kondo H, Yoshino H.	PLoS One. 2019 May 7;14(5):e0216239. doi: 10.1371/journal.pone.0216239. eCollection 2019.	Higuchi S	PLoS One	2019	2019-05-08	10.1371/journal.pone.0216239	structured	single center	9	799	5	prospective	1	abstract
804	31062195	Risk stratification for lymph node metastasis using Epstein-Barr virus status in submucosal invasive (pT1) gastric cancer without lymphovascular invasion: a multicenter observational study	Osumi H, Kawachi H, Murai K, Kusafuka K, Inoue S, Kitamura M, Yoshio T, Kakusima N, Ishihara R, Ono H, Yamamoto N, Sugino T, Nakatsuka S, Ida S, Nunobe S, Bando E, Omori T, Takeuchi K, Fujisaki J.	Gastric Cancer. 2019 Nov;22(6):1176-1182. doi: 10.1007/s10120-019-00963-7. Epub 2019 May 6.	Osumi H	Gastric Cancer	2019	2019-05-08	10.1007/s10120-019-00963-7	structured	multicenter	2	847	5	retrospective	1	title
805	31060790	Serum Glucose and Potassium Ratio as Risk Factors for Cerebral Vasospasm after Aneurysmal Subarachnoid Hemorrhage	Matano F, Fujiki Y, Mizunari T, Koketsu K, Tamaki T, Murai Y, Yokota H, Morita A.	J Stroke Cerebrovasc Dis. 2019 Jul;28(7):1951-1957. doi: 10.1016/j.jstrokecerebrovasdis.2019.03.041. Epub 2019 May 3.	Matano F	J Stroke Cerebrovasc Dis	2019	2019-05-08	10.1016/j.jstrokecerebrovasdis.2019.03.041	structured	single center	9	333	5	retrospective	1	main body
806	31060106	Activities of daily living are associated with outcomes of epilepsy treatment in elderly patients	Fujimoto A, Okanishi T, Sato K, Masuda Y, Nishimura M, Homma Y, Enoki H.	Psychogeriatrics. 2020 Jan;20(1):104-110. doi: 10.1111/psyg.12463. Epub 2019 May 6.	Fujimoto A	Psychogeriatrics	2020	2019-05-07	10.1111/psyg.12463	structured	single center	6	177	6	unknown	1	abstract
808	31058442	Evaluation of Response Criteria in Rheumatoid Arthritis Treated With Biologic Disease-Modifying Antirheumatic Drugs	Inoue M, Kanda H, Tateishi S, Fujio K.	Arthritis Care Res (Hoboken). 2020 Jul;72(7):942-949. doi: 10.1002/acr.23914. Epub 2020 Jun 5.	Inoue M	Arthritis Care Res (Hoboken)	2020	2019-05-07	10.1002/acr.23914	structured	single center	17	306	5	unknown	1	main body
809	31058112	Safety and Efficacy of a Small J-Tipped Guidewire for Pancreatic Duct Endoscopic Intervention	Hirose S, Fukasawa M, Takano S, Kadokura M, Shindo H, Takahashi E, Yokota Y, Fukasawa Y, Kawakami S, Hayakawa H, Sato T, Enomoto N.	Can J Gastroenterol Hepatol. 2019 Apr 1;2019:8947614. doi: 10.1155/2019/8947614. eCollection 2019.	Hirose S	Can J Gastroenterol Hepatol	2019	2019-05-07	10.1155/2019/8947614	structured	single center	15	180	6	retrospective	1	abstract
811	31055694	Clinical background and outcomes of risk-reducing salpingo-oophorectomy for hereditary breast and ovarian cancers in Japan	Nomura H, Sekine M, Yokoyama S, Arai M, Enomoto T, Takeshima N, Nakamura S.	Int J Clin Oncol. 2019 Sep;24(9):1105-1110. doi: 10.1007/s10147-019-01456-4. Epub 2019 May 4.	Nomura H	Int J Clin Oncol	2019	2019-05-06	10.1007/s10147-019-01456-4	structured	DB	2	488	5	retrospective	1	abstract
814	31046844	Type D personality is a predictor of prolonged acute brain dysfunction (delirium/coma) after cardiovascular surgery	Matsuishi Y, Shimojo N, Unoki T, Sakuramoto H, Tokunaga C, Yoshino Y, Hoshino H, Ouchi A, Kawano S, Sakamoto H, Hiramatsu Y, Inoue Y.	BMC Psychol. 2019 May 2;7(1):27. doi: 10.1186/s40359-019-0303-2.	Matsuishi Y	BMC Psychol	2019	2019-05-04	10.1186/s40359-019-0303-2	structured	single center	15	142	6	unknown	1	abstract
815	31046768	Contralateral ovarian endometrioma recurrence after unilateral salpingo-oophorectomy	Hidari T, Hirata T, Arakawa T, Koga K, Neriishi K, Fukuda S, Nakazawa A, Nagashima N, Ma S, Sun H, Takamura M, Harada M, Hirota Y, Wada-Hiraike O, Fujii T, Osuga Y.	BMC Womens Health. 2019 May 2;19(1):59. doi: 10.1186/s12905-019-0760-z.	Hidari T	BMC Womens Health	2019	2019-05-04	10.1186/s12905-019-0760-z	structured	single center	2	110	6	retrospective	1	main body
817	31044269	Retinal sensitivity in angioid streaks	Nomura Y, Inoue T, Asano S, Shimizu-Asano K, Azuma K, Ogawa A, Murata H, Asaoka R, Obata R.	Graefes Arch Clin Exp Ophthalmol. 2019 Aug;257(8):1591-1599. doi: 10.1007/s00417-019-04332-z. Epub 2019 May 1.	Nomura Y	Graefes Arch Clin Exp Ophthalmol	2019	2019-05-03	10.1007/s00417-019-04332-z	structured	single center	7	9	7	retrospective	1	main body
818	31039775	The long-term outcome of trabeculotomy: comparison with filtering surgery in Japan	Bao W, Kawase K, Huang H, Sawada A, Yamamoto T.	BMC Ophthalmol. 2019 Apr 30;19(1):99. doi: 10.1186/s12886-019-1107-0.	Bao W	BMC Ophthalmol	2019	2019-05-02	10.1186/s12886-019-1107-0	structured	single center	15	25	7	retrospective	1	main body
819	31037448	Is the new potent acid-inhibitory drug vonoprazan effective for healing idiopathic peptic ulcers? A multicenter observational study in Akita Prefecture, Japan	Sugawara K, Koizumi S, Horikawa Y, Mimori N, Tsuji T, Ishii H, Fujimori S, Onochi K, Watanabe H, Iijima K.	J Gastroenterol. 2019 Nov;54(11):963-971. doi: 10.1007/s00535-019-01587-5. Epub 2019 Apr 29.	Sugawara K	J Gastroenterol	2019	2019-05-01	10.1007/s00535-019-01587-5	structured	multicenter	11	162	6	prospective	1	title
821	31035242	Efficacy and tolerability of perampanel in pediatric patients with Dravet syndrome	Yoshitomi S, Takahashi Y, Yamaguchi T, Imai K, Ishii A, Hirose S, Inoue Y.	Epilepsy Res. 2019 Aug;154:34-38. doi: 10.1016/j.eplepsyres.2019.02.014. Epub 2019 Apr 21.	Yoshitomi S	Epilepsy Res	2019	2019-04-30	10.1016/j.eplepsyres.2019.02.014	structured	single center	15	10	7	retrospective	1	main body
822	31034505	Vascular maturity of type 1 and type 2 choroidal neovascularization evaluated by optical coherence tomography angiography	Nakano Y, Kataoka K, Takeuchi J, Fujita A, Kaneko H, Shimizu H, Ito Y, Terasaki H.	PLoS One. 2019 Apr 29;14(4):e0216304. doi: 10.1371/journal.pone.0216304. eCollection 2019.	Nakano Y	PLoS One	2019	2019-04-30	10.1371/journal.pone.0216304	structured	single center	15	60	7	retrospective	1	main body
823	31029378	Balloon pulmonary angioplasty attenuates sleep apnea in patients with chronic thromboembolic pulmonary hypertension	Kohno T, Fukuoka R, Kawakami T, Kataoka M, Kimura M, Sano M, Fukuda K.	Heart Lung. 2019 Jul-Aug;48(4):321-324. doi: 10.1016/j.hrtlng.2019.04.001. Epub 2019 Apr 24.	Kohno T	Heart Lung	2019	2019-04-29	10.1016/j.hrtlng.2019.04.001	structured	single center	6	13	7	unknown	1	main body
824	31029113	Interstitial pneumonia and other adverse events in riluzole-administered amyotrophic lateral sclerosis patients: a retrospective observational study	Inoue-Shibui A, Kato M, Suzuki N, Kobayashi J, Takai Y, Izumi R, Kawauchi Y, Kuroda H, Warita H, Aoki M.	BMC Neurol. 2019 Apr 27;19(1):72. doi: 10.1186/s12883-019-1299-1.	Inoue-Shibui A	BMC Neurol	2019	2019-04-29	10.1186/s12883-019-1299-1	structured	single center	10	92	7	retrospective	1	abstract
825	31026783	Inclusion of general physicians in the multidisciplinary treatment team for epilepsy may lead to an economic benefit	Fujimoto A, Ichikawa N, Sato K, Nishimura M, Enoki H, Okanishi T.	Epilepsy Behav. 2019 Jun;95:56-60. doi: 10.1016/j.yebeh.2019.03.041. Epub 2019 Apr 23.	Fujimoto A	Epilepsy Behav	2019	2019-04-27	10.1016/j.yebeh.2019.03.041	structured	single center	6	134	6	unknown	1	main body
828	31023713	Efficacy of therapeutic soft contact lens in the management of gelatinous drop-like corneal dystrophy	Maeno S, Soma T, Tsujikawa M, Shigeta R, Kawasaki R, Oie Y, Koh S, Maruyama K, Kawasaki S, Maeda N, Nishida K.	Br J Ophthalmol. 2020 Feb;104(2):241-246. doi: 10.1136/bjophthalmol-2018-313809. Epub 2019 Apr 25.	Maeno S	Br J Ophthalmol	2020	2019-04-27	10.1136/bjophthalmol-2018-313809	structured	single center	7	20	7	retrospective	1	abstract
829	31022251	The impact of infectious disease consultation in candidemia in a tertiary care hospital in Japan over 12 years	Ishikane M, Hayakawa K, Kutsuna S, Takeshita N, Ohmagari N.	PLoS One. 2019 Apr 25;14(4):e0215996. doi: 10.1371/journal.pone.0215996. eCollection 2019.	Ishikane M	PLoS One	2019	2019-04-26	10.1371/journal.pone.0215996	structured	single center	1	275	6	retrospective	1	abstract
830	31020441	The interaction between post-transplant anemia and allograft function in kidney transplantation: The Japan Academic Consortium of Kidney Transplantation-II study	Okumi M, Okabe Y, Unagami K, Kakuta Y, Iizuka J, Takagi T, Shirakawa H, Shimizu T, Omoto K, Ishida H, Nakamura M, Tanabe K; Japan Academic Consortium of Kidney Transplantation (JACK).	Clin Exp Nephrol. 2019 Aug;23(8):1066-1075. doi: 10.1007/s10157-019-01737-2. Epub 2019 Apr 24.	Okumi M	Clin Exp Nephrol	2019	2019-04-26	10.1007/s10157-019-01737-2	structured	multicenter	3	1307	4	retrospective	1	main body
832	31014767	Choroidal Vasculature from Ultra-Widefield Images without Contrast Dye and Its Application to Vogt-Koyanagi-Harada Disease	Kakiuchi N, Sonoda S, Terasaki H, Shiihara H, Egawa M, Mitamura Y, Sakamoto T.	Ophthalmol Retina. 2019 Feb;3(2):161-169. doi: 10.1016/j.oret.2018.09.005. Epub 2018 Sep 25.	Kakiuchi N	Ophthalmol Retina	2019	2019-04-25	10.1016/j.oret.2018.09.005	structured	multicenter	7	10	7	unknown	1	abstract
833	31014700	Sex-Related Differences in the Progression of Posterior Vitreous Detachment with Age	Hayashi K, Sato T, Manabe SI, Hirata A.	Ophthalmol Retina. 2019 Mar;3(3):237-243. doi: 10.1016/j.oret.2018.10.017. Epub 2018 Nov 9.	Hayashi K	Ophthalmol Retina	2019	2019-04-25	10.1016/j.oret.2018.10.017	structured	single center	7	200	6	prospective	1	main body
835	31011259	Measurement of prostaglandin metabolites is useful in diagnosis of small bowel ulcerations	Matsuno Y, Umeno J, Esaki M, Hirakawa Y, Fuyuno Y, Okamoto Y, Hirano A, Yasukawa S, Hirai F, Matsui T, Hosomi S, Watanabe K, Hosoe N, Ogata H, Hisamatsu T, Yanai S, Kochi S, Kurahara K, Yao T, Torisu T, Kitazono T, Matsumoto T.	World J Gastroenterol. 2019 Apr 14;25(14):1753-1763. doi: 10.3748/wjg.v25.i14.1753.	Matsuno Y	World J Gastroenterol	2019	2019-04-24	10.3748/wjg.v25.i14.1753	structured	single center	11	118	6	unknown	1	main body
836	31009773	Risk of Deterioration of Geriatric Traumatic Brain Injury in Patients Treated with Antithrombotic Drugs	Suehiro E, Fujiyama Y, Kiyohira M, Haji K, Ishihara H, Nomura S, Suzuki M; Japan Neurotrauma Data Bank Committee.	World Neurosurg. 2019 Jul;127:e1221-e1227. doi: 10.1016/j.wneu.2019.04.108. Epub 2019 Apr 19.	Suehiro E	World Neurosurg	2019	2019-04-23	10.1016/j.wneu.2019.04.108	structured	multicenter	19	711	5	prospective	1	abstract
838	31006961	Effectiveness of acute in-hospital occupational therapy for older patients with hip fracture	Uruma M, Momosaki R, Chono M, Fukumoto M, Watanabe T, Nakamura M, Abo M.	Geriatr Gerontol Int. 2019 Jul;19(7):611-615. doi: 10.1111/ggi.13675. Epub 2019 Apr 21.	Uruma M	Geriatr Gerontol Int	2019	2019-04-23	10.1111/ggi.13675	structured	DB	19	1266	4	retrospective	1	abstract
839	31005761	Endovascular treatment of acute basilar artery occlusion: Tama-REgistry of Acute Thrombectomy (TREAT) study	Kaneko J, Ota T, Tagami T, Unemoto K, Shigeta K, Amano T, Ueda M, Matsumaru Y, Shiokawa Y, Hirano T; TREAT Study Group.	J Neurol Sci. 2019 Jun 15;401:29-33. doi: 10.1016/j.jns.2019.04.010. Epub 2019 Apr 12.	Kaneko J	J Neurol Sci	2019	2019-04-22	10.1016/j.jns.2019.04.010	structured	registry	9	48	7	retrospective	1	title
840	31005561	Effectiveness of Nonvitamin K Antagonist Oral Anticoagulants and Warfarin for Preventing Further Cerebral Microbleeds in Acute Ischemic Stroke Patients with Nonvalvular Atrial Fibrillation and At Least One Microbleed: CMB-NOW Multisite Pilot Trial	Yokoyama M, Mizuma A, Terao T, Tanaka F, Nishiyama K, Hasegawa Y, Nagata E, Nogawa S, Kobayashi H, Yanagimachi N, Okazaki T, Kitagawa K, Takizawa S; CMB-NOW Study Investigators.	J Stroke Cerebrovasc Dis. 2019 Jul;28(7):1918-1925. doi: 10.1016/j.jstrokecerebrovasdis.2019.03.050. Epub 2019 Apr 18.	Yokoyama M	J Stroke Cerebrovasc Dis	2019	2019-04-22	10.1016/j.jstrokecerebrovasdis.2019.03.050	structured	multicenter	9	85	7	prospective	1	abstract
841	31004785	Prognostic Impact of Worsening Renal Function in Hospitalized Heart Failure Patients With Preserved Ejection Fraction: A Report From the JASPER Registry	Sato Y, Yoshihisa A, Oikawa M, Nagai T, Yoshikawa T, Saito Y, Yamamoto K, Takeishi Y, Anzai T.	J Card Fail. 2019 Aug;25(8):631-642. doi: 10.1016/j.cardfail.2019.04.009. Epub 2019 Apr 18.	Sato Y	J Card Fail	2019	2019-04-21	10.1016/j.cardfail.2019.04.009	structured	registry	9	523	5	prospective	1	title
842	30999912	Associations of airway tree to lung volume ratio on computed tomography with lung function and symptoms in chronic obstructive pulmonary disease	Tanabe N, Sato S, Oguma T, Shima H, Sato A, Muro S, Hirai T.	Respir Res. 2019 Apr 18;20(1):77. doi: 10.1186/s12931-019-1047-5.	Tanabe N	Respir Res	2019	2019-04-20	10.1186/s12931-019-1047-5	structured	single center	10	147	6	prospective	1	main body
844	30995146	Psychometric validation of anti-clot treatment scale and treatment satisfaction questionnaire for medication version II in Japanese patients with atrial fibrillation	Watanabe-Fujinuma E, Banderas BF, Koretsune Y, Kumagai K, Uchiyama S, Yamashita T, Yasaka M, Akiyama S, Briere JB, Dickie G, Cano SJ.	J Med Econ. 2019 Aug;22(8):798-805. doi: 10.1080/13696998.2019.1609003. Epub 2019 May 13.	Watanabe-Fujinuma E	J Med Econ	2019	2019-04-18	10.1080/13696998.2019.1609003	structured	PMS	9	534	5	unknown	1	abstract
845	30993739	Diagnostic Accuracy of a 3-Point Ultrasound Protocol to Detect Esophageal or Endobronchial Mainstem Intubation in a Pediatric Emergency Department	Mori T, Nomura O, Hagiwara Y, Inoue N.	J Ultrasound Med. 2019 Nov;38(11):2945-2954. doi: 10.1002/jum.15000. Epub 2019 Apr 16.	Mori T	J Ultrasound Med	2019	2019-04-18	10.1002/jum.15000	structured	single center	15	68	7	prospective	1	abstract
848	30990842	Association between change in self-efficacy and reduction in disability among patients with chronic pain	Karasawa Y, Yamada K, Iseki M, Yamaguchi M, Murakami Y, Tamagawa T, Kadowaki F, Hamaoka S, Ishii T, Kawai A, Shinohara H, Yamaguchi K, Inada E.	PLoS One. 2019 Apr 16;14(4):e0215404. doi: 10.1371/journal.pone.0215404. eCollection 2019.	Karasawa Y	PLoS One	2019	2019-04-17	10.1371/journal.pone.0215404	structured	single center	23	72	7	unknown	1	main body
850	30988262	Mothers'Breastfeeding-Related Durations and Nursing Management During the Early Postpartum Period in a Mixed Hospital Ward with an Obstetrics Department: A Prospective Observational Study	Mitsui Y, Saito I.	Kobe J Med Sci. 2019 Jan 17;64(5):E160-E169.	Mitsui Y	Kobe J Med Sci	2019	2019-04-17		structured	single center	14	22	7	prospective	1	main body
855	30977278	Effect of cutting balloon after rotational atherectomy in severely calcified coronary artery lesions as assessed by optical coherence tomography	Amemiya K, Yamamoto MH, Maehara A, Oyama Y, Igawa W, Ono M, Kido T, Ebara S, Okabe T, Yamashita K, Hoshimoto K, Saito S, Yakushiji T, Isomura N, Araki H, Mintz GS, Ochiai M.	Catheter Cardiovasc Interv. 2019 Dec 1;94(7):936-944. doi: 10.1002/ccd.28278. Epub 2019 Apr 11.	Amemiya K	Catheter Cardiovasc Interv	2019	2019-04-13	10.1002/ccd.28278	structured	single center	9	41	7	prospective	1	main body
856	30977274	Association between debulking area of rotational atherectomy and platform revolution speed-Frequency domain optical coherence tomography analysis	Mizutani K, Hara M, Nakao K, Yamaguchi T, Okai T, Nomoto Y, Kajio K, Kaneno Y, Yamazaki T, Ehara S, Kamimori K, Izumiya Y, Yoshiyama M.	Catheter Cardiovasc Interv. 2020 Jan;95(1):E1-E7. doi: 10.1002/ccd.28212. Epub 2019 Apr 11.	Mizutani K	Catheter Cardiovasc Interv	2020	2019-04-13	10.1002/ccd.28212	structured	single center	9	29	7	retrospective	1	main body
857	30977256	Update on the clinical impact of mild aortic regurgitation after transcatheter aortic valve implantation: Insights from the Japanese multicenter OCEAN-TAVI registry	Yoshijima N, Yanagisawa R, Hase H, Tanaka M, Tsuruta H, Shimizu H, Fukuda K, Naganuma T, Mizutani K, Araki M, Tada N, Yamanaka F, Shirai S, Tabata M, Ueno H, Takagi K, Higashimori A, Watanabe Y, Yamamoto M, Hayashida K; OCEAN-TAVI investigators.	Catheter Cardiovasc Interv. 2020 Jan;95(1):35-44. doi: 10.1002/ccd.28279. Epub 2019 Apr 11.	Yoshijima N	Catheter Cardiovasc Interv	2020	2019-04-13	10.1002/ccd.28279	structured	registry	20	1572	4	retrospective	1	title
858	30977017	Hypomagnesemia is not an independent risk factor for mortality in Japanese maintenance hemodialysis patients	Mizuiri S, Nishizawa Y, Yamashita K, Naito T, Ono K, Tanji C, Usui K, Doi S, Masaki T, Shigemoto K.	Int Urol Nephrol. 2019 Jun;51(6):1043-1052. doi: 10.1007/s11255-019-02073-w. Epub 2019 Apr 11.	Mizuiri S	Int Urol Nephrol	2019	2019-04-13	10.1007/s11255-019-02073-w	structured	multicenter	21	353	5	prospective	1	main body
859	30977014	Survival Benefit of Neoadjuvant Chemotherapy with S-1 Plus Docetaxel for Locally Advanced Gastric Cancer: A Propensity Score-Matched Analysis	Kano M, Hayano K, Hayashi H, Hanari N, Gunji H, Toyozumi T, Murakami K, Uesato M, Ota S, Matsubara H.	Ann Surg Oncol. 2019 Jun;26(6):1805-1813. doi: 10.1245/s10434-019-07299-7. Epub 2019 Apr 11.	Kano M	Ann Surg Oncol	2019	2019-04-13	10.1245/s10434-019-07299-7	structured	single center	2	171	6	retrospective	1	abstract
860	30975739	Progressive thrombosis of unruptured aneurysms after coil embolization: analysis of 255 consecutive aneurysms	Funakoshi Y, Imamura H, Tani S, Adachi H, Fukumitsu R, Sunohara T, Omura Y, Matsui Y, Sasaki N, Fukuda T, Akiyama R, Horiuchi K, Kajiura S, Shigeyasu M, Sakai N.	J Neurointerv Surg. 2019 Nov;11(11):1113-1117. doi: 10.1136/neurintsurg-2019-014775. Epub 2019 Apr 11.	Funakoshi Y	J Neurointerv Surg	2019	2019-04-13	10.1136/neurintsurg-2019-014775	structured	single center	9	255	6	unknown	1	abstract
861	30975650	Differences in Cerebral Aneurysm Rupture Rate According to Arterial Anatomies Depend on the Hemodynamic Environment	Fukuda S, Shimogonya Y, Yonemoto N; CFD ABO Study Group.	AJNR Am J Neuroradiol. 2019 May;40(5):834-839. doi: 10.3174/ajnr.A6030. Epub 2019 Apr 11.	Fukuda S	AJNR Am J Neuroradiol	2019	2019-04-13	10.3174/ajnr.A6030	structured	multicenter	9	43	7	prospective	1	abstract
863	30974980	Multicenter prospective observational study of teneligliptin, a selective dipeptidyl peptidase-4 inhibitor, in patients with poorly controlled type 2 diabetes: Focus on glycemic control, hypotensive effect, and safety Chikushi Anti-Diabetes Mellitus Trial-Teneligliptin (CHAT-T)	Takamiya Y, Okamura K, Shirai K, Okuda T, Kobayashi K, Urata H.	Clin Exp Hypertens. 2020;42(3):197-204. doi: 10.1080/10641963.2019.1601207. Epub 2019 Apr 11.	Takamiya Y	Clin Exp Hypertens	2020	2019-04-13	10.1080/10641963.2019.1601207	structured	multicenter	4	162	6	prospective	1	title
864	30972485	A novel strategy for quantification of panoramic en face optical coherence tomography angiography scan field	Kadomoto S, Uji A, Muraoka Y, Akagi T, Miyata M, Tsujikawa A.	Graefes Arch Clin Exp Ophthalmol. 2019 Jun;257(6):1199-1206. doi: 10.1007/s00417-019-04310-5. Epub 2019 Apr 10.	Kadomoto S	Graefes Arch Clin Exp Ophthalmol	2019	2019-04-12	10.1007/s00417-019-04310-5	structured	single center	7	16	7	prospective	1	main body
865	30971306	Drug tolerability and reasons for discontinuation of seven biologics in 4466 treatment courses of rheumatoid arthritis-the ANSWER cohort study	Ebina K, Hashimoto M, Yamamoto W, Hirano T, Hara R, Katayama M, Onishi A, Nagai K, Son Y, Amuro H, Yamamoto K, Maeda Y, Murata K, Jinno S, Takeuchi T, Hirao M, Kumanogoh A, Yoshikawa H.	Arthritis Res Ther. 2019 Apr 11;21(1):91. doi: 10.1186/s13075-019-1880-4.	Ebina K	Arthritis Res Ther	2019	2019-04-12	10.1186/s13075-019-1880-4	structured	multicenter	17	4466	3	retrospective	1	abstract
866	30968225	A comparison between 2- and 3-dimensional approaches to solid component measurement as radiological criteria for sublobar resection in lung adenocarcinoma ≤ 2 cm in size	Yoshida Y, Manaka T, Nitadori JI, Shinozaki-Ushiku A, Doke T, Saito T, Sato J, Miyaji T, Yamaguchi T, Oyama H, Fukayama M, Nakajima Y, Nakajima J.	Surg Today. 2019 Oct;49(10):828-835. doi: 10.1007/s00595-019-01806-9. Epub 2019 Apr 9.	Yoshida Y	Surg Today	2019	2019-04-11	10.1007/s00595-019-01806-9	structured	single center	2	233	6	retrospective	1	main body
868	30965319	Successful Reperfusion with Endovascular Therapy Has Beneficial Effects on Long-Term Outcome Beyond 90 Days	Todo K, Sakai N, Imamura H, Yamagami H, Adachi H, Kono T, Kobayashi J, Yamamoto S, Morimoto T, Tani S, Kawamoto M, Sakaguchi M, Ueno Y, Kunieda T, Narumi O, Sakai C, Ishii A, Hoshi T, Koyanagi M, Mineharu Y, Ishikawa T, Kuramoto Y, Sato S, Ohara N, Arimura K, Nakamura H, Nishida T, Gon Y, Fujinaka T, Yoshiya K, Kishima H, Mochizuki H, Kohara N; KCGH-CSC Registry Investigators.	Cerebrovasc Dis. 2019;47(3-4):127-134. doi: 10.1159/000499190. Epub 2019 Apr 9.	Todo K	Cerebrovasc Dis	2019	2019-04-10	10.1159/000499190	structured	multicenter	9	268	6	retrospective	1	abstract
869	30963263	Obesity is a risk factor for internal hernia after laparoscopic or robot-assisted gastrectomy with mesenteric defect closure for gastric cancer	Toriumi T, Makuuchi R, Kamiya S, Tanizawa Y, Bando E, Terashima M.	Surg Endosc. 2020 Jan;34(1):436-442. doi: 10.1007/s00464-019-06787-x. Epub 2019 Apr 8.	Toriumi T	Surg Endosc	2020	2019-04-10	10.1007/s00464-019-06787-x	structured	single center	2	310	5	retrospective	1	main body
870	30961943	Performance of the COPD Assessment Test in patients with connective tissue disease-associated interstitial lung disease	Suzuki A, Kondoh Y, Swigris JJ, Matsuda T, Kimura T, Kataoka K, Ando M, Hashimoto N, Sakamoto K, Hasegawa Y.	Respir Med. 2019 Apr;150:15-20. doi: 10.1016/j.rmed.2019.01.017. Epub 2019 Feb 1.	Suzuki A	Respir Med	2019	2019-04-10	10.1016/j.rmed.2019.01.017	structured	single center	12	132	6	retrospective	1	abstract
871	30958848	Optical coherence tomography for observing development of pulmonary arterial vasa vasorum after bidirectional cavopulmonary connection in children	Hayabuchi Y, Homma Y, Kagami S.	PLoS One. 2019 Apr 8;14(4):e0215146. doi: 10.1371/journal.pone.0215146. eCollection 2019.	Hayabuchi Y	PLoS One	2019	2019-04-09	10.1371/journal.pone.0215146	structured	single center	15	28	7	prospective	1	main body
873	30955989	Possible Dose-Response Relationship in Palliative Radiotherapy for Non-bone Painful Lesions	Saito T, Tomitaka E, Toya R, Oya N.	Clin Oncol (R Coll Radiol). 2019 Jun;31(6):391-398. doi: 10.1016/j.clon.2019.03.042. Epub 2019 Apr 5.	Saito T	Clin Oncol (R Coll Radiol)	2019	2019-04-09	10.1016/j.clon.2019.03.042	structured	multicenter	15	206	6	prospective	1	main body
875	30953710	Sports activity and paediatric out-of-hospital cardiac arrest at schools in Japan	Sado J, Kiyohara K, Kitamura T, Matsui S, Ayusawa M, Nitta M, Iwami T, Nakata K, Sobue T, Kitamura Y; SPIRITS investigators.	Resuscitation. 2019 Jun;139:33-40. doi: 10.1016/j.resuscitation.2019.03.041. Epub 2019 Apr 3.	Sado J	Resuscitation	2019	2019-04-07	10.1016/j.resuscitation.2019.03.041	structured	DB	9	188	6	prospective	1	abstract
876	30953238	Real-world treatment of over 1600 Japanese patients with EGFR mutation-positive non-small cell lung cancer with daily afatinib	Tamura K, Nukiwa T, Gemma A, Yamamoto N, Mizushima M, Ochai K, Ikeda R, Azuma H, Nakanishi Y.	Int J Clin Oncol. 2019 Aug;24(8):917-926. doi: 10.1007/s10147-019-01439-5. Epub 2019 Apr 5.	Tamura K	Int J Clin Oncol	2019	2019-04-07	10.1007/s10147-019-01439-5	structured	PMS	2	1602	4	prospective	1	main body
880	30948218	Early choice for catheter ablation reduced readmission in management of atrial fibrillation: Impact of diagnosis-to-ablation time	Kawaji T, Shizuta S, Yamagami S, Aizawa T, Komasa A, Yoshizawa T, Kato M, Yokomatsu T, Miki S, Ono K, Kimura T.	Int J Cardiol. 2019 Sep 15;291:69-76. doi: 10.1016/j.ijcard.2019.03.036. Epub 2019 Mar 20.	Kawaji T	Int J Cardiol	2019	2019-04-06	10.1016/j.ijcard.2019.03.036	structured	single center	9	1206	4	retrospective	1	main body
887	30941696	Influx of air into the left atrium during lung resection	Nakahashi K, Oizumi H, Suzuki J, Hamada A, Watarai H, Takamori S, Sadahiro M.	Gen Thorac Cardiovasc Surg. 2019 Oct;67(10):880-883. doi: 10.1007/s11748-019-01112-8. Epub 2019 Apr 2.	Nakahashi K	Gen Thorac Cardiovasc Surg	2019	2019-04-04	10.1007/s11748-019-01112-8	structured	single center	10	28	7	unknown	1	abstract
888	30940101	Blood urea nitrogen is independently associated with renal outcomes in Japanese patients with stage 3-5 chronic kidney disease: a prospective observational study	Seki M, Nakayama M, Sakoh T, Yoshitomi R, Fukui A, Katafuchi E, Tsuda S, Nakano T, Tsuruya K, Kitazono T.	BMC Nephrol. 2019 Apr 2;20(1):115. doi: 10.1186/s12882-019-1306-1.	Seki M	BMC Nephrol	2019	2019-04-04	10.1186/s12882-019-1306-1	structured	single center	13	459	5	prospective	1	main body
890	30930958	Prediction of arterial extravasation in pelvic fracture patients with stable hemodynamics using coagulation biomarkers	Aoki M, Ogura T, Hagiwara S, Nakamura M, Oshima K.	World J Emerg Surg. 2019 Mar 19;14:14. doi: 10.1186/s13017-019-0234-5. eCollection 2019.	Aoki M	World J Emerg Surg	2019	2019-04-02	10.1186/s13017-019-0234-5	structured	multicenter	19	60	7	retrospective	1	main body
891	30930243	DEFENSIVE Stroke Scale: Novel Diagnostic Tool for Predicting Posterior Circulation Infarction in the Emergency Department	Yamada S, Yasui K, Kawakami Y, Hasegawa Y, Katsuno M.	J Stroke Cerebrovasc Dis. 2019 Jun;28(6):1561-1570. doi: 10.1016/j.jstrokecerebrovasdis.2019.03.005. Epub 2019 Mar 28.	Yamada S	J Stroke Cerebrovasc Dis	2019	2019-04-02	10.1016/j.jstrokecerebrovasdis.2019.03.005	structured	single center	9	115	6	retrospective	1	main body
892	30930241	Risk Factors for Acute Heart Failure and Impact on In-Hospital Mortality after Stroke	Shima S, Shinoda M, Takahashi O, Unaki A, Kimura T, Okada Y, Niimi Y.	J Stroke Cerebrovasc Dis. 2019 Jun;28(6):1629-1635. doi: 10.1016/j.jstrokecerebrovasdis.2019.02.030. Epub 2019 Mar 28.	Shima S	J Stroke Cerebrovasc Dis	2019	2019-04-02	10.1016/j.jstrokecerebrovasdis.2019.02.030	structured	single center	9	532	5	retrospective	1	abstract
894	30929474	Catheter Ablation of Refractory Ventricular Fibrillation Storm After Myocardial Infarction	Komatsu Y, Hocini M, Nogami A, Maury P, Peichl P, Iwasaki YK, Masuda K, Denis A, Voglimacci-Stephanopoli Q, Wichterle D, Kawamura M, Fukamizu S, Yokoyama Y, Mukai Y, Harada T, Yoshida K, Yasuoka R, Igawa M, Ohira K, Shimizu W, Aonuma K, Kautzner J, Haïssaguerre M, Ieda M.	Circulation. 2019 May 14;139(20):2315-2325. doi: 10.1161/CIRCULATIONAHA.118.037997.	Komatsu Y	Circulation	2019	2019-04-02	10.1161/CIRCULATIONAHA.118.037997	structured	multicenter	9	110	6	retrospective	1	abstract
895	30928937	Comparison of three video laryngoscopes and direct laryngoscopy for emergency endotracheal intubation: a retrospective cohort study	Suzuki K, Kusunoki S, Tanigawa K, Shime N.	BMJ Open. 2019 Mar 30;9(3):e024927. doi: 10.1136/bmjopen-2018-024927.	Suzuki K	BMJ Open	2019	2019-04-01	10.1136/bmjopen-2018-024927	structured	multicenter	15	2897	4	retrospective	1	abstract
900	30921601	Large aortic arch plaques correlate with CHADS(2) and CHA(2)DS(2)-VASc scores in cryptogenic stroke	Ueno Y, Tateishi Y, Doijiri R, Kuriki A, Shimizu T, Kikuno M, Shimada Y, Takekawa H, Yamaguchi E, Koga M, Kamiya Y, Ihara M, Tsujino A, Hirata K, Toyoda K, Hasegawa Y, Hattori N, Urabe T.	Atherosclerosis. 2019 May;284:181-186. doi: 10.1016/j.atherosclerosis.2019.03.009. Epub 2019 Mar 20.	Ueno Y	Atherosclerosis	2019	2019-03-29	10.1016/j.atherosclerosis.2019.03.009	structured	registry	9	677	5	unknown	1	abstract
904	30915563	Preoperative assessment of parietal pleural invasion/adhesion of subpleural lung cancer: advantage of software-assisted analysis of 4-dimensional dynamic-ventilation computed tomography	Yamashiro T, Moriya H, Tsubakimoto M, Nagatani Y, Kimoto T, Murayama S; ACTIve Study Group investigators.	Eur Radiol. 2019 Oct;29(10):5247-5252. doi: 10.1007/s00330-019-06131-w. Epub 2019 Mar 26.	Yamashiro T	Eur Radiol	2019	2019-03-28	10.1007/s00330-019-06131-w	structured	single center	2	18	7	retrospective	1	main body
906	30913417	Risk factors for early unplanned readmission in patients with bipolar disorder: A retrospective observational study	Shinjo D, Tachimori H, Maruyama-Sakurai K, Ohnuma T, Fujimori K, Fushimi K.	Gen Hosp Psychiatry. 2019 May-Jun;58:51-58. doi: 10.1016/j.genhosppsych.2019.03.003. Epub 2019 Mar 18.	Shinjo D	Gen Hosp Psychiatry	2019	2019-03-27	10.1016/j.genhosppsych.2019.03.003	structured	large scale database	18	2688	4	retrospective	1	abstract
907	30912152	Efficacy of the current of injury in envisaging the dislodgement of leads implanted in the right atrial septum or the right ventricular septum	Yoshiyama T, Shimeno K, Matsuo M, Matsumoto R, Matsumura Y, Abe Y, Naruko T, Yoshiyama M.	Pacing Clin Electrophysiol. 2019 Jun;42(6):603-609. doi: 10.1111/pace.13666. Epub 2019 Apr 9.	Yoshiyama T	Pacing Clin Electrophysiol	2019	2019-03-27	10.1111/pace.13666	structured	single center	19	137	6	retrospective	1	main body
908	30910388	Relationships between maintenance of sinus rhythm and clinical outcomes in patients with heart failure with preserved ejection fraction and atrial fibrillation	Machino-Ohtsuka T, Seo Y, Ishizu T, Yamamoto M, Hamada-Harimura Y, Machino T, Yamasaki H, Sekiguchi Y, Nogami A, Aonuma K, Ieda M.	J Cardiol. 2019 Sep;74(3):235-244. doi: 10.1016/j.jjcc.2019.02.014. Epub 2019 Mar 23.	Machino-Ohtsuka T	J Cardiol	2019	2019-03-27	10.1016/j.jjcc.2019.02.014	structured	multicenter	9	283	6	retrospective	1	main body
909	30909788	Hypercalcemia and acute kidney injury induced by eldecalcitol in patients with osteoporosis: a case series of 32 patients at a single facility	Aihara S, Yamada S, Oka H, Kamimura T, Nakano T, Tsuruya K, Harada A.	Ren Fail. 2019 Nov;41(1):88-97. doi: 10.1080/0886022X.2019.1578667.	Aihara S	Ren Fail	2019	2019-03-27	10.1080/0886022X.2019.1578667	structured	single center	19	69	7	retrospective	1	title
910	30908807	Cefmetazole for extended-spectrum β-lactamase-producing Enterobacteriaceae in pediatric pyelonephritis	Araki K, Fukuoka K, Higuchi H, Aizawa Y, Horikoshi Y.	Pediatr Int. 2019 Jun;61(6):572-577. doi: 10.1111/ped.13847. Epub 2019 Jun 11.	Araki K	Pediatr Int	2019	2019-03-26	10.1111/ped.13847	structured	single center	13	55	7	retrospective	1	abstract
911	30908547	Prognostic factors of Pneumocystis pneumonia in patients with systemic autoimmune diseases	Kageyama T, Furuta S, Ikeda K, Kagami SI, Kashiwakuma D, Sugiyama T, Umibe T, Watanabe N, Yamagata M, Nakajima H.	PLoS One. 2019 Mar 25;14(3):e0214324. doi: 10.1371/journal.pone.0214324. eCollection 2019.	Kageyama T	PLoS One	2019	2019-03-26	10.1371/journal.pone.0214324	structured	multicenter	10	95	7	retrospective	1	abstract
914	30905436	Trends and characteristics of epithelial ovarian cancer in Japan between 2002 and 2015: A JSGO-JSOG joint study	Machida H, Matsuo K, Yamagami W, Ebina Y, Kobayashi Y, Tabata T, Kanauchi M, Nagase S, Enomoto T, Mikami M.	Gynecol Oncol. 2019 Jun;153(3):589-596. doi: 10.1016/j.ygyno.2019.03.243. Epub 2019 Mar 21.	Machida H	Gynecol Oncol	2019	2019-03-26	10.1016/j.ygyno.2019.03.243	structured	registry	2	48640	2	retrospective	1	abstract
916	30903385	Initial- and re-treatment effectiveness of glecaprevir and pibrentasvir for Japanese patients with chronic hepatitis C virus-genotype 1/2/3 infections	Sezaki H, Suzuki F, Hosaka T, Fujiyama S, Kawamura Y, Akuta N, Kobayashi M, Suzuki Y, Saitoh S, Arase Y, Ikeda K, Kobayashi M, Kumada H.	J Gastroenterol. 2019 Oct;54(10):916-927. doi: 10.1007/s00535-019-01575-9. Epub 2019 Mar 22.	Sezaki H	J Gastroenterol	2019	2019-03-24	10.1007/s00535-019-01575-9	structured	single center	1	271	6	prospective	1	main body
918	30902693	Ultra-Widefield Optical Coherence Tomographic Imaging of Posterior Vitreous in Eyes With High Myopia	Takahashi H, Tanaka N, Shinohara K, Yokoi T, Yoshida T, Uramoto K, Ohno-Matsui K.	Am J Ophthalmol. 2019 Oct;206:102-112. doi: 10.1016/j.ajo.2019.03.011. Epub 2019 Mar 20.	Takahashi H	Am J Ophthalmol	2019	2019-03-24	10.1016/j.ajo.2019.03.011	structured	single center	7	448	5	retrospective	1	main body
919	30902569	Meteorological effects on severe hemoptysis: A hospital-based observational study	Ogata H, Matsumoto K, Shinozaki S, Hasegawa M, Nakamura S, Mizusaki S, Takao T, Nakatomi K, Nakashima N, Takahashi K, Soeda H, Hanada K, Koto H.	Respir Investig. 2019 Jul;57(4):361-367. doi: 10.1016/j.resinv.2019.02.005. Epub 2019 Mar 20.	Ogata H	Respir Investig	2019	2019-03-24	10.1016/j.resinv.2019.02.005	structured	single center	15	47	7	retrospective	1	abstract
920	30902552	Effective Dose of Landiolol, an Ultra-Short-Acting β-Blocker, to Decrease Heart Rate During On-Pump, Beating Coronary Artery Bypass Grafting	Kawashima S, Kurita T, Morita K, Nakajima Y.	J Cardiothorac Vasc Anesth. 2019 Aug;33(8):2195-2200. doi: 10.1053/j.jvca.2019.02.016. Epub 2019 Feb 13.	Kawashima S	J Cardiothorac Vasc Anesth	2019	2019-03-24	10.1053/j.jvca.2019.02.016	structured	single center	19	28	7	unknown	1	abstract
921	30901365	Tau protein as a diagnostic marker for diffuse axonal injury	Tomita K, Nakada TA, Oshima T, Motoshima T, Kawaguchi R, Oda S.	PLoS One. 2019 Mar 22;14(3):e0214381. doi: 10.1371/journal.pone.0214381. eCollection 2019.	Tomita K	PLoS One	2019	2019-03-23	10.1371/journal.pone.0214381	structured	multicenter	19	40	7	prospective	1	main body
923	30897246	Risk factors of early rebleeding in the endoscopic management of colonic diverticular bleeding	Honda H, Ishii N, Takasu A, Shiratori Y, Omata F.	J Gastroenterol Hepatol. 2019 Oct;34(10):1784-1792. doi: 10.1111/jgh.14669. Epub 2019 May 15.	Honda H	J Gastroenterol Hepatol	2019	2019-03-22	10.1111/jgh.14669	structured	single center	15	370	5	retrospective	1	main body
925	30897130	Rivaroxaban concentrations in acute stroke patients with different dosage forms	Wada S, Inoue M, Matsuki T, Okata T, Kumamoto M, Tagawa N, Okamoto A, Miyata T, Ihara M, Koga M, Toyoda K.	PLoS One. 2019 Mar 21;14(3):e0214132. doi: 10.1371/journal.pone.0214132. eCollection 2019.	Wada S	PLoS One	2019	2019-03-22	10.1371/journal.pone.0214132	structured	single center	9	114	6	prospective	1	main body
930	30888699	Impact of nutrition in the treatment of congenital diaphragmatic hernia	Terui K, Usui N, Tazuke Y, Nagata K, Ito M, Okuyama H, Hayakawa M, Taguchi T, Sato Y, Yoshida H.	Pediatr Int. 2019 May;61(5):482-488. doi: 10.1111/ped.13837. Epub 2019 May 15.	Terui K	Pediatr Int	2019	2019-03-20	10.1111/ped.13837	structured	multicenter	11	105	6	retrospective	1	abstract
932	30887100	Relationship between choroidal structure and duration of diabetes	Endo H, Kase S, Ito Y, Takahashi M, Yokoi M, Katsuta S, Sonoda S, Sakamoto T, Ishida S, Kase M.	Graefes Arch Clin Exp Ophthalmol. 2019 Jun;257(6):1133-1140. doi: 10.1007/s00417-019-04295-1. Epub 2019 Mar 18.	Endo H	Graefes Arch Clin Exp Ophthalmol	2019	2019-03-20	10.1007/s00417-019-04295-1	structured	single center	4	105	6	retrospective	1	main body
935	30883708	Nationwide observational study of mortality from complicated intra-abdominal infections and the role of bacterial cultures	Tsuchiya A, Yasunaga H, Tsutsumi Y, Kawahara T, Matsui H, Fushimi K.	Br J Surg. 2019 Apr;106(5):606-615. doi: 10.1002/bjs.11095. Epub 2019 Mar 18.	Tsuchiya A	Br J Surg	2019	2019-03-19	10.1002/bjs.11095	structured	large scale database	1	16303	2	unknown	1	abstract
936	30883432	Post-intervention minimal stent area as a predictor of target lesion revascularization after everolimus-eluting stent implantation for in-stent restenosis: a single-center observational study	Fujita T, Takeda T, Hano Y, Takashima N, Yamaji M, Sakaguchi T, Maeda K, Mabuchi H, Murakami T, Morimoto T, Kimura T.	Coron Artery Dis. 2019 Sep;30(6):432-439. doi: 10.1097/MCA.0000000000000731.	Fujita T	Coron Artery Dis	2019	2019-03-19	10.1097/MCA.0000000000000731	structured	single center	15	192	6	retrospective	1	title
937	30883001	Combination of ultrasound power Doppler-verified synovitis and seropositivity accurately identifies patients with early-stage rheumatoid arthritis	Kawashiri SY, Fujikawa K, Nishino A, Takatani A, Shimizu T, Umeda M, Fukui S, Igawa T, Koga T, Iwamoto N, Ichinose K, Tamai M, Nakamura H, Origuchi T, Mizokami A, Maeda T, Kawakami A.	Int J Rheum Dis. 2019 May;22(5):842-851. doi: 10.1111/1756-185X.13543. Epub 2019 Mar 18.	Kawashiri SY	Int J Rheum Dis	2019	2019-03-19	10.1111/1756-185X.13543	structured	multicenter	17	439	5	unknown	1	abstract
938	30882916	Comparison of electrogram waveforms between a multielectrode mapping catheter and a linear ablation catheter	Masuda M, Asai M, Iida O, Okamoto S, Ishihara T, Nanto K, Kanda T, Tsujimura T, Matsuda Y, Okuno S, Tsuji A, Mano T.	Pacing Clin Electrophysiol. 2019 May;42(5):515-520. doi: 10.1111/pace.13644. Epub 2019 Mar 25.	Masuda M	Pacing Clin Electrophysiol	2019	2019-03-19	10.1111/pace.13644	structured	single center	15	17	7	prospective	1	main body
940	30880914	Single-use suvorexant for treating insomnia during overnight polysomnography in patients with suspected obstructive sleep apnea: a single-center experience	Matsumura T, Terada J, Yoshimura C, Koshikawa K, Kinoshita T, Yahaba M, Nagashima K, Sakao S, Tatsumi K.	Drug Des Devel Ther. 2019 Feb 28;13:809-816. doi: 10.2147/DDDT.S197237. eCollection 2019.	Matsumura T	Drug Des Devel Ther	2019	2019-03-19	10.2147/DDDT.S197237	structured	single center	18	149	6	retrospective	1	title
941	30879162	Negative impact of proteinuria on circulating myeloid dendritic cells	Ikeda M, Terashima R, Yamada T, Suyama M, Yokote S, Nakao M, Yamamoto I, Hirano K, Okonogi H, Yamamoto H, Yokoo T.	Clin Exp Nephrol. 2019 Jul;23(7):928-938. doi: 10.1007/s10157-019-01724-7. Epub 2019 Mar 16.	Ikeda M	Clin Exp Nephrol	2019	2019-03-18	10.1007/s10157-019-01724-7	structured	single center	13	210	6	unknown	1	abstract
942	30875590	Granulocyte colony-stimulating factor-associated aortitis in the Japanese Adverse Drug Event Report database	Oshima Y, Takahashi S, Tani K, Tojo A.	Cytokine. 2019 Jul;119:47-51. doi: 10.1016/j.cyto.2019.02.013. Epub 2019 Mar 13.	Oshima Y	Cytokine	2019	2019-03-16	10.1016/j.cyto.2019.02.013	structured	DB	2	102014	1	unknown	1	abstract
947	30864298	Efficacy of rivastigmine transdermal therapy on low food intake in patients with Alzheimer's disease: The Attitude Towards Food Consumption in Alzheimer's Disease Patients Revive with Rivastigmine Effects study	Tsuno N, Mori T, Ishikawa I, Bando N, Park H, Matsumoto Y, Mori I, Tanaka M, Hirano T, Nakamura Y.	Geriatr Gerontol Int. 2019 Jul;19(7):571-576. doi: 10.1111/ggi.13644. Epub 2019 Mar 12.	Tsuno N	Geriatr Gerontol Int	2019	2019-03-14	10.1111/ggi.13644	structured	multicenter	18	38	7	prospective	1	main body
948	30861194	Characteristics of acute hepatitis A virus infection before and after 2001: A hospital-based study in Tokyo, Japan	Kogiso T, Sagawa T, Oda M, Yoshiko S, Kodama K, Taniai M, Tokushige K.	J Gastroenterol Hepatol. 2019 Oct;34(10):1836-1842. doi: 10.1111/jgh.14655. Epub 2019 Apr 10.	Kogiso T	J Gastroenterol Hepatol	2019	2019-03-13	10.1111/jgh.14655	structured	single center	1	126	6	retrospective	1	main body
949	30859661	Predicting serious bacterial infection in febrile young infants utilizing body temperature	Nomura O, Ihara T, Sakakibara H, Hirokoshi Y, Inoue N.	Pediatr Int. 2019 May;61(5):449-452. doi: 10.1111/ped.13831. Epub 2019 May 14.	Nomura O	Pediatr Int	2019	2019-03-13	10.1111/ped.13831	structured	single center	1	269	6	retrospective	1	abstract
950	30857850	Association between stress hormones and perioperative risk in patients with critical limb ischemia undergoing revascularization	Soga Y, Takahara M, Iida O, Kodama A, Azuma N; SPINACH Investigators.	J Vasc Surg. 2019 Sep;70(3):795-805.e1. doi: 10.1016/j.jvs.2018.11.044. Epub 2019 Mar 8.	Soga Y	J Vasc Surg	2019	2019-03-13	10.1016/j.jvs.2018.11.044	structured	DB	17	467	5	prospective	1	main body
951	30857848	Early- and middle-phase arterial repair following bioresorbable- and durable-polymer drug-eluting stent implantation: An angioscopic study	Ishihara T, Tsujimura T, Okuno S, Iida O, Asai M, Masuda M, Okamoto S, Nanto K, Kanda T, Matsuda Y, Mano T.	Int J Cardiol. 2019 Jun 15;285:27-31. doi: 10.1016/j.ijcard.2019.02.059. Epub 2019 Feb 28.	Ishihara T	Int J Cardiol	2019	2019-03-13	10.1016/j.ijcard.2019.02.059	structured	single center	15	364	5	retrospective	1	abstract
952	30856262	Level of Low Back Pain-Related Disability Is Associated with Risk of Subsequent Falls in an Older Population: Locomotive Syndrome and Health Outcomes in Aizu Cohort Study (LOHAS)	Kimachi K, Kimachi M, Takegami M, Ono R, Yamazaki S, Goto Y, Onishi Y, Sekiguchi M, Otani K, Konno SI, Kikuchi SI, Fukuhara S, Yamamoto Y.	Pain Med. 2019 Dec 1;20(12):2377-2384. doi: 10.1093/pm/pny313.	Kimachi K	Pain Med	2019	2019-03-12	10.1093/pm/pny313	structured	multicenter	15	2738	4	prospective	1	abstract
957	30844787	Grading of Left Ventricular Diastolic Dysfunction with Preserved Systolic Function by the 2016 American Society of Echocardiography/European Association of Cardiovascular Imaging Recommendations Contributes to Predicting Cardiovascular Events in Hemodialysis Patients	Toida T, Toida R, Yamashita R, Komiya N, Uezono S, Komatsu H, Ishikawa T, Kitamura K, Sato Y, Fujimoto S.	Cardiorenal Med. 2019;9(3):190-200. doi: 10.1159/000496064. Epub 2019 Mar 7.	Toida T	Cardiorenal Med	2019	2019-03-08	10.1159/000496064	structured	single center	21	63	7	prospective	1	main body
959	30837104	Editor's Choice - Endovascular Repair Versus Surgical Repair for Japanese Patients With Ruptured Thoracic and Abdominal Aortic Aneurysms: A Nationwide Study	Yamaguchi T, Nakai M, Sumita Y, Nishimura K, Tazaki J, Kyuragi R, Kinoshita Y, Miyamoto T, Sakata Y, Nozato T, Ogino H.	Eur J Vasc Endovasc Surg. 2019 Jun;57(6):779-786. doi: 10.1016/j.ejvs.2019.01.027. Epub 2019 Mar 2.	Yamaguchi T	Eur J Vasc Endovasc Surg	2019	2019-03-07	10.1016/j.ejvs.2019.01.027	structured	large scale database	9	3520	3	retrospective	1	abstract
960	30836036	Efficacy and safety of adalimumab in Japanese patients with psoriatic arthritis and inadequate response to non-steroidal anti-inflammatory drugs (NSAIDs): A prospective, observational study	Morita A, Okuyama R, Katoh N, Tateishi C, Masuda K, Komori T, Ogawa E, Makino T, Nishida E, Nishimoto S, Muramoto K, Tsuruta D, Ihn H.	Mod Rheumatol. 2020 Jan;30(1):155-165. doi: 10.1080/14397595.2019.1589739. Epub 2019 May 21.	Morita A	Mod Rheumatol	2020	2019-03-06	10.1080/14397595.2019.1589739	structured	multicenter	17	42	7	prospective	1	main body
963	30827469	Predictive and modifying factors of bone mineral density decline in patients with COPD	Kameyama N, Chubachi S, Sasaki M, Tsutsumi A, Irie H, Sakurai K, Sayama K, Nakamura H, Asano K, Betsuyaku T, Fukunaga K.	Respir Med. 2019 Mar;148:13-23. doi: 10.1016/j.rmed.2019.01.005. Epub 2019 Jan 17.	Kameyama N	Respir Med	2019	2019-03-05	10.1016/j.rmed.2019.01.005	structured	multicenter	10	111	6	prospective	1	main body
964	30826629	The effect of perampanel on aggression and depression in patients with epilepsy: A short-term prospective study	Goji H, Kanemoto K.	Seizure. 2019 Apr;67:1-4. doi: 10.1016/j.seizure.2019.02.009. Epub 2019 Feb 21.	Goji H	Seizure	2019	2019-03-04	10.1016/j.seizure.2019.02.009	structured	multicenter	6	77	7	prospective	1	main body
965	30825787	Serum albumin as a risk factor for death in patients with prolonged sepsis: An observational study	Takegawa R, Kabata D, Shimizu K, Hisano S, Ogura H, Shintani A, Shimazu T.	J Crit Care. 2019 Jun;51:139-144. doi: 10.1016/j.jcrc.2019.02.004. Epub 2019 Feb 4.	Takegawa R	J Crit Care	2019	2019-03-03	10.1016/j.jcrc.2019.02.004	structured	single center	1	136	6	retrospective	1	main body
966	30825631	Enhanced Hematoma Membrane on DynaCT Images During Middle Meningeal Artery Embolization for Persistently Recurrent Chronic Subdural Hematoma	Nakagawa I, Park HS, Kotsugi M, Wada T, Takeshima Y, Matsuda R, Nishimura F, Yamada S, Motoyama Y, Park YS, Kichikawa K, Nakase H.	World Neurosurg. 2019 Jun;126:e473-e479. doi: 10.1016/j.wneu.2019.02.074. Epub 2019 Feb 28.	Nakagawa I	World Neurosurg	2019	2019-03-03	10.1016/j.wneu.2019.02.074	structured	single center	19	381	5	retrospective	1	main body
969	30821083	Evaluation of osimertinib efficacy according to body surface area and body mass index in patients with non-small cell lung cancer harboring an EGFR mutation: A prospective observational study	Ono T, Igawa S, Ozawa T, Kasajima M, Ishihara M, Hiyoshi Y, Kusuhara S, Nishinarita N, Fukui T, Kubota M, Sasaki J, Hisashi M, Katagiri M, Naoki K.	Thorac Cancer. 2019 Apr;10(4):880-889. doi: 10.1111/1759-7714.13018. Epub 2019 Feb 28.	Ono T	Thorac Cancer	2019	2019-03-02	10.1111/1759-7714.13018	structured	single center	2	47	7	prospective	1	main body
970	30819656	Novel Insights of Jailed Balloon and Jailed Corsair Technique for Percutaneous Coronary Intervention of Bifurcation Lesions	Kuno T, Sugiyama T, Imaeda S, Hashimoto K, Ryuzaki T, Yokokura S, Saito T, Yamazaki H, Tabei R, Kodaira M, Numasawa Y.	Cardiovasc Revasc Med. 2019 Dec;20(12):1065-1072. doi: 10.1016/j.carrev.2019.01.033. Epub 2019 Feb 2.	Kuno T	Cardiovasc Revasc Med	2019	2019-03-02	10.1016/j.carrev.2019.01.033	structured	single center	15	850	5	retrospective	1	main body
972	30819212	Impact of initial coagulation and fibrinolytic markers on mortality in patients with severe blunt trauma: a multicentre retrospective observational study	Ishii K, Kinoshita T, Kiridume K, Watanabe A, Yamakawa K, Nakao S, Fujimi S, Matsuoka T.	Scand J Trauma Resusc Emerg Med. 2019 Feb 28;27(1):25. doi: 10.1186/s13049-019-0606-6.	Ishii K	Scand J Trauma Resusc Emerg Med	2019	2019-03-02	10.1186/s13049-019-0606-6	structured	multicenter	19	666	5	retrospective	1	title
973	30818421	Assessment of renal function in living kidney donors before and after nephrectomy: A Japanese prospective, observational cohort study	Kakuta Y, Imamura R, Okumi M, Horio M, Isaka Y, Ichimaru N, Takahara S, Nonomura N, Tanabe K.	Int J Urol. 2019 Apr;26(4):499-505. doi: 10.1111/iju.13923. Epub 2019 Feb 28.	Kakuta Y	Int J Urol	2019	2019-03-01	10.1111/iju.13923	structured	single center	20	101	6	prospective	1	main body
974	30818384	Fundus autofluorescence and retinal sensitivity in fellow eyes of age-related macular degeneration in Japan	Yasukawa T, Mori R, Sawa M, Shinojima A, Hara C, Sekiryu T, Oshima Y, Saito M, Sugano Y, Kato A, Ashikari M, Hirano Y, Asato H, Nakamura M, Matsuno K, Kuno N, Kimura E, Nishiyama T, Yuzawa M, Ishibashi T, Ogura Y, Iida T, Gomi F.	PLoS One. 2019 Feb 28;14(2):e0213161. doi: 10.1371/journal.pone.0213161. eCollection 2019.	Yasukawa T	PLoS One	2019	2019-03-01	10.1371/journal.pone.0213161	structured	multicenter	7	66	7	prospective	1	abstract
976	30817457	A retrospective study of arterial stiffness and subsequent clinical outcomes in cancer patients undergoing percutaneous coronary intervention	Tabata N, Sueta D, Yamamoto E, Takashio S, Arima Y, Araki S, Yamanaga K, Ishii M, Sakamoto K, Kanazawa H, Fujisue K, Hanatani S, Soejima H, Hokimoto S, Izumiya Y, Kojima S, Yamabe H, Kaikita K, Matsui K, Tsujita K.	J Hypertens. 2019 Apr;37(4):754-764. doi: 10.1097/HJH.0000000000001949.	Tabata N	J Hypertens	2019	2019-03-01	10.1097/HJH.0000000000001949	structured	single center	2	1003	4	retrospective	1	abstract
977	30814351	Lower Serum Calcium as a Potentially Associated Factor for Conversion of Mild Cognitive Impairment to Early Alzheimer's Disease in the Japanese Alzheimer's Disease Neuroimaging Initiative	Sato K, Mano T, Ihara R, Suzuki K, Tomita N, Arai H, Ishii K, Senda M, Ito K, Ikeuchi T, Kuwano R, Matsuda H, Iwatsubo T, Toda T, Iwata A; Alzheimer’s Disease Neuroimaging Initiative, and Japanese Alzheimer’s Disease Neuroimaging Initiative.	J Alzheimers Dis. 2019;68(2):777-788. doi: 10.3233/JAD-181115.	Sato K	J Alzheimers Dis	2019	2019-03-01	10.3233/JAD-181115	structured	DB	18	234	6	unknown	1	abstract
979	30812050	The clinicopathological differences of sporadic non-ampullary duodenal epithelial neoplasm depending on tumor location	Matsueda K, Kanzaki H, Matsueda K, Nasu J, Yoshioka M, Nakagawa M, Inoue M, Inaba T, Imagawa A, Takatani M, Takenaka R, Suzuki S, Tomoda J, Yagi T, Fujiwara T, Tanaka T, Okada H.	J Gastroenterol Hepatol. 2019 Sep;34(9):1540-1544. doi: 10.1111/jgh.14640. Epub 2019 Apr 22.	Matsueda K	J Gastroenterol Hepatol	2019	2019-02-28	10.1111/jgh.14640	structured	multicenter	2	410	5	retrospective	1	abstract
980	30811540	Surgical management around the paratracheal area of hypopharyngeal cancer	Tomioka T, Beppu T, Fujii T, Ozawa T, Asakage T, Onitsuka T, Fujimoto Y, Matsuura K, Kawabata K, Hayashi R.	Jpn J Clin Oncol. 2019 May 1;49(5):452-457. doi: 10.1093/jjco/hyz019.	Tomioka T	Jpn J Clin Oncol	2019	2019-02-28	10.1093/jjco/hyz019	structured	multicenter	2	184	6	retrospective	1	abstract
981	30809659	Plasma ctDNA monitoring during epidermal growth factor receptor (EGFR)-tyrosine kinase inhibitor treatment in patients with EGFR-mutant non-small cell lung cancer (JP-CLEAR trial)	Usui K, Yokoyama T, Naka G, Ishida H, Kishi K, Uemura K, Ohashi Y, Kunitoh H.	Jpn J Clin Oncol. 2019 Jun 1;49(6):554-558. doi: 10.1093/jjco/hyz023.	Usui K	Jpn J Clin Oncol	2019	2019-02-28	10.1093/jjco/hyz023	structured	multicenter	2	122	6	unknown	1	main body
982	30808365	Comparison of therapeutic effects of inhaled corticosteroids on three subtypes of cough variant asthma as classified by the impulse oscillometry system	Sugawara H, Saito A, Yokoyama S, Tsunematsu K, Takahashi H.	Respir Res. 2019 Feb 26;20(1):41. doi: 10.1186/s12931-019-1005-2.	Sugawara H	Respir Res	2019	2019-02-28	10.1186/s12931-019-1005-2	structured	single center	10	264	6	retrospective	1	main body
986	30806785	The impact of intravenous isotonic and hypotonic maintenance fluid on the risk of delirium in adult postoperative patients: retrospective before-after observational study	Nagae M, Egi M, Furushima N, Okada M, Makino S, Mizobuchi S.	J Anesth. 2019 Apr;33(2):287-294. doi: 10.1007/s00540-019-02626-4. Epub 2019 Feb 26.	Nagae M	J Anesth	2019	2019-02-27	10.1007/s00540-019-02626-4	structured	single center	15	211	6	retrospective	1	main body
987	30805619	Is debranching thoracic endovascular aortic repair acceptable as the first choice for arch aneurysm in the elderly?	Seike Y, Matsuda H, Fukuda T, Hori Y, Inoue Y, Omura A, Uehara K, Sasaki H, Kobayashi J.	Interact Cardiovasc Thorac Surg. 2019 Jul 1;29(1):101-108. doi: 10.1093/icvts/ivz027.	Seike Y	Interact Cardiovasc Thorac Surg	2019	2019-02-27	10.1093/icvts/ivz027	structured	single center	15	86	7	retrospective	1	main body
992	30799165	Effectiveness of regional clinical pathways on postoperative length of stay for hip fracture patients: A retrospective observational study using the Japanese Diagnosis Procedure Combination database	Mine Y, Fujino Y, Sabanai K, Muramatsu K, Otani M, Kubo T, Fushimi K, Matsuda S.	J Orthop Sci. 2020 Jan;25(1):127-131. doi: 10.1016/j.jos.2019.02.002. Epub 2019 Feb 22.	Mine Y	J Orthop Sci	2020	2019-02-26	10.1016/j.jos.2019.02.002	structured	large scale database	19	110133	1	retrospective	1	title
994	30797609	Hyperbaric oxygen therapy and mortality from carbon monoxide poisoning: A nationwide observational study	Nakajima M, Aso S, Matsui H, Fushimi K, Yasunaga H.	Am J Emerg Med. 2020 Feb;38(2):225-230. doi: 10.1016/j.ajem.2019.02.009. Epub 2019 Feb 10.	Nakajima M	Am J Emerg Med	2020	2019-02-25	10.1016/j.ajem.2019.02.009	structured	large scale database	15	2034	4	retrospective	1	abstract
996	30792522	Transient ciliochoroidal detachment after 360-degree suture trabeculotomy ab interno for open-angle glaucoma: 12-month follow-up	Sato T, Kawaji T, Hirata A.	Eye (Lond). 2019 Jul;33(7):1081-1089. doi: 10.1038/s41433-019-0375-5. Epub 2019 Feb 21.	Sato T	Eye (Lond)	2019	2019-02-23	10.1038/s41433-019-0375-5	structured	single center	8	44	7	prospective	1	main body
997	30791907	Prognostic significance of crazy paving ground grass opacities in non-HIV Pneumocystis jirovecii pneumonia: an observational cohort study	Kumagai S, Arita M, Koyama T, Kumazawa T, Inoue D, Nakagawa A, Kaji Y, Furuta K, Fukui M, Tomii K, Taguchi Y, Tomioka H, Ishida T.	BMC Pulm Med. 2019 Feb 21;19(1):47. doi: 10.1186/s12890-019-0813-y.	Kumagai S	BMC Pulm Med	2019	2019-02-23	10.1186/s12890-019-0813-y	structured	multicenter	7	61	7	retrospective	1	abstract
1001	30783941	Treatment of macular hemorrhage in retinal arterial microaneurysm: anatomic site-oriented therapy	Kitagawa Y, Kawamorita A, Shimada H, Nakashizuka H.	Jpn J Ophthalmol. 2019 Mar;63(2):186-196. doi: 10.1007/s10384-019-00653-y. Epub 2019 Feb 19.	Kitagawa Y	Jpn J Ophthalmol	2019	2019-02-21	10.1007/s10384-019-00653-y	structured	single center	7	27	7	retrospective	1	main body
1002	30783940	Effect of topical steroid instillation on central corneal thickness in eyes with bullous keratopathy	Ono T, Iwasaki T, Yukawa C, Mori Y, Nejima R, Tokunaga T, Amano S, Miyata K.	Jpn J Ophthalmol. 2019 May;63(3):229-233. doi: 10.1007/s10384-019-00658-7. Epub 2019 Feb 19.	Ono T	Jpn J Ophthalmol	2019	2019-02-21	10.1007/s10384-019-00658-7	structured	single center	7	18	7	retrospective	1	main body
1003	30783915	Regional prescription surveillance of phosphate binders in the western Saitama area: the substantial role of ferric citrate hydrate in improving serum phosphorus levels and erythropoiesis	Amano H, Ohno Y, Inoue T, Tomori K, Ohama K, Okada H.	Clin Exp Nephrol. 2019 Jun;23(6):841-851. doi: 10.1007/s10157-019-01715-8. Epub 2019 Feb 19.	Amano H	Clin Exp Nephrol	2019	2019-02-21	10.1007/s10157-019-01715-8	structured	multicenter	21	1374	4	retrospective	1	abstract
1005	30783065	Reduced Hypoxic Tissue and Cognitive Improvement after Revascularization Surgery for Chronic Cerebral Ischemia	Shimada Y, Kobayashi M, Yoshida K, Terasaki K, Fujiwara S, Kubo Y, Beppu T, Ogasawara K.	Cerebrovasc Dis. 2019;47(1-2):57-64. doi: 10.1159/000497244. Epub 2019 Feb 15.	Shimada Y	Cerebrovasc Dis	2019	2019-02-21	10.1159/000497244	structured	single center	9	18	7	prospective	1	main body
1010	30773302	Distinctive subpopulations of the intestinal microbiota are present in women with unexplained chronic anovulation	Sasaki H, Kawamura K, Kawamura T, Odamaki T, Katsumata N, Xiao JZ, Suzuki N, Tanaka M.	Reprod Biomed Online. 2019 Apr;38(4):570-578. doi: 10.1016/j.rbmo.2018.12.026. Epub 2018 Dec 22.	Sasaki H	Reprod Biomed Online	2019	2019-02-19	10.1016/j.rbmo.2018.12.026	structured	multicenter	14	32	7	prospective	1	main body
1011	30772732	Real-world effectiveness of antipsychotic monotherapy and polytherapy in 1543 patients with acute-phase schizophrenia	Hatta K, Hasegawa H, Imai A, Sudo Y, Morikawa F, Katayama S, Watanabe H, Ishizuka T, Nakamura M, Misawa F, Fujita K, Ozaki S, Umeda K, Nakamura H, Sawa Y, Sugiyama N; JAST study group.	Asian J Psychiatr. 2019 Feb;40:82-87. doi: 10.1016/j.ajp.2019.02.005. Epub 2019 Feb 8.	Hatta K	Asian J Psychiatr	2019	2019-02-18	10.1016/j.ajp.2019.02.005	structured	multicenter	18	1543	4	unknown	1	main body
1012	30772080	Five-year outcomes after first- and second-generation drug-eluting stent implantation in all patients undergoing percutaneous coronary intervention	Yano H, Horinaka S, Watahiki M, Watanabe T, Ishimitsu T.	J Cardiol. 2019 Aug;74(2):169-174. doi: 10.1016/j.jjcc.2019.01.012. Epub 2019 Feb 14.	Yano H	J Cardiol	2019	2019-02-18	10.1016/j.jjcc.2019.01.012	structured	multicenter	9	1460	4	retrospective	1	abstract
1013	30771542	Feasibility of Staged Bilateral Radiofrequency Ventral Intermediate Nucleus Thalamotomy for Bilateral Essential Tremor	Prajakta G, Horisawa S, Kawamata T, Taira T.	World Neurosurg. 2019 May;125:e992-e997. doi: 10.1016/j.wneu.2019.01.224. Epub 2019 Feb 13.	Prajakta G	World Neurosurg	2019	2019-02-17	10.1016/j.wneu.2019.01.224	structured	single center	6	8	7	retrospective	1	main body
1014	30770753	Repeat hepatectomy with systemic chemotherapy might improve survival of recurrent liver metastasis from colorectal cancer-a retrospective observational study	Matsuoka H, Morise Z, Tanaka C, Hayashi T, Ikeda Y, Maeda K, Masumori K, Koide Y, Katsuno H, Tanahashi Y, Nakajima S, Hanai T, Kato Y, Sugioka A, Uyama I.	World J Surg Oncol. 2019 Feb 15;17(1):33. doi: 10.1186/s12957-019-1575-y.	Matsuoka H	World J Surg Oncol	2019	2019-02-17	10.1186/s12957-019-1575-y	structured	single center	2	426	5	retrospective	1	abstract
1021	30758498	Association of Genetic and Clinical Aspects of Congenital Long QT Syndrome With Life-Threatening Arrhythmias in Japanese Patients	Shimizu W, Makimoto H, Yamagata K, Kamakura T, Wada M, Miyamoto K, Inoue-Yamada Y, Okamura H, Ishibashi K, Noda T, Nagase S, Miyazaki A, Sakaguchi H, Shiraishi I, Makiyama T, Ohno S, Itoh H, Watanabe H, Hayashi K, Yamagishi M, Morita H, Yoshinaga M, Aizawa Y, Kusano K, Miyamoto Y, Kamakura S, Yasuda S, Ogawa H, Tanaka T, Sumitomo N, Hagiwara N, Fukuda K, Ogawa S, Aizawa Y, Makita N, Ohe T, Horie …	JAMA Cardiol. 2019 Mar 1;4(3):246-254. doi: 10.1001/jamacardio.2018.4925.	Shimizu W	JAMA Cardiol	2019	2019-02-14	10.1001/jamacardio.2018.4925	structured	multicenter	9	1124	4	retrospective	1	abstract
1023	30756270	Use of direct oral anti-coagulants for the treatment of venous thromboembolism in patients with advanced cancer: a prospective observational study	Oyakawa T, Muraoka N, Iida K, Kusuhara M, Mori K.	Int J Clin Oncol. 2019 Jul;24(7):876-881. doi: 10.1007/s10147-019-01415-z. Epub 2019 Feb 12.	Oyakawa T	Int J Clin Oncol	2019	2019-02-14	10.1007/s10147-019-01415-z	structured	single center	2	147	6	prospective	1	abstract
1024	30753571	Observational study of first-line chemotherapy including cetuximab in patients with metastatic colorectal cancer: CORAL trial	Muro K, Itabashi M, Hashida H, Masuishi T, Bando H, Denda T, Yamanaka T, Ohashi Y, Sugihara K.	Jpn J Clin Oncol. 2019 Apr 1;49(4):339-346. doi: 10.1093/jjco/hyy189.	Muro K	Jpn J Clin Oncol	2019	2019-02-13	10.1093/jjco/hyy189	structured	multicenter	2	578	5	prospective	1	abstract
1026	30745002	Real-world outcomes of the Xarelto Post-Authorization Safety & Effectiveness Study in Japanese Patients with Atrial Fibrillation (XAPASS)	Ikeda T, Ogawa S, Kitazono T, Nakagawara J, Minematsu K, Miyamoto S, Murakawa Y, Takeichi M, Ohashi Y, Okayama Y, Sunaya T, Yamanaka S.	J Cardiol. 2019 Jul;74(1):60-66. doi: 10.1016/j.jjcc.2019.01.001. Epub 2019 Feb 8.	Ikeda T	J Cardiol	2019	2019-02-13	10.1016/j.jjcc.2019.01.001	structured	PMS	9	9578	3	prospective	1	abstract
1027	30744598	Prognostic values of the Berlin definition criteria, blood lactate level, and fibroproliferative changes on high-resolution computed tomography in ARDS patients	Kamo T, Tasaka S, Suzuki T, Asakura T, Suzuki S, Yagi K, Namkoong H, Ishii M, Morisaki H, Betsuyaku T.	BMC Pulm Med. 2019 Feb 11;19(1):37. doi: 10.1186/s12890-019-0803-0.	Kamo T	BMC Pulm Med	2019	2019-02-13	10.1186/s12890-019-0803-0	structured	single center	10	153	6	retrospective	1	main body
1028	30742676	The incidence of post-intubation hypertension and association with repeated intubation attempts in the emergency department	Inoue A, Okamoto H, Hifumi T, Goto T, Hagiwara Y, Watase H, Hasegawa K; Japanese Emergency Medicine Network Investigators.	PLoS One. 2019 Feb 11;14(2):e0212170. doi: 10.1371/journal.pone.0212170. eCollection 2019.	Inoue A	PLoS One	2019	2019-02-12	10.1371/journal.pone.0212170	structured	multicenter	9	3097	3	prospective	1	abstract
1031	30739080	Change of access to emergency care in a repopulated village after the 2011 Fukushima nuclear disaster: a retrospective observational study	Nishikawa Y, Tsubokura M, Takahashi Y, Nomura S, Ozaki A, Kimura Y, Morita T, Sawano T, Oikawa T, Nakayama T.	BMJ Open. 2019 Feb 9;9(2):e023836. doi: 10.1136/bmjopen-2018-023836.	Nishikawa Y	BMJ Open	2019	2019-02-11	10.1136/bmjopen-2018-023836	structured	DB	15	781	5	retrospective	1	main body
1032	30738923	Improved cough- and sputum-related quality of life after initiation of treatment in pulmonary tuberculosis	Suzuki T, Shirai T, Hirai K, Tanaka Y, Watanabe H, Endo Y, Shimoda Y, Saigusa M, Akamatsu T, Yamamoto A, Morita S, Asada K.	Respir Investig. 2019 May;57(3):252-259. doi: 10.1016/j.resinv.2019.01.002. Epub 2019 Feb 6.	Suzuki T	Respir Investig	2019	2019-02-11	10.1016/j.resinv.2019.01.002	structured	single center	1	85	7	prospective	1	main body
1037	30732472	Early and Late Leaflet Thrombosis After Transcatheter Aortic Valve Replacement	Yanagisawa R, Tanaka M, Yashima F, Arai T, Jinzaki M, Shimizu H, Fukuda K, Watanabe Y, Naganuma T, Higashimori A, Mizutani K, Araki M, Tada N, Yamanaka F, Otsuka T, Yamamoto M, Hayashida K.	Circ Cardiovasc Interv. 2019 Feb;12(2):e007349. doi: 10.1161/CIRCINTERVENTIONS.118.007349.	Yanagisawa R	Circ Cardiovasc Interv	2019	2019-02-09	10.1161/CIRCINTERVENTIONS.118.007349	structured	registry	15	485	5	prospective	1	abstract
1041	30731067	Dynamic Balance Measurements Can Differentiate Patients Who Fall From Patients Who Do Not Fall in Patients With Idiopathic Normal Pressure Hydrocephalus	Nikaido Y, Kajimoto Y, Akisue T, Urakami H, Kawami Y, Kuroda K, Ohno H, Saura R.	Arch Phys Med Rehabil. 2019 Aug;100(8):1458-1466. doi: 10.1016/j.apmr.2019.01.008. Epub 2019 Feb 4.	Nikaido Y	Arch Phys Med Rehabil	2019	2019-02-08	10.1016/j.apmr.2019.01.008	structured	single center	6	68	7	prospective	1	abstract
1043	30728340	Short-Term and Long-Term Outcomes of Infliximab and Tacrolimus Treatment for Moderate to Severe Ulcerative Colitis: Retrospective Observational Study	Otsuka T, Ooi M, Tobimatsu K, Wakahara C, Watanabe D, Adachi S, Yasutomi E, Yamairi H, Ku Y, Yoshida M, Hoshi N, Kodama Y.	Kobe J Med Sci. 2018 Dec 4;64(4):E140-E148.	Otsuka T	Kobe J Med Sci	2018	2019-02-08		structured	single center	11	29	7	retrospective	1	main body
1044	30725311	Impact of Preoperative Skeletal Muscle Mass and Nutritional Status on Short-and Long-Term Outcomes After Esophagectomy for Esophageal Cancer: A Retrospective Observational Study : Impact of Psoas Muscle Mass and Body Mass on Esophagectomy	Shichinohe T, Uemura S, Hirano S, Hosokawa M.	Ann Surg Oncol. 2019 May;26(5):1301-1310. doi: 10.1245/s10434-019-07188-z. Epub 2019 Feb 6.	Shichinohe T	Ann Surg Oncol	2019	2019-02-07	10.1245/s10434-019-07188-z	structured	single center	2	483	5	retrospective	1	main body
1045	30723996	Feasibility and safety of jailed-pressure wire technique using durable optical fiber pressure wire for intervention of coronary bifurcation lesions	Omori H, Kawase Y, Hara M, Tanigaki T, Okamoto S, Hirata T, Kikuchi J, Ota H, Sobue Y, Miyake T, Kawamura I, Okubo M, Kamiya H, Tsuchiya K, Suzuki T, Pijls NHJ, Matsuo H.	Catheter Cardiovasc Interv. 2019 Aug 1;94(2):E61-E66. doi: 10.1002/ccd.28106. Epub 2019 Feb 5.	Omori H	Catheter Cardiovasc Interv	2019	2019-02-07	10.1002/ccd.28106	structured	single center	15	48	7	retrospective	1	abstract
1046	30723170	Bacterial Contamination of Circuit Inner Surfaces After High-Flow Oxygen Therapy	Onodera M, Nakataki E, Nakanishi N, Itagaki T, Sato M, Oto J, Nishimura M.	Respir Care. 2019 May;64(5):545-549. doi: 10.4187/respcare.06299. Epub 2019 Feb 5.	Onodera M	Respir Care	2019	2019-02-07	10.4187/respcare.06299	structured	single center	15	31	7	prospective	1	abstract
1048	30718015	Prognostic impact of chronic obstructive pulmonary disease on adverse prognosis in hospitalized heart failure patients with preserved ejection fraction - A report from the JASPER registry	Sato Y, Yoshihisa A, Oikawa M, Nagai T, Yoshikawa T, Saito Y, Yamamoto K, Takeishi Y, Anzai T.	J Cardiol. 2019 Jun;73(6):459-465. doi: 10.1016/j.jjcc.2019.01.005. Epub 2019 Feb 1.	Sato Y	J Cardiol	2019	2019-02-06	10.1016/j.jjcc.2019.01.005	structured	registry	9	518	5	prospective	1	title
1050	30716714	Volume effect in paediatric brain tumour resection surgery: analysis of data from the Japanese national inpatient database	Shinjo D, Matsumoto K, Terashima K, Takimoto T, Ohnuma T, Noguchi T, Fushimi K.	Eur J Cancer. 2019 Mar;109:111-119. doi: 10.1016/j.ejca.2018.12.030. Epub 2019 Feb 1.	Shinjo D	Eur J Cancer	2019	2019-02-05	10.1016/j.ejca.2018.12.030	structured	large scale database	2	1354	4	retrospective	1	main body
1052	30714680	Impact of chronic kidney disease on long-term clinical outcomes of everolimus-eluting stent implantation: A subanalysis of the Tokyo-MD PCI registry	Miyazaki T, Ashikaga T, Asano M, Sasaoka T, Kurihara K, Yoshikawa S, Isobe M; Tokyo-MD PCI Study Investigators.	Catheter Cardiovasc Interv. 2019 Jul 1;94(1):E9-E16. doi: 10.1002/ccd.28070. Epub 2019 Feb 4.	Miyazaki T	Catheter Cardiovasc Interv	2019	2019-02-05	10.1002/ccd.28070	structured	registry	13	1740	4	retrospective	1	title
1055	30712038	Endogenous Erythropoietin and Hepatic Dysfunction in Acute Kidney Injury Requiring Renal Replacement Therapy	Matsuura R, Doi K, Komaru Y, Miyamoto Y, Yoshida T, Isegawa T, Yoshimoto K, Yamashita T, Noiri E, Nangaku M.	Nephron. 2019;142(1):10-16. doi: 10.1159/000496618. Epub 2019 Feb 1.	Matsuura R	Nephron	2019	2019-02-04	10.1159/000496618	structured	single center	19	162	6	prospective	1	main body
1056	30708073	Differences in durations, adverse events, and outcomes of in-hospital cardiopulmonary resuscitation between day-time and night-time: An observational cohort study	Takayama W, Endo A, Koguchi H, Murata K, Otomo Y.	Resuscitation. 2019 Apr;137:14-20. doi: 10.1016/j.resuscitation.2019.01.023. Epub 2019 Jan 29.	Takayama W	Resuscitation	2019	2019-02-02	10.1016/j.resuscitation.2019.01.023	structured	multicenter	19	1254	4	retrospective	1	abstract
1057	30704490	Eicosapentaenoic acid/arachidonic acid ratio and weight loss during hospitalization for glycemic control among overweight Japanese patients with type 2 diabetes: a retrospective observational study	Nakanishi S, Hirukawa H, Shimoda M, Tatsumi F, Kohara K, Obata A, Okauchi S, Kinoshita T, Sanada J, Fushimi Y, Nishioka M, Kan Y, Tomita A, Mashiko A, Horiya M, Iwamoto Y, Mune T, Kaku K, Kaneto H.	Lipids Health Dis. 2019 Jan 31;18(1):36. doi: 10.1186/s12944-019-0983-x.	Nakanishi S	Lipids Health Dis	2019	2019-02-02	10.1186/s12944-019-0983-x	structured	single center	4	142	6	retrospective	1	main body
1058	30703442	OCT-Based Diagnostic Criteria for Different Stages of Myopic Maculopathy	Fang Y, Du R, Nagaoka N, Yokoi T, Shinohara K, Xu X, Takahashi H, Onishi Y, Yoshida T, Ohno-Matsui K.	Ophthalmology. 2019 Jul;126(7):1018-1032. doi: 10.1016/j.ophtha.2019.01.012. Epub 2019 Jan 29.	Fang Y	Ophthalmology	2019	2019-02-01	10.1016/j.ophtha.2019.01.012	structured	single center	7	884	5	retrospective	1	main body
1059	30703160	Predicting in-hospital mortality among non-trauma patients based on vital sign changes between prehospital and in-hospital: An observational cohort study	Kamikawa Y, Hayashi H.	PLoS One. 2019 Jan 31;14(1):e0211580. doi: 10.1371/journal.pone.0211580. eCollection 2019.	Kamikawa Y	PLoS One	2019	2019-02-01	10.1371/journal.pone.0211580	structured	multicenter	15	6687	3	retrospective	1	abstract
1064	30702214	Safety and efficacy of tofogliflozin in Japanese patients with type 2 diabetes mellitus in real-world clinical practice: Results of 3-month interim analysis of a long-term post-marketing surveillance study (J-STEP/LT)	Utsunomiya K, Senda M, Kakiuchi S, Kameda H, Tamura M, Kurihara Y, Gunji R, Fujii S, Fujiwara H, Kaku K.	J Diabetes Investig. 2019 Sep;10(5):1272-1283. doi: 10.1111/jdi.13017. Epub 2019 Mar 6.	Utsunomiya K	J Diabetes Investig	2019	2019-02-01	10.1111/jdi.13017	structured	PMS	4	6897	3	prospective	1	title
1065	30700488	Prehospital factors associated with death on hospital arrival after traffic crash in Japan: a national observational study	Katayama Y, Kitamura T, Kiyohara K, Sado J, Hirose T, Matsuyama T, Kiguchi T, Izawa J, Nakagawa Y, Shimazu T.	BMJ Open. 2019 Jan 29;9(1):e025350. doi: 10.1136/bmjopen-2018-025350.	Katayama Y	BMJ Open	2019	2019-02-01	10.1136/bmjopen-2018-025350	structured	DB	19	66243	2	retrospective	1	abstract
1068	30687877	Optimal follow-up intervals for different stages of chronic kidney disease: a prospective observational study	Hirano K, Kobayashi D, Kohtani N, Uemura Y, Ohashi Y, Komatsu Y, Yanagita M, Hishida A.	Clin Exp Nephrol. 2019 May;23(5):613-620. doi: 10.1007/s10157-018-01684-4. Epub 2019 Jan 28.	Hirano K	Clin Exp Nephrol	2019	2019-01-29	10.1007/s10157-018-01684-4	structured	multicenter	13	2682	4	prospective	1	main body
1072	30682427	Low T3 Syndrome Is Associated With High Mortality in Hospitalized Patients With Heart Failure	Sato Y, Yoshihisa A, Kimishima Y, Kiko T, Kanno Y, Yokokawa T, Abe S, Misaka T, Sato T, Oikawa M, Kobayashi A, Yamaki T, Kunii H, Nakazato K, Takeishi Y.	J Card Fail. 2019 Mar;25(3):195-203. doi: 10.1016/j.cardfail.2019.01.007. Epub 2019 Jan 23.	Sato Y	J Card Fail	2019	2019-01-26	10.1016/j.cardfail.2019.01.007	structured	single center	9	911	5	prospective	1	main body
1073	30681298	Soluble neprilysin does not correlate with prognosis in pulmonary hypertension	Yoshihisa A, Yokokawa T, Misaka T, Oikawa M, Kobayashi A, Yamaki T, Sugimoto K, Kunii H, Nakazato K, Takeishi Y.	ESC Heart Fail. 2019 Apr;6(2):291-296. doi: 10.1002/ehf2.12404. Epub 2019 Jan 25.	Yoshihisa A	ESC Heart Fail	2019	2019-01-26	10.1002/ehf2.12404	structured	single center	9	79	7	prospective	1	main body
1077	30678632	Change in quality of life and potentially associated factors in patients receiving home-based primary care: a prospective cohort study	Huang CH, Umegaki H, Kamitani H, Asai A, Kanda S, Maeda K, Nomura H, Kuzuya M.	BMC Geriatr. 2019 Jan 24;19(1):21. doi: 10.1186/s12877-019-1040-3.	Huang CH	BMC Geriatr	2019	2019-01-26	10.1186/s12877-019-1040-3	structured	multicenter	15	184	6	prospective	1	abstract
1079	30674046	Local recurrence of diminutive colorectal polyps after cold forceps polypectomy with jumbo forceps followed by magnified narrow-band imaging: a multicenter prospective study	Kuwai T, Yamada T, Toyokawa T, Iwase H, Kudo T, Esaka N, Ohta H, Yamashita H, Hosoda Y, Watanabe N, Harada N.	Endoscopy. 2019 Mar;51(3):253-260. doi: 10.1055/a-0833-8548. Epub 2019 Jan 23.	Kuwai T	Endoscopy	2019	2019-01-24	10.1055/a-0833-8548	structured	multicenter	11	471	5	prospective	1	title
1080	30673836	Proton pump inhibitor monotherapy is effective to attenuate dyspepsia symptoms associated with gastroesophageal reflux disease: a multicenter prospective observational study	Isshi K, Matsuhashi N, Joh T, Higuchi K, Iwakiri K, Kamiya T, Manabe N, Ogawa M, Arihiro S, Haruma K, Nakada K.	J Gastroenterol. 2019 Jun;54(6):492-500. doi: 10.1007/s00535-019-01546-0. Epub 2019 Jan 23.	Isshi K	J Gastroenterol	2019	2019-01-24	10.1007/s00535-019-01546-0	structured	multicenter	11	426	5	prospective	1	title
1081	30672891	Multidrug-resistant Gram-negative Bacterial Bloodstream Infections in Children's Hospitals in Japan, 2010-2017	Aizawa Y, Shoji T, Ito K, Kasai M, Sakurai H, Toyofuku E, Minami K, Hoshino T, Horikoshi Y.	Pediatr Infect Dis J. 2019 Jul;38(7):653-659. doi: 10.1097/INF.0000000000002273.	Aizawa Y	Pediatr Infect Dis J	2019	2019-01-24	10.1097/INF.0000000000002273	structured	multicenter	1	629	5	retrospective	1	abstract
1082	30671808	The efficacy and safety of lenvatinib for advanced hepatocellular carcinoma in a real-world setting	Obi S, Sato T, Sato S, Kanda M, Tokudome Y, Kojima Y, Suzuki Y, Hosoda K, Kawai T, Kondo Y, Isomura Y, Ohyama H, Nakagomi K, Ashizawa H, Miura Y, Amano H, Mochizuki H, Omata M.	Hepatol Int. 2019 Mar;13(2):199-204. doi: 10.1007/s12072-019-09929-4. Epub 2019 Jan 22.	Obi S	Hepatol Int	2019	2019-01-24	10.1007/s12072-019-09929-4	structured	multicenter	2	16	7	retrospective	1	abstract
1084	30669019	Adherence and persistence to hyperlipidemia medications in patients with atherosclerotic cardiovascular disease and those with diabetes mellitus based on administrative claims data in Japan	Wake M, Oh A, Onishi Y, Guelfucci F, Shimasaki Y, Teramoto T.	Atherosclerosis. 2019 Mar;282:19-28. doi: 10.1016/j.atherosclerosis.2018.12.026. Epub 2018 Dec 29.	Wake M	Atherosclerosis	2019	2019-01-23	10.1016/j.atherosclerosis.2018.12.026	structured	large scale database	4	57921	2	retrospective	1	title
1085	30668720	Validation of the Integrated Palliative care Outcome Scale (IPOS) - Japanese Version	Sakurai H, Miyashita M, Imai K, Miyamoto S, Otani H, Oishi A, Kizawa Y, Matsushima E.	Jpn J Clin Oncol. 2019 Mar 1;49(3):257-262. doi: 10.1093/jjco/hyy203.	Sakurai H	Jpn J Clin Oncol	2019	2019-01-23	10.1093/jjco/hyy203	structured	multicenter	2	142	6	unknown	1	abstract
1086	30667275	Hyponatremia at discharge is associated with adverse prognosis in acute heart failure syndromes with preserved ejection fraction: a report from the JASPER registry	Sato Y, Yoshihisa A, Oikawa M, Nagai T, Yoshikawa T, Saito Y, Yamamoto K, Takeishi Y, Anzai T.	Eur Heart J Acute Cardiovasc Care. 2019 Oct;8(7):623-633. doi: 10.1177/2048872618822459. Epub 2019 Jan 22.	Sato Y	Eur Heart J Acute Cardiovasc Care	2019	2019-01-23	10.1177/2048872618822459	structured	registry	9	500	5	prospective	1	title
1090	30658609	Influence of seasonal changes on disease activity and distribution of affected joints in rheumatoid arthritis	Mori H, Sawada T, Nishiyama S, Shimada K, Tahara K, Hayashi H, Kato E, Tago M, Matsui T, Tohma S.	BMC Musculoskelet Disord. 2019 Jan 18;20(1):30. doi: 10.1186/s12891-019-2418-2.	Mori H	BMC Musculoskelet Disord	2019	2019-01-20	10.1186/s12891-019-2418-2	structured	registry	17	12839	2	unknown	1	main body
1094	30643399	Reduction in exacerbation of COPD in patients of advanced age using the Japanese Kampo medicine Dai-kenchu-to: a retrospective cohort study	Jo T, Michihata N, Yamana H, Sasabuchi Y, Matsui H, Urushiyama H, Mitani A, Yamauchi Y, Fushimi K, Nagase T, Yasunaga H.	Int J Chron Obstruct Pulmon Dis. 2018 Dec 27;14:129-139. doi: 10.2147/COPD.S181916. eCollection 2019.	Jo T	Int J Chron Obstruct Pulmon Dis	2018	2019-01-16	10.2147/COPD.S181916	structured	large scale database	10	2385	4	retrospective	1	abstract
1097	30642399	Efficacy of the combination use of aprepitant and palonosetron for improving nausea in various moderately emetogenic chemotherapy regimens	Yoshida N, Taguchi T, Nakanishi M, Inoue K, Okayama T, Ishikawa T, Otsuji E, Takayama K, Kuroboshi H, Kanazawa M, Itoh Y.	BMC Pharmacol Toxicol. 2019 Jan 14;20(1):6. doi: 10.1186/s40360-018-0278-2.	Yoshida N	BMC Pharmacol Toxicol	2019	2019-01-16	10.1186/s40360-018-0278-2	structured	single center	2	194	6	unknown	1	abstract
1098	30641172	Association between postprandial hyperglycemia at clinic visits and all-cause and cancer mortality in patients with type 2 diabetes: A long-term historical cohort study in Japan	Takao T, Takahashi K, Suka M, Suzuki N, Yanagisawa H.	Diabetes Res Clin Pract. 2019 Feb;148:152-159. doi: 10.1016/j.diabres.2019.01.006. Epub 2019 Jan 11.	Takao T	Diabetes Res Clin Pract	2019	2019-01-15	10.1016/j.diabres.2019.01.006	structured	single center	4	1582	4	retrospective	1	abstract
1099	30637451	Relationship between the morphology of the foveal avascular zone and the degree of aniseikonia before and after vitrectomy in patients with unilateral epiretinal membrane	Hirata A, Nakada H, Mine K, Masumoto M, Sato T, Hayashi K.	Graefes Arch Clin Exp Ophthalmol. 2019 Mar;257(3):507-515. doi: 10.1007/s00417-019-04245-x. Epub 2019 Jan 14.	Hirata A	Graefes Arch Clin Exp Ophthalmol	2019	2019-01-15	10.1007/s00417-019-04245-x	structured	single center	7	30	7	prospective	1	main body
1100	30636371	Predictors of clinical outcomes after coronary implantation of bioresorbable polymer sirolimus-eluting Ultimaster stents in all-comers: A report of 1,727 cases	Tadano Y, Kotani JI, Kashima Y, Hachinohe D, Watanabe T, Sugie T, Kaneko U, Kobayashi K, Kanno D, Fujita T.	Catheter Cardiovasc Interv. 2019 Jul 1;94(1):91-97. doi: 10.1002/ccd.28076. Epub 2019 Jan 13.	Tadano Y	Catheter Cardiovasc Interv	2019	2019-01-14	10.1002/ccd.28076	structured	single center	9	1727	4	unknown	1	abstract
1101	30636251	Long-Term Prognosis of Patients with Obscure Gastrointestinal Bleeding: A Retrospective Cohort Study	Arai M, Matsumura T, Ohta Y, Kiyono S, Hayashi M, Taida T, Saito K, Okimoto K, Maruoka D, Nakagawa T, Katsuno T, Kato N, Takiguchi Y.	Digestion. 2019;100(1):37-44. doi: 10.1159/000493854. Epub 2019 Jan 11.	Arai M	Digestion	2019	2019-01-14	10.1159/000493854	structured	single center	11	429	5	retrospective	1	abstract
1102	30636058	Colonic diverticular bleeding and predictors of the length of hospitalization: An observational study	Wada M, Nishizawa T, Kato M, Hirai Y, Kinoshita S, Mori H, Nakazato Y, Fujimoto A, Kikuchi M, Uraoka T, Kanai T.	J Gastroenterol Hepatol. 2019 Aug;34(8):1351-1356. doi: 10.1111/jgh.14603. Epub 2019 Jan 29.	Wada M	J Gastroenterol Hepatol	2019	2019-01-13	10.1111/jgh.14603	structured	single center	11	223	6	retrospective	1	main body
1104	30630655	Successful screening of sleep-disordered breathing using a pacemaker-based algorithm in Japan	Taguchi Y, Matsushita K, Ishikawa T, Matsumoto K, Hosoda J, Iguchi K, Matsushita H, Kubota K, Sumita S, Ishigami T, Tamura K.	J Cardiol. 2019 May;73(5):394-400. doi: 10.1016/j.jjcc.2018.10.007. Epub 2019 Jan 7.	Taguchi Y	J Cardiol	2019	2019-01-12	10.1016/j.jjcc.2018.10.007	structured	single center	6	45	7	prospective	1	abstract
1105	30630163	Clinical Outcomes of ABO-Incompatible Kidney Transplantation in Patients with End-Stage Kidney Disease due to Diabetes Nephropathy	Uchida J, Kosoku A, Kabei K, Nishide S, Shimada H, Iwai T, Kuwabara N, Naganuma T, Maeda K, Kumada N, Takemoto Y, Nakatani T.	Urol Int. 2019;102(3):341-347. doi: 10.1159/000496029. Epub 2019 Jan 10.	Uchida J	Urol Int	2019	2019-01-11	10.1159/000496029	structured	single center	13	14	7	retrospective	1	abstract
1106	30629169	Silent cerebral infarction after thoracic endovascular aortic repair: a magnetic resonance imaging study	Masada K, Kuratani T, Shimamura K, Kin K, Shijo T, Goto T, Sawa Y.	Eur J Cardiothorac Surg. 2019 Jun 1;55(6):1071-1078. doi: 10.1093/ejcts/ezy449.	Masada K	Eur J Cardiothorac Surg	2019	2019-01-11	10.1093/ejcts/ezy449	structured	single center	9	19	7	unknown	1	main body
1107	30628140	Prevalence and risk factors of constipation and pollakisuria among older home-care patients	Komiya H, Umegaki H, Asai A, Kanda S, Maeda K, Nomura H, Kuzuya M.	Geriatr Gerontol Int. 2019 Apr;19(4):277-281. doi: 10.1111/ggi.13610. Epub 2019 Jan 9.	Komiya H	Geriatr Gerontol Int	2019	2019-01-11	10.1111/ggi.13610	structured	multicenter	15	153	6	unknown	1	main body
1116	30617546	Procedural sedation and analgesia in the emergency department in Japan: interim analysis of multicenter prospective observational study	Norii T, Homma Y, Shimizu H, Takase H, Kim SH, Nagata S, Shimosato A, Crandall C; Japanese Procedural Sedation and Analgesia Registry investigators.	J Anesth. 2019 Apr;33(2):238-249. doi: 10.1007/s00540-018-02606-0. Epub 2019 Jan 7.	Norii T	J Anesth	2019	2019-01-09	10.1007/s00540-018-02606-0	structured	multicenter	15	332	5	prospective	1	title
1118	30616021	Effect of diurnal variations in the QRS complex and T waves on the eligibility for subcutaneous implantable cardioverter-defibrillators	Miwa N, Nagata Y, Yamaguchi T, Nagase M, Sasaki T, Nozato T, Ashikaga T, Goya M, Hirao K.	Heart Rhythm. 2019 Jun;16(6):913-920. doi: 10.1016/j.hrthm.2019.01.004. Epub 2019 Jan 4.	Miwa N	Heart Rhythm	2019	2019-01-08	10.1016/j.hrthm.2019.01.004	structured	multicenter	9	86	7	prospective	1	main body
1119	30614848	Role of Repeat Resection in Patients With Metastatic Colorectal Cancer: A Multicenter Retrospective Study	Matsumoto T, Hasegawa S, Hida K, Kawada K, Sakai Y, Sugihara K.	Dis Colon Rectum. 2019 May;62(5):561-567. doi: 10.1097/DCR.0000000000001311.	Matsumoto T	Dis Colon Rectum	2019	2019-01-08	10.1097/DCR.0000000000001311	structured	multicenter	2	1133	4	retrospective	1	title
1120	30614643	Cardiac function response to stenting in atherosclerotic renal artery disease with and without heart failure: results from the Carmel study	Kawarada O, Kume T, Zen K, Nakamura S, Hozawa K, Akimitsu T, Asano H, Ando H, Yamamoto Y, Yamashita T, Shinozaki N, Odashiro K, Sato T, Yuba K, Sakanoue Y, Uzu T, Okada K, Fitzgerald PJ, Honda Y, Yasuda S.	ESC Heart Fail. 2019 Apr;6(2):319-327. doi: 10.1002/ehf2.12391. Epub 2019 Jan 7.	Kawarada O	ESC Heart Fail	2019	2019-01-08	10.1002/ehf2.12391	structured	multicenter	9	76	7	prospective	1	abstract
1121	30611204	Clinical characteristics of HIV-1-infected patients with high levels of plasma interferon-γ: a multicenter observational study	Watanabe D, Uehira T, Suzuki S, Matsumoto E, Ueji T, Hirota K, Minami R, Takahama S, Hayashi K, Sawamura M, Yamamoto M, Shirasaka T.	BMC Infect Dis. 2019 Jan 5;19(1):11. doi: 10.1186/s12879-018-3643-2.	Watanabe D	BMC Infect Dis	2019	2019-01-07	10.1186/s12879-018-3643-2	structured	multicenter	1	200	6	retrospective	1	title
1122	30610614	Safety and Efficacy of Ripasudil in Japanese Patients with Glaucoma or Ocular Hypertension: 3-month Interim Analysis of ROCK-J, a Post-Marketing Surveillance Study	Tanihara H, Kakuda T, Sano T, Kanno T, Imada R, Shingaki W, Gunji R.	Adv Ther. 2019 Feb;36(2):333-343. doi: 10.1007/s12325-018-0863-1. Epub 2019 Jan 4.	Tanihara H	Adv Ther	2019	2019-01-06	10.1007/s12325-018-0863-1	structured	PMS	8	3058	3	prospective	1	title
1123	30610212	Differences in the incidence of postoperative pneumonia after percutaneous endoscopic gastrostomy between liquid and semi-solid nutrient administration	Muramatsu H, Okamoto T, Kubo T, Matsuki M, Iwata S, Fujiwara A, Miyajima N, Inomata H, Hoshi T, Goto Y.	Eur J Clin Nutr. 2019 Feb;73(2):250-257. doi: 10.1038/s41430-018-0380-y. Epub 2019 Jan 4.	Muramatsu H	Eur J Clin Nutr	2019	2019-01-06	10.1038/s41430-018-0380-y	structured	single center	10	370	5	retrospective	1	main body
1128	30607819	Post-Marketing Surveillance of Silodosin in Patients with Benign Prostatic Hyperplasia and Poor Response to Existing Alpha-1 Blockers: The SPLASH Study	Takahashi H, Kubono S, Taneyama T, Kuramoto K, Mizutani H, Tanaka N, Yoshida M.	Drugs R D. 2019 Mar;19(1):47-55. doi: 10.1007/s40268-018-0258-4.	Takahashi H	Drugs R D	2019	2019-01-05	10.1007/s40268-018-0258-4	structured	PMS	13	3355	3	prospective	1	title
1130	30607657	Evaluation of the safety, effectiveness, and health-related QOL impact of early rehabilitation in patients with nephrotic syndrome	Iwai K, Hatanaka Y, Kawaguchi T, Araki SI.	Clin Exp Nephrol. 2019 May;23(5):606-612. doi: 10.1007/s10157-018-1681-0. Epub 2019 Jan 3.	Iwai K	Clin Exp Nephrol	2019	2019-01-05	10.1007/s10157-018-1681-0	structured	single center	13	23	7	prospective	1	main body
1131	30605642	Cerebral Circulation During Retrograde Cerebral Perfusion: Evaluation Using Laser Speckle Flowgraphy	Kanda H, Kunisawa T, Iida T, Tada M, Kimura F, Ise H, Kamiya H.	Ann Thorac Surg. 2019 Jun;107(6):1747-1752. doi: 10.1016/j.athoracsur.2018.11.067. Epub 2018 Dec 31.	Kanda H	Ann Thorac Surg	2019	2019-01-04	10.1016/j.athoracsur.2018.11.067	structured	single center	9	23	7	prospective	1	main body
1132	30604114	Three cases of acute-onset bilateral photophobia	Ueno S, Inooka D, Meinert M, Ito Y, Tsunoda K, Fujinami K, Iwata T, Ohde H, Terasaki H.	Jpn J Ophthalmol. 2019 Mar;63(2):172-180. doi: 10.1007/s10384-018-00649-0. Epub 2019 Jan 2.	Ueno S	Jpn J Ophthalmol	2019	2019-01-04	10.1007/s10384-018-00649-0	structured	single center	7	3	7	retrospective	1	abstract
1133	30598388	Prognostic value of objective nutritional status after transcatheter aortic valve replacement	Honda Y, Yamawaki M, Shigemitsu S, Kenji M, Tokuda T, Tsutumi M, Mori S, Sakamoto Y, Kobayashi N, Araki M, Hirano K, Sakai T, Ito Y.	J Cardiol. 2019 May;73(5):401-407. doi: 10.1016/j.jjcc.2018.11.013. Epub 2018 Dec 28.	Honda Y	J Cardiol	2019	2019-01-02	10.1016/j.jjcc.2018.11.013	structured	single center	15	150	6	retrospective	1	main body
1135	30587141	Endoscopic and clinicopathological features of intramucosal, histologically mixed-type, low-grade, well-differentiated gastric tubular adenocarcinoma with the potential for late-onset lymph node metastasis	Saitoh T, Takamura A, Watanabe G.	BMC Gastroenterol. 2018 Dec 27;18(1):189. doi: 10.1186/s12876-018-0919-3.	Saitoh T	BMC Gastroenterol	2018	2018-12-28	10.1186/s12876-018-0919-3	structured	multicenter	2	13217	2	retrospective	1	abstract
1137	30584294	Clinical characteristics and outcomes in Japanese patients with COPD according to the 2017 GOLD classification: the Ishinomaki COPD Network Registry	Kobayashi S, Hanagama M, Ishida M, Sato H, Ono M, Yamanda S, Yamada M, Aizawa H, Yanai M.	Int J Chron Obstruct Pulmon Dis. 2018 Dec 6;13:3947-3955. doi: 10.2147/COPD.S182905. eCollection 2018.	Kobayashi S	Int J Chron Obstruct Pulmon Dis	2018	2018-12-26	10.2147/COPD.S182905	structured	registry	10	401	5	prospective	1	title
1139	30580379	A multi-institutional observational study on the effects of three-dimensional radiotherapy and weekly 40-mg/m(2) cisplatin on postoperative uterine cervical cancer patients with high-risk prognostic factors	Isohashi F, Takano T, Onuki M, Arimoto T, Kawamura N, Hara R, Kawano Y, Ota Y, Inokuchi H, Shinjo H, Saito T, Fujiwara S, Sawasaki T, Ando K, Horie K, Okamoto H, Murakami N, Hasumi Y, Kasamatsu T, Toita T.	Int J Clin Oncol. 2019 May;24(5):575-582. doi: 10.1007/s10147-018-01380-z. Epub 2018 Dec 22.	Isohashi F	Int J Clin Oncol	2019	2018-12-24	10.1007/s10147-018-01380-z	structured	multicenter	2	96	7	retrospective	1	title
1141	30577199	Safety and Effectiveness of Once-Daily, Prolonged-Release Tacrolimus in De Novo Kidney Transplant Recipients: 5-year, Multicenter Postmarketing Surveillance in Japan	Wakasugi N, Uchida H, Uno S.	Transplant Proc. 2018 Dec;50(10):3296-3305. doi: 10.1016/j.transproceed.2018.08.049. Epub 2018 Sep 6.	Wakasugi N	Transplant Proc	2018	2018-12-23	10.1016/j.transproceed.2018.08.049	structured	PMS	20	256	6	prospective	1	title
1142	30577196	Safety and Effectiveness of Conversion From Cyclosporine to Once-Daily Prolonged-Release Tacrolimus in Stable Kidney Transplant Patients: A Multicenter Observational Study in Japan	Usuki S, Uno S, Sugamori H, Tanaka H, Aikawa A.	Transplant Proc. 2018 Dec;50(10):3266-3274. doi: 10.1016/j.transproceed.2018.06.011. Epub 2018 Jun 22.	Usuki S	Transplant Proc	2018	2018-12-23	10.1016/j.transproceed.2018.06.011	structured	multicenter	20	266	6	prospective	1	title
1143	30575179	Clinical impact of insulin resistance on pulmonary vein isolation outcome in patients with paroxysmal atrial fibrillation	Hijioka N, Kamioka M, Matsumoto Y, Nodera M, Yamada S, Kaneshiro T, Yoshihisa A, Ishida T, Takeishi Y.	J Cardiovasc Electrophysiol. 2019 Apr;30(4):479-486. doi: 10.1111/jce.13827. Epub 2019 Jan 7.	Hijioka N	J Cardiovasc Electrophysiol	2019	2018-12-22	10.1111/jce.13827	structured	single center	9	114	6	unknown	1	main body
1144	30572870	Assessment of diabetic retinopathy using two ultra-wide-field fundus imaging systems, the Clarus® and Optos™ systems	Hirano T, Imai A, Kasamatsu H, Kakihara S, Toriyama Y, Murata T.	BMC Ophthalmol. 2018 Dec 20;18(1):332. doi: 10.1186/s12886-018-1011-z.	Hirano T	BMC Ophthalmol	2018	2018-12-22	10.1186/s12886-018-1011-z	structured	single center	4	28	7	prospective	1	main body
1151	30567542	Infectious disease consultations in a Japanese tertiary care teaching hospital: a retrospective review of 508 cases	Hadano Y, Matsumoto T.	BMC Health Serv Res. 2018 Dec 19;18(1):983. doi: 10.1186/s12913-018-3802-6.	Hadano Y	BMC Health Serv Res	2018	2018-12-21	10.1186/s12913-018-3802-6	structured	single center	1	508	5	retrospective	1	main body
1152	30563565	Impact of continued administration of tolvaptan on cirrhotic patients with ascites	Kogiso T, Sagawa T, Kodama K, Taniai M, Tokushige K.	BMC Pharmacol Toxicol. 2018 Dec 18;19(1):87. doi: 10.1186/s40360-018-0277-3.	Kogiso T	BMC Pharmacol Toxicol	2018	2018-12-20	10.1186/s40360-018-0277-3	structured	single center	11	170	6	retrospective	1	abstract
1159	30554443	Prolonged mild disturbance of consciousness and acute encephalopathy	Kanamori K, Terashima H, Anzai M, Ishiguro A, Kubota M.	Pediatr Int. 2019 Feb;61(2):175-179. doi: 10.1111/ped.13753. Epub 2019 Feb 7.	Kanamori K	Pediatr Int	2019	2018-12-17	10.1111/ped.13753	structured	single center	6	19	7	retrospective	1	abstract
1161	30553539	A Pilot Study of Soluble Form of LOX-1 as a Novel Biomarker for Neonatal Hypoxic-Ischemic Encephalopathy	Akamatsu T, Sugiyama T, Aoki Y, Kawabata K, Shimizu M, Okazaki K, Kondo M, Takahashi K, Yokoyama Y, Takahashi N, Goto YI, Oka A, Itoh M.	J Pediatr. 2019 Mar;206:49-55.e3. doi: 10.1016/j.jpeds.2018.10.036. Epub 2018 Dec 12.	Akamatsu T	J Pediatr	2019	2018-12-17	10.1016/j.jpeds.2018.10.036	structured	multicenter	14	72	7	prospective	1	main body
1162	30552562	Suvorexant (Belsomra(®) Tablets 10, 15, and 20 mg): Japanese Drug-Use Results Survey	Asai Y, Sano H, Miyazaki M, Iwakura M, Maeda Y, Hara M.	Drugs R D. 2019 Mar;19(1):27-46. doi: 10.1007/s40268-018-0256-6.	Asai Y	Drugs R D	2019	2018-12-16	10.1007/s40268-018-0256-6	structured	PMS	6	3428	3	unknown	1	main body
1163	30551266	Predictors of mucosal healing during induction therapy in patients with acute moderate-to-severe ulcerative colitis	Motobayashi M, Matsuoka K, Takenaka K, Fujii T, Nagahori M, Ohtsuka K, Iwamoto F, Tsuchiya K, Negi M, Eishi Y, Watanabe M.	J Gastroenterol Hepatol. 2019 Jun;34(6):1004-1010. doi: 10.1111/jgh.14565. Epub 2019 Jan 4.	Motobayashi M	J Gastroenterol Hepatol	2019	2018-12-15	10.1111/jgh.14565	structured	single center	11	61	7	prospective	1	abstract
1165	30549044	Clinical investigation of esophageal injury from cryoballoon ablation of persistent atrial fibrillation	Shigeta T, Okishige K, Aoyagi H, Nishimura T, Nakamura RA, Ito N, Tsuchiya Y, Asano M, Shimura T, Suzuki H, Kurabayashi M, Fukami Y, Sakita S, Keida T, Sasano T, Hirao K, Yamauchi Y.	Pacing Clin Electrophysiol. 2019 Feb;42(2):230-237. doi: 10.1111/pace.13578. Epub 2019 Jan 2.	Shigeta T	Pacing Clin Electrophysiol	2019	2018-12-15	10.1111/pace.13578	structured	single center	9	101	6	unknown	1	main body
1166	30548799	Weight control before and during pregnancy for patients with gestational diabetes mellitus	Yasuda S, Iuchi T, Goto A, Katanoda K, Iida S, Oikawa Y, Namba A, Isshiki M, Inoue I, Kamei Y, Shimada A, Noda M.	J Diabetes Investig. 2019 Jul;10(4):1075-1082. doi: 10.1111/jdi.12989. Epub 2019 Jan 11.	Yasuda S	J Diabetes Investig	2019	2018-12-15	10.1111/jdi.12989	structured	single center	4	101	6	retrospective	1	abstract
1168	30547825	Association of serum levels of fibrosis-related biomarkers with disease activity in patients with IgG4-related disease	Kawashiri SY, Origuchi T, Umeda M, Nishino A, Shimizu T, Fukui S, Koga T, Iwamoto N, Ichinose K, Tamai M, Nakamura H, Maeda T, Kawano M, Yamamoto M, Izumi Y, Kawakami A.	Arthritis Res Ther. 2018 Dec 14;20(1):277. doi: 10.1186/s13075-018-1777-7.	Kawashiri SY	Arthritis Res Ther	2018	2018-12-15	10.1186/s13075-018-1777-7	structured	multicenter	15	72	7	retrospective	1	abstract
1169	30545259	Vascular Injury Is a Major Cause of Lung Injury After Balloon Pulmonary Angioplasty in Patients With Chronic Thromboembolic Pulmonary Hypertension	Ejiri K, Ogawa A, Fujii S, Ito H, Matsubara H.	Circ Cardiovasc Interv. 2018 Dec;11(12):e005884. doi: 10.1161/CIRCINTERVENTIONS.117.005884.	Ejiri K	Circ Cardiovasc Interv	2018	2018-12-15	10.1161/CIRCINTERVENTIONS.117.005884	structured	single center	19	76	7	retrospective	1	main body
1170	30545258	Stroke After Percutaneous Coronary Intervention in the Era of Transradial Intervention	Shoji S, Kohsaka S, Kumamaru H, Sawano M, Shiraishi Y, Ueda I, Noma S, Suzuki M, Numasawa Y, Hayashida K, Yuasa S, Miyata H, Fukuda K.	Circ Cardiovasc Interv. 2018 Dec;11(12):e006761. doi: 10.1161/CIRCINTERVENTIONS.118.006761.	Shoji S	Circ Cardiovasc Interv	2018	2018-12-15	10.1161/CIRCINTERVENTIONS.118.006761	structured	DB	9	17966	2	prospective	1	abstract
1172	30542935	The association of back muscle strength and sarcopenia-related parameters in the patients with spinal disorders	Toyoda H, Hoshino M, Ohyama S, Terai H, Suzuki A, Yamada K, Takahashi S, Hayashi K, Tamai K, Hori Y, Nakamura H.	Eur Spine J. 2019 Feb;28(2):241-249. doi: 10.1007/s00586-018-5858-8. Epub 2018 Dec 12.	Toyoda H	Eur Spine J	2019	2018-12-14	10.1007/s00586-018-5858-8	structured	single center	17	230	6	unknown	1	abstract
1174	30541038	Multicenter experience with large panel next-generation sequencing in patients with advanced solid cancers in Japan	Kato S, Hayashi T, Suehara Y, Hamanoue H, Yamanaka S, Ichikawa Y, Higurashi T, Ohashi K, Yamaguchi S, Nozaki Y, Terao Y, Saito T.	Jpn J Clin Oncol. 2019 Feb 1;49(2):174-182. doi: 10.1093/jjco/hyy173.	Kato S	Jpn J Clin Oncol	2019	2018-12-13	10.1093/jjco/hyy173	structured	multicenter	2	68	7	retrospective	1	title
1175	30541003	Influence of Nutritional Management and Rehabilitation on Physical Outcome in Japanese Intensive Care Unit Patients: A Multicenter Observational Study	Yatabe T, Egi M, Sakaguchi M, Ito T, Inagaki N, Kato H, Kaminohara J, Konishi A, Takahashi M, Tatsumi H, Tobe M, Nakashima I, Nakamoto N, Nishimura T, Nitta M, Nishimura M.	Ann Nutr Metab. 2019;74(1):35-43. doi: 10.1159/000495213. Epub 2018 Dec 12.	Yatabe T	Ann Nutr Metab	2019	2018-12-13	10.1159/000495213	structured	multicenter	15	389	5	unknown	1	title
1178	30539752	Utility of early active motion for flexor tendon repair with concomitant injuries: A multivariate analysis	Fujihara Y, Ota H, Watanabe K.	Injury. 2018 Dec;49(12):2248-2251. doi: 10.1016/j.injury.2018.10.022. Epub 2018 Oct 22.	Fujihara Y	Injury	2018	2018-12-13	10.1016/j.injury.2018.10.022	structured	single center	19	102	6	retrospective	1	abstract
1179	30537950	The impact of the tumor shrinkage by initial EGFR inhibitors according to the detection of EGFR-T790M mutation in patients with non-small cell lung cancer harboring EGFR mutations	Yoshimura A, Yamada T, Okura N, Takeda T, Furutani W, Kubota Y, Shiotsu S, Hiranuma O, Nishioka N, Chihara Y, Tamiya N, Kaneko Y, Uchino J, Takayama K.	BMC Cancer. 2018 Dec 11;18(1):1241. doi: 10.1186/s12885-018-5153-4.	Yoshimura A	BMC Cancer	2018	2018-12-13	10.1186/s12885-018-5153-4	structured	multicenter	2	78	7	retrospective	1	abstract
1181	30535265	Stable Iodine Distribution Among Children After the 2011 Fukushima Nuclear Disaster in Japan: An Observational Study	Nishikawa Y, Kohno A, Takahashi Y, Suzuki C, Kinoshita H, Nakayama T, Tsubokura M.	J Clin Endocrinol Metab. 2019 May 1;104(5):1658-1666. doi: 10.1210/jc.2018-02136.	Nishikawa Y	J Clin Endocrinol Metab	2019	2018-12-12	10.1210/jc.2018-02136	structured	DB	5	961	5	retrospective	1	main body
1182	30535252	Electrocardiographic ST-T Area Assessed by a Computerized Quantitative Method and Its Relation to Cardiovascular Events: The J-HOP Study	Hoshide S, Kabutoya T, Yoneyama T, Fukatani K, Kario K.	Am J Hypertens. 2019 Feb 12;32(3):282-288. doi: 10.1093/ajh/hpy180.	Hoshide S	Am J Hypertens	2019	2018-12-12	10.1093/ajh/hpy180	structured	multicenter	9	834	5	prospective	1	main body
1184	30529109	Adjunctive Corticosteroids decreased the risk of mortality of non-HIV Pneumocystis Pneumonia	Inoue N, Fushimi K.	Int J Infect Dis. 2019 Feb;79:109-115. doi: 10.1016/j.ijid.2018.12.001. Epub 2018 Dec 6.	Inoue N	Int J Infect Dis	2019	2018-12-12	10.1016/j.ijid.2018.12.001	structured	large scale database	10	1299	4	retrospective	1	abstract
1185	30528663	Human atrial natriuretic peptide for acute kidney injury in adult critically ill patients: A multicenter prospective observational study	Fujii T, Sato T, Uchino S, Doi K, Iwami T, Kawamura T; JAKID study group.	J Crit Care. 2019 Jun;51:229-235. doi: 10.1016/j.jcrc.2018.11.032. Epub 2018 Dec 1.	Fujii T	J Crit Care	2019	2018-12-12	10.1016/j.jcrc.2018.11.032	structured	multicenter	19	904	5	prospective	1	title
1186	30528603	Thrombectomy for Stroke at 6-24 hours without Perfusion CT Software for Patient Selection	Tsurukiri J, Ota T, Jimbo H, Okumura E, Shigeta K, Amano T, Ueda M, Matsumaru Y, Shiokawa Y, Hirano T.	J Stroke Cerebrovasc Dis. 2019 Mar;28(3):774-781. doi: 10.1016/j.jstrokecerebrovasdis.2018.11.022. Epub 2018 Dec 5.	Tsurukiri J	J Stroke Cerebrovasc Dis	2019	2018-12-12	10.1016/j.jstrokecerebrovasdis.2018.11.022	structured	registry	9	31	7	retrospective	1	main body
1187	30519279	First clinical experiences of concurrent bleeding control and intracranial pressure monitoring using a hybrid emergency room system in patients with multiple injuries	Kinoshita T, Yamakawa K, Yoshimura J, Watanabe A, Matsumura Y, Ito K, Ohbe H, Hayashida K, Kushimoto S, Matsumoto J, Fujimi S; Japanese Association for Hybrid Emergency Room System (JA-HERS) Scientific Promotion Committee.	World J Emerg Surg. 2018 Nov 29;13:56. doi: 10.1186/s13017-018-0218-x. eCollection 2018.	Kinoshita T	World J Emerg Surg	2018	2018-12-07	10.1186/s13017-018-0218-x	structured	single center	19	2686	4	retrospective	1	main body
1190	30501609	Glycated hemoglobin A1c level on the day of emergency surgery is a marker of premorbid glycemic control: a retrospective observational study	Hokka M, Egi M, Mizobuchi S.	BMC Anesthesiol. 2018 Nov 30;18(1):180. doi: 10.1186/s12871-018-0641-2.	Hokka M	BMC Anesthesiol	2018	2018-12-04	10.1186/s12871-018-0641-2	structured	single center	15	48	7	retrospective	1	abstract
1192	30502228	Effect of hip fracture surgery within 24 hours on short-term mobility	Ogawa T, Aoki T, Shirasawa S.	J Orthop Sci. 2019 May;24(3):469-473. doi: 10.1016/j.jos.2018.11.001. Epub 2018 Nov 28.	Ogawa T	J Orthop Sci	2019	2018-12-04	10.1016/j.jos.2018.11.001	structured	single center	19	175	6	retrospective	1	abstract
1193	30513520	Factors Influencing Cyst Infection in Autosomal Dominant Polycystic Kidney Disease	Suwabe T, Ubara Y, Hayami N, Yamanouchi M, Hiramatsu R, Sumida K, Sawa N, Sekine A, Kawada M, Hasegawa E, Hoshino J, Takaichi K.	Nephron. 2019;141(2):75-86. doi: 10.1159/000493806. Epub 2018 Dec 4.	Suwabe T	Nephron	2019	2018-12-05	10.1159/000493806	structured	single center	1	243	6	retrospective	1	abstract
1195	30509718	Quantitative assessment of erector spinae muscles in patients with Mycobacterium avium complex lung disease	Asakura T, Yamada Y, Suzuki S, Namkoong H, Okamori S, Kusumoto T, Niijima Y, Ozaki A, Hashimoto M, Yagi K, Kamata H, Funatsu Y, Ishii M, Jinzaki M, Betsuyaku T, Hasegawa N.	Respir Med. 2018 Dec;145:66-72. doi: 10.1016/j.rmed.2018.10.023. Epub 2018 Oct 22.	Asakura T	Respir Med	2018	2018-12-05	10.1016/j.rmed.2018.10.023	structured	single center	12	260	6	prospective	1	main body
1196	30500911	Public-access automated external defibrillation and bystander-initiated cardiopulmonary resuscitation in schools: a nationwide investigation in Japan	Kiyohara K, Sado J, Kitamura T, Ayusawa M, Nitta M, Iwami T, Nakata K, Sobue T, Kitamura Y.	Europace. 2019 Mar 1;21(3):451-458. doi: 10.1093/europace/euy261.	Kiyohara K	Europace	2019	2018-12-01	10.1093/europace/euy261	structured	DB	19	232	6	prospective	1	abstract
1197	30500627	Comparison of Clinical Outcomes between Endovascular Therapy with Self-Expandable Nitinol Stent and Femoral-Popliteal Bypass for Trans-Atlantic Inter-Society Consensus II C and D Femoropopliteal Lesions	Okuno S, Iida O, Iida T, Takahara M, Yamaoka T, Kitano I, Asai M, Masuda M, Okamoto S, Ishihara T, Nanto K, Kanda T, Tsujimura T, Matsuda Y, Mano T.	Ann Vasc Surg. 2019 May;57:137-143. doi: 10.1016/j.avsg.2018.09.024. Epub 2018 Nov 27.	Okuno S	Ann Vasc Surg	2019	2018-12-01	10.1016/j.avsg.2018.09.024	structured	multicenter	9	804	5	retrospective	1	abstract
1199	30499364	Disease activity, treatment and long-term prognosis of adult juvenile idiopathic arthritis patients compared with rheumatoid arthritis patients	Matsumoto T, Matsui T, Hirano F, Tohma S, Mori M.	Mod Rheumatol. 2020 Jan;30(1):78-84. doi: 10.1080/14397595.2018.1554228. Epub 2019 Jan 9.	Matsumoto T	Mod Rheumatol	2020	2018-12-01	10.1080/14397595.2018.1554228	structured	registry	17	128	6	unknown	1	abstract
1202	30488266	Asymmetric lacrimal gland enlargement: an indicator for detection of pathological entities other than thyroid eye disease	Ishikawa E, Takahashi Y, Valencia MRP, Ana-Magadia MG, Kakizaki H.	Graefes Arch Clin Exp Ophthalmol. 2019 Feb;257(2):405-411. doi: 10.1007/s00417-018-4197-0. Epub 2018 Nov 28.	Ishikawa E	Graefes Arch Clin Exp Ophthalmol	2019	2018-11-30	10.1007/s00417-018-4197-0	structured	single center	7	16	7	retrospective	1	main body
1204	30485677	Characteristics of gout patients according to the laterality of nephrolithiasis: A cross-sectional study using helical computed tomography	Shimizu T, Hori H, Umeyama M, Shimizu K.	Int J Rheum Dis. 2019 Apr;22(4):567-573. doi: 10.1111/1756-185X.13443. Epub 2018 Nov 28.	Shimizu T	Int J Rheum Dis	2019	2018-11-29	10.1111/1756-185X.13443	structured	single center	13	350	5	unknown	1	main body
1205	30484100	Predictors Associated with Survival Among Elderly In-Patients Who Receive Cardiopulmonary Resuscitation in Japan: An Observational Cohort Study	Hayashi T, Matsushima M, Bito S, Kanazawa N, Inoue N, Luthe SK, Wee CC.	J Gen Intern Med. 2019 Feb;34(2):206-210. doi: 10.1007/s11606-018-4747-5. Epub 2018 Nov 27.	Hayashi T	J Gen Intern Med	2019	2018-11-29	10.1007/s11606-018-4747-5	structured	multicenter	19	5365	3	retrospective	1	abstract
1208	30478142	Exercise Capacity and Association with Quality of Life in Peritoneal Dialysis Patients	Uchiyama K, Washida N, Muraoka K, Morimoto K, Kasai T, Yamaki K, Miyashita K, Wakino S, Itoh H.	Perit Dial Int. 2019 Jan-Feb;39(1):66-73. doi: 10.3747/pdi.2018.00075. Epub 2018 Nov 25.	Uchiyama K	Perit Dial Int	2019	2018-11-28	10.3747/pdi.2018.00075	structured	single center	21	50	7	unknown	1	abstract
1209	30477999	Incidence of respiratory depression after epidural administration of morphine for cesarean delivery: findings using a continuous respiratory rate monitoring system	Terada S, Irikoma S, Yamashita A, Murakoshi T.	Int J Obstet Anesth. 2019 May;38:32-36. doi: 10.1016/j.ijoa.2018.10.009. Epub 2018 Oct 26.	Terada S	Int J Obstet Anesth	2019	2018-11-28	10.1016/j.ijoa.2018.10.009	structured	single center	10	100	6	prospective	1	abstract
1210	30477926	Comparative effectiveness and safety of warfarin and dabigatran in patients with non-valvular atrial fibrillation in Japan: A claims database analysis	Koretsune Y, Yamashita T, Yasaka M, Ono Y, Hirakawa T, Ishida K, Kuroki D, Sumida T, Urushihara H.	J Cardiol. 2019 Mar;73(3):204-209. doi: 10.1016/j.jjcc.2018.09.004. Epub 2018 Nov 23.	Koretsune Y	J Cardiol	2019	2018-11-28	10.1016/j.jjcc.2018.09.004	structured	large scale database	9	400884	1	retrospective	1	title
1212	30473227	Frailty predicts severe postoperative complications after elective colorectal surgery	Okabe H, Ohsaki T, Ogawa K, Ozaki N, Hayashi H, Akahoshi S, Ikuta Y, Ogata K, Baba H, Takamori H.	Am J Surg. 2019 Apr;217(4):677-681. doi: 10.1016/j.amjsurg.2018.07.009. Epub 2018 Nov 23.	Okabe H	Am J Surg	2019	2018-11-27	10.1016/j.amjsurg.2018.07.009	structured	single center	11	269	6	prospective	1	main body
1213	30471557	Epidemiology of disseminated intravascular coagulation in sepsis and validation of scoring systems	Saito S, Uchino S, Hayakawa M, Yamakawa K, Kudo D, Iizuka Y, Sanui M, Takimoto K, Mayumi T, Sasabuchi Y; Japan Septic Disseminated Intravascular Coagulation (JSEPTIC DIC) study group.	J Crit Care. 2019 Apr;50:23-30. doi: 10.1016/j.jcrc.2018.11.009. Epub 2018 Nov 14.	Saito S	J Crit Care	2019	2018-11-25	10.1016/j.jcrc.2018.11.009	structured	DB	1	1895	4	retrospective	1	abstract
1217	30460858	Comparison of persistence and adherence between fixed-dose combinations and two-pill combinations in Japanese patients with type 2 diabetes	Nishimura R, Kato H, Kisanuki K, Oh A, Onishi Y, Guelfucci F, Shimasaki Y.	Curr Med Res Opin. 2019 May;35(5):869-878. doi: 10.1080/03007995.2018.1551192. Epub 2018 Dec 21.	Nishimura R	Curr Med Res Opin	2019	2018-11-22	10.1080/03007995.2018.1551192	structured	large scale database	4	6540	3	retrospective	1	abstract
1218	30460587	The relationship between obstructive sleep apnea and recurrence of atrial fibrillation after pulmonary vein isolation using a contact force-sensing catheter	Hojo R, Fukamizu S, Miyazawa S, Kawamura I, Sakurada H, Hiraoka M.	J Interv Card Electrophysiol. 2019 Apr;54(3):209-215. doi: 10.1007/s10840-018-0489-x. Epub 2018 Nov 20.	Hojo R	J Interv Card Electrophysiol	2019	2018-11-22	10.1007/s10840-018-0489-x	structured	single center	6	100	6	prospective	1	main body
1219	30460405	Effects of fasting on warfarin sensitivity index in patients undergoing cardiovascular surgery	Katada Y, Nakagawa S, Nishimura A, Sato YK, Taue H, Matsumura K, Yamazaki K, Minakata K, Yano I, Omura T, Imai S, Yonezawa A, Sato Y, Nakagawa T, Minatoya K, Matsubara K.	Eur J Clin Pharmacol. 2019 Apr;75(4):561-568. doi: 10.1007/s00228-018-2592-4. Epub 2018 Nov 21.	Katada Y	Eur J Clin Pharmacol	2019	2018-11-22	10.1007/s00228-018-2592-4	structured	single center	9	58	7	retrospective	1	main body
1220	30451750	Clinical Implications of Pretreatment: Lymphocyte-to-Monocyte Ratio in Patients With Rectal Cancer Receiving Preoperative Chemoradiotherapy	Yamamoto A, Toiyama Y, Okugawa Y, Oki S, Ide S, Saigusa S, Araki T, Kusunoki M.	Dis Colon Rectum. 2019 Feb;62(2):171-180. doi: 10.1097/DCR.0000000000001245.	Yamamoto A	Dis Colon Rectum	2019	2018-11-20	10.1097/DCR.0000000000001245	structured	single center	2	119	6	prospective	1	abstract
1224	30448503	Impact of prehospital physician-led cardiopulmonary resuscitation on neurologically intact survival after out-of-hospital cardiac arrest: A nationwide population-based observational study	Goto Y, Funada A, Goto Y.	Resuscitation. 2019 Mar;136:38-46. doi: 10.1016/j.resuscitation.2018.11.014. Epub 2018 Nov 15.	Goto Y	Resuscitation	2019	2018-11-19	10.1016/j.resuscitation.2018.11.014	structured	registry	9	613251	1	retrospective	1	abstract
1225	30447961	Balloon protection of the left subclavian artery in debranching thoracic endovascular aortic repair	Seike Y, Matsuda H, Inoue Y, Omura A, Uehara K, Fukuda T, Kobayashi J.	J Thorac Cardiovasc Surg. 2019 Apr;157(4):1336-1345.e1. doi: 10.1016/j.jtcvs.2018.10.061. Epub 2018 Oct 23.	Seike Y	J Thorac Cardiovasc Surg	2019	2018-11-19	10.1016/j.jtcvs.2018.10.061	structured	single center	9	157	6	retrospective	1	main body
1227	30447382	Prevalence and Characteristics of Patients Being at Risk of Deteriorating and Dying in Primary Care	Hamano J, Oishi A, Kizawa Y.	J Pain Symptom Manage. 2019 Feb;57(2):266-272.e1. doi: 10.1016/j.jpainsymman.2018.11.006. Epub 2018 Nov 15.	Hamano J	J Pain Symptom Manage	2019	2018-11-18	10.1016/j.jpainsymman.2018.11.006	structured	multicenter	15	382	5	unknown	1	abstract
1229	30445222	Trunk movement asymmetry associated with pain, disability, and quadriceps strength asymmetry in individuals with knee osteoarthritis: a cross-sectional study	Iijima H, Eguchi R, Aoyama T, Takahashi M.	Osteoarthritis Cartilage. 2019 Feb;27(2):248-256. doi: 10.1016/j.joca.2018.10.012. Epub 2018 Nov 13.	Iijima H	Osteoarthritis Cartilage	2019	2018-11-17	10.1016/j.joca.2018.10.012	structured	single center	17	131	6	unknown	1	main body
1230	30444835	Clinical Safety and Utility of Pediatric Balloon-assisted Enteroscopy: A Multicenter Prospective Study in Japan	Hagiwara SI, Kudo T, Kakuta F, Inoue M, Yokoyama K, Umetsu S, Iwama I, Yodoshi T, Tatsuki M, Shimizu T, Nakayama Y.	J Pediatr Gastroenterol Nutr. 2019 Mar;68(3):306-310. doi: 10.1097/MPG.0000000000002181.	Hagiwara SI	J Pediatr Gastroenterol Nutr	2019	2018-11-17	10.1097/MPG.0000000000002181	structured	multicenter	15	79	7	prospective	1	title
1231	30443794	Incidence and predictors of acute akathisia in severely ill patients with first-episode schizophrenia treated with aripiprazole or risperidone: secondary analysis of an observational study	Yoshimura B, Sato K, Sakamoto S, Tsukahara M, Yoshimura Y, So R.	Psychopharmacology (Berl). 2019 Feb;236(2):723-730. doi: 10.1007/s00213-018-5101-7. Epub 2018 Nov 15.	Yoshimura B	Psychopharmacology (Berl)	2019	2018-11-17	10.1007/s00213-018-5101-7	structured	single center	18	129	6	retrospective	1	abstract
1234	30426812	Log-transformed B-type natriuretic peptide as a prognostic predictor in patients undergoing cardiovascular surgery	Takagi S, Machida Y, Kobata T, Sakamoto D, Sakamoto S, Kanda T.	J Int Med Res. 2018 Dec;46(12):4934-4944. doi: 10.1177/0300060518809238. Epub 2018 Nov 14.	Takagi S	J Int Med Res	2018	2018-11-15	10.1177/0300060518809238	structured	single center	9	197	6	unknown	1	main body
1238	30418615	Reduced oxygenation but not fibrosis defined by functional magnetic resonance imaging predicts the long-term progression of chronic kidney disease	Sugiyama K, Inoue T, Kozawa E, Ishikawa M, Shimada A, Kobayashi N, Tanaka J, Okada H.	Nephrol Dial Transplant. 2020 Jun 1;35(6):964-970. doi: 10.1093/ndt/gfy324.	Sugiyama K	Nephrol Dial Transplant	2020	2018-11-13	10.1093/ndt/gfy324	structured	single center	13	91	7	retrospective	1	abstract
1239	30418321	Eplerenone improves endothelial function and arterial stiffness and inhibits Rho-associated kinase activity in patients with idiopathic hyperaldosteronism: a pilot study	Kishimoto S, Oki K, Maruhashi T, Kajikawa M, Matsui S, Hashimoto H, Takaeko Y, Kihara Y, Chayama K, Goto C, Aibara Y, Yusoff FM, Nakashima A, Noma K, Liao JK, Higashi Y.	J Hypertens. 2019 May;37(5):1083-1095. doi: 10.1097/HJH.0000000000001989.	Kishimoto S	J Hypertens	2019	2018-11-13	10.1097/HJH.0000000000001989	structured	single center	5	50	7	unknown	1	main body
1240	30417567	Atherosclerosis as a predictor of transient exacerbation of overactive bladder symptoms after robot-assisted laparoscopic radical prostatectomy	Koguchi T, Haga N, Matsuoka K, Yabe M, Hoshi S, Ogawa S, Kataoka M, Akaihata H, Sato Y, Hata J, Ishibashi K, Kojima Y.	Int J Urol. 2019 Feb;26(2):234-240. doi: 10.1111/iju.13848. Epub 2018 Nov 11.	Koguchi T	Int J Urol	2019	2018-11-13	10.1111/iju.13848	structured	single center	13	80	7	prospective	1	main body
1242	30415498	Elderly onset of early rheumatoid arthritis is a risk factor for bone erosions, refractory to treatment: KURAMA cohort	Murata K, Ito H, Hashimoto M, Nishitani K, Murakami K, Tanaka M, Yamamoto W, Mimori T, Matsuda S.	Int J Rheum Dis. 2019 Jun;22(6):1084-1093. doi: 10.1111/1756-185X.13428. Epub 2018 Nov 11.	Murata K	Int J Rheum Dis	2019	2018-11-12	10.1111/1756-185X.13428	structured	DB	17	2182	4	unknown	1	abstract
1245	30414607	Prediction of hemodynamic fluctuations after induction of general anesthesia using propofol in non-cardiac surgery: a retrospective cohort study	Kawasaki S, Kiyohara C, Tokunaga S, Hoka S.	BMC Anesthesiol. 2018 Nov 10;18(1):167. doi: 10.1186/s12871-018-0633-2.	Kawasaki S	BMC Anesthesiol	2018	2018-11-12	10.1186/s12871-018-0633-2	structured	single center	15	2094	4	retrospective	1	abstract
1246	30413304	The 3A3B score: The simple risk score for heart failure with preserved ejection fraction - A report from the CHART-2 Study	Kasahara S, Sakata Y, Nochioka K, Tay WT, Claggett BL, Abe R, Oikawa T, Sato M, Aoyanagi H, Miura M, Shiroto T, Takahashi J, Sugimura K, Teng TK, Miyata S, Shimokawa H.	Int J Cardiol. 2019 Jun 1;284:42-49. doi: 10.1016/j.ijcard.2018.10.076. Epub 2018 Oct 24.	Kasahara S	Int J Cardiol	2019	2018-11-11	10.1016/j.ijcard.2018.10.076	structured	registry	9	1277	4	prospective	1	main body
1247	30412594	Geographic filling delay of the choriocapillaris in the region of dilated asymmetric vortex veins in central serous chorioretinopathy	Kishi S, Matsumoto H, Sonoda S, Hiroe T, Sakamoto T, Akiyama H.	PLoS One. 2018 Nov 9;13(11):e0206646. doi: 10.1371/journal.pone.0206646. eCollection 2018.	Kishi S	PLoS One	2018	2018-11-10	10.1371/journal.pone.0206646	structured	single center	7	32	7	retrospective	1	main body
1250	30411520	Association between chest computed tomography findings and respiratory adverse events in rheumatoid arthritis patients undergoing long-term biological therapy	Matsumoto T, Iwano S, Takahashi N, Asai S, Watanabe T, Asai N, Sobue Y, Ito S, Ishiguro N, Kojima T.	Int J Rheum Dis. 2019 Apr;22(4):626-635. doi: 10.1111/1756-185X.13434. Epub 2018 Nov 8.	Matsumoto T	Int J Rheum Dis	2019	2018-11-10	10.1111/1756-185X.13434	structured	single center	17	332	5	retrospective	1	main body
1251	30409745	Subcutaneous Heparin Therapy for Patients with Cancer-Associated Stroke	Kawano H, Honda Y, Amano T, Okano H, Suzuki R, Torii M, Unno Y, Shiokawa Y, Hirano T.	J Stroke Cerebrovasc Dis. 2019 Feb;28(2):399-404. doi: 10.1016/j.jstrokecerebrovasdis.2018.10.012. Epub 2018 Nov 5.	Kawano H	J Stroke Cerebrovasc Dis	2019	2018-11-10	10.1016/j.jstrokecerebrovasdis.2018.10.012	structured	single center	9	59	7	retrospective	1	abstract
1253	30407693	Methylglyoxal as a prognostic factor in patients with chronic kidney disease	Tezuka Y, Nakaya I, Nakayama K, Nakayama M, Yahata M, Soma J.	Nephrology (Carlton). 2019 Sep;24(9):943-950. doi: 10.1111/nep.13526. Epub 2019 Apr 29.	Tezuka Y	Nephrology (Carlton)	2019	2018-11-09	10.1111/nep.13526	structured	multicenter	13	150	6	prospective	1	main body
1254	30406930	Clinical characteristics and outcomes of open globe injuries in Japan	Okamoto Y, Morikawa S, Okamoto F, Inomoto N, Ishikawa H, Ueda T, Sakamoto T, Sugitani K, Oshika T.	Jpn J Ophthalmol. 2019 Jan;63(1):109-118. doi: 10.1007/s10384-018-0638-x. Epub 2018 Nov 8.	Okamoto Y	Jpn J Ophthalmol	2019	2018-11-09	10.1007/s10384-018-0638-x	structured	multicenter	7	374	5	retrospective	1	abstract
1257	30401385	Clinical Outcomes of Patients With the HeartMate II Left Ventricular Assist Device: A Single-center Experience From Japan	Seguchi O, Kuroda K, Kumai Y, Nakajima S, Yanase M, Wada K, Matsumoto Y, Fukushima S, Fujita T, Kobayashi J, Fukushima N.	Transplant Proc. 2018 Nov;50(9):2726-2732. doi: 10.1016/j.transproceed.2018.03.091. Epub 2018 Mar 19.	Seguchi O	Transplant Proc	2018	2018-11-08	10.1016/j.transproceed.2018.03.091	structured	single center	9	92	7	retrospective	1	title
1258	30400831	Prevalence of frailty, cognitive impairment, and sarcopenia in outpatients with cardiometabolic disease in a frailty clinic	Tamura Y, Ishikawa J, Fujiwara Y, Tanaka M, Kanazawa N, Chiba Y, Iizuka A, Kaito S, Tanaka J, Sugie M, Nishimura T, Kanemaru A, Shimoji K, Hirano H, Furuta K, Kitamura A, Seino S, Shinkai S, Harada K, Kyo S, Ito H, Araki A.	BMC Geriatr. 2018 Nov 6;18(1):264. doi: 10.1186/s12877-018-0955-4.	Tamura Y	BMC Geriatr	2018	2018-11-08	10.1186/s12877-018-0955-4	structured	single center	9	325	5	prospective	1	main body
1261	30396821	Greater burden of chronic comorbidities and co-medications among people living with HIV versus people without HIV in Japan: A hospital claims database study	Ruzicka DJ, Imai K, Takahashi K, Naito T.	J Infect Chemother. 2019 Feb;25(2):89-95. doi: 10.1016/j.jiac.2018.10.006. Epub 2018 Nov 3.	Ruzicka DJ	J Infect Chemother	2019	2018-11-07	10.1016/j.jiac.2018.10.006	structured	large scale database	1	15895	2	retrospective	1	title
1263	30392814	Patient-related Risk Factors for Nausea and Vomiting with Standard Antiemetics in Patients with Breast Cancer Receiving Anthracycline-based Chemotherapy: A Retrospective Observational Study	Kawazoe H, Murakami A, Yamashita M, Nishiyama K, Kobayashi-Taguchi K, Komatsu S, Aoki R, Kusakabe E, Yamasawa H, Yakushijin Y, Nakamura T, Kamei Y.	Clin Ther. 2018 Dec;40(12):2170-2179. doi: 10.1016/j.clinthera.2018.10.004. Epub 2018 Nov 2.	Kawazoe H	Clin Ther	2018	2018-11-06	10.1016/j.clinthera.2018.10.004	structured	single center	2	125	6	retrospective	1	abstract
1264	30392116	To what extent does the EQ-5D-3L correlate with the FACT-H&N of patients with oral cancer during the perioperative period?	Aoki T, Ota Y, Sasaki M, Aoyama KI, Akiba T, Shirasugi Y, Naito M, Shiroiwa T.	Int J Clin Oncol. 2019 Apr;24(4):350-358. doi: 10.1007/s10147-018-1364-6. Epub 2018 Nov 3.	Aoki T	Int J Clin Oncol	2019	2018-11-05	10.1007/s10147-018-1364-6	structured	single center	2	84	7	prospective	1	main body
1266	30391779	Re-evaluation of HER2 status in patients with HER2-positive advanced or recurrent gastric cancer refractory to trastuzumab (KSCC1604)	Saeki H, Oki E, Kashiwada T, Arigami T, Makiyama A, Iwatsuki M, Narita Y, Satake H, Matsuda Y, Sonoda H, Shimokawa M, Maehara Y; Kyushu Study Group of Clinical Cancer (KSCC).	Eur J Cancer. 2018 Dec;105:41-49. doi: 10.1016/j.ejca.2018.09.024. Epub 2018 Nov 2.	Saeki H	Eur J Cancer	2018	2018-11-05	10.1016/j.ejca.2018.09.024	structured	multicenter	2	33	7	prospective	1	main body
1268	30385385	Comparison of video laryngoscopy versus direct laryngoscopy for intubation in emergency department patients with cardiac arrest: A multicentre study	Okamoto H, Goto T, Wong ZSY, Hagiwara Y, Watase H, Hasegawa K; Japanese Emergency Medicine Network investigators.	Resuscitation. 2019 Mar;136:70-77. doi: 10.1016/j.resuscitation.2018.10.005. Epub 2018 Oct 29.	Okamoto H	Resuscitation	2019	2018-11-03	10.1016/j.resuscitation.2018.10.005	structured	multicenter	9	9694	3	prospective	1	abstract
1271	30382468	Long-term quality of life and nutrition status of the aboral pouch reconstruction after total gastrectomy for gastric cancer: a prospective multicenter observational study (CCOG1505)	Tanaka C, Kanda M, Murotani K, Yoshikawa T, Cho H, Ito Y, Matsui T, Nakayama H, Yamada T, Kobayashi D, Fujiwara M, Kodera Y.	Gastric Cancer. 2019 May;22(3):607-616. doi: 10.1007/s10120-018-0893-z. Epub 2018 Oct 31.	Tanaka C	Gastric Cancer	2019	2018-11-02	10.1007/s10120-018-0893-z	structured	multicenter	2	60	7	prospective	1	title
1273	30379676	Preoperative Echocardiography for Patients With Hip Fractures Undergoing Surgery: A Retrospective Cohort Study Using a Nationwide Database	Yonekura H, Ide K, Onishi Y, Nahara I, Takeda C, Kawakami K.	Anesth Analg. 2019 Feb;128(2):213-220. doi: 10.1213/ANE.0000000000003888.	Yonekura H	Anesth Analg	2019	2018-11-01	10.1213/ANE.0000000000003888	structured	large scale database	19	34679	2	retrospective	1	title
1275	30376539	Comparison of diagnostic accuracy for nonocclusive mesenteric ischemia in models with biomarkers including intestinal fatty acid-binding protein in addition to clinical findings	Matsumoto S, Shiraishi A, Kojima M, Funaoka H, Funabiki T, Saida F, Kitano M.	J Trauma Acute Care Surg. 2019 Feb;86(2):220-225. doi: 10.1097/TA.0000000000002100.	Matsumoto S	J Trauma Acute Care Surg	2019	2018-10-31	10.1097/TA.0000000000002100	structured	single center	11	96	7	prospective	1	abstract
1277	30374622	A multicenter observational study on the clinicopathological features of gastric cancer in young patients	Kono Y, Kanzaki H, Tsuzuki T, Takatani M, Nasu J, Kawai D, Takenaka R, Tanaka T, Iwamuro M, Kawano S, Kawahara Y, Fujiwara T, Okada H.	J Gastroenterol. 2019 May;54(5):419-426. doi: 10.1007/s00535-018-1525-4. Epub 2018 Oct 29.	Kono Y	J Gastroenterol	2019	2018-10-31	10.1007/s00535-018-1525-4	structured	multicenter	2	72	7	retrospective	1	title
1278	30374063	Rapidly progressive cervical myelopathy had a high risk of developing deep venous thrombosis: a prospective observational study in 289 cases with degenerative cervical spine disease	Yamada K, Suda K, Matsumoto Harmon S, Komatsu M, Ushiku C, Takahata M, Minami A, Iwasaki N.	Spinal Cord. 2019 Jan;57(1):58-64. doi: 10.1038/s41393-018-0213-9. Epub 2018 Oct 29.	Yamada K	Spinal Cord	2019	2018-10-31	10.1038/s41393-018-0213-9	structured	single center	6	289	6	prospective	1	abstract
1284	30368586	Associations among regorafenib concentrations, severe adverse reactions, and ABCG2 and OATP1B1 polymorphisms	Maeda A, Irie K, Ando H, Hasegawa A, Taniguchi H, Kadowaki S, Muro K, Tajika M, Aoki M, Inaguma K, Kajita M, Fujimura A, Fukushima S.	Cancer Chemother Pharmacol. 2019 Jan;83(1):107-113. doi: 10.1007/s00280-018-3710-9. Epub 2018 Oct 27.	Maeda A	Cancer Chemother Pharmacol	2019	2018-10-29	10.1007/s00280-018-3710-9	structured	single center	2	28	7	prospective	1	main body
1285	30368393	Dacryoendoscopy-assisted nasal endoscopic marsupialization for congenital dacryocystocele	Sarbajna T, Takahashi Y, Paula Valencia MR, Ana-Magadia MG, Ishikawa E, Kakizaki H.	Int J Pediatr Otorhinolaryngol. 2018 Dec;115:54-57. doi: 10.1016/j.ijporl.2018.09.017. Epub 2018 Sep 19.	Sarbajna T	Int J Pediatr Otorhinolaryngol	2018	2018-10-29	10.1016/j.ijporl.2018.09.017	structured	single center	7	6	7	retrospective	1	main body
1286	30366866	Prolonged Autonomic Fluctuation Derived from Parasympathetic Hypertonia after Carotid Endarterectomy but not Stenting	Amino M, Nakano M, Komatsu T, Yoshizawa R, Kunugita F, Kiyono K, Shinozaki N, Ogasawara K, Morino Y, Yoshioka K, Ikari Y.	J Stroke Cerebrovasc Dis. 2019 Jan;28(1):10-20. doi: 10.1016/j.jstrokecerebrovasdis.2018.09.012. Epub 2018 Oct 23.	Amino M	J Stroke Cerebrovasc Dis	2019	2018-10-28	10.1016/j.jstrokecerebrovasdis.2018.09.012	structured	multicenter	9	50	7	prospective	1	abstract
1287	30366856	Prognostic impact of residual stenosis after percutaneous coronary intervention in patients with ischemic heart failure - A report from the CHART-2 study	Hao K, Takahashi J, Sakata Y, Miyata S, Shiroto T, Nochioka K, Miura M, Oikawa T, Abe R, Sato M, Kasahara S, Aoyanagi H, Shimokawa H; CHART-2 Investigators.	Int J Cardiol. 2019 Mar 1;278:22-27. doi: 10.1016/j.ijcard.2018.10.062. Epub 2018 Oct 18.	Hao K	Int J Cardiol	2019	2018-10-28	10.1016/j.ijcard.2018.10.062	structured	registry	9	1307	4	prospective	1	abstract
1289	30362203	Safety and efficacy of a combination of pethidine and levallorphan for pain relief during labor: An observational study	Kinugasa M, Miyake M, Tamai H, Tamura M.	J Obstet Gynaecol Res. 2019 Feb;45(2):337-344. doi: 10.1111/jog.13850. Epub 2018 Oct 25.	Kinugasa M	J Obstet Gynaecol Res	2019	2018-10-27	10.1111/jog.13850	structured	single center	14	531	5	retrospective	1	main body
1294	30357912	Risk of colorectal cancer for fecal immunochemistry test-positive, average-risk patients after a colonoscopy	Kawamura T, Nakamura S, Sone D, Sakai H, Amamiya K, Inoue N, Sakiyama N, Shirakawa A, Okada Y, Sanada K, Nakase K, Mandai K, Suzuki A, Morita A, Tanaka K, Uno K, Yasuda K.	J Gastroenterol Hepatol. 2019 Mar;34(3):532-536. doi: 10.1111/jgh.14517. Epub 2018 Nov 18.	Kawamura T	J Gastroenterol Hepatol	2019	2018-10-26	10.1111/jgh.14517	structured	single center	2	2204	4	prospective	1	abstract
1295	30357496	Matsubara-Yano suture: a simple uterine compression suture for postpartum hemorrhage during cesarean section	Takahashi H, Baba Y, Usui R, Suzuki H, Horie K, Yano H, Ohkuchi A, Matsubara S.	Arch Gynecol Obstet. 2019 Jan;299(1):113-121. doi: 10.1007/s00404-018-4947-6. Epub 2018 Oct 24.	Takahashi H	Arch Gynecol Obstet	2019	2018-10-26	10.1007/s00404-018-4947-6	structured	single center	14	50	7	retrospective	1	main body
1301	30353757	Short- and long-term efficacy of adalimumab salvage therapy after failure of calcineurin inhibitors in steroid-refractory ulcerative colitis	Nishio M, Ishii Y, Hashimoto Y, Otake H, Ogashiwa T, Tsuda S, Yasuhara H, Saigusa Y, Kimura H, Maeda S, Kunisaki R.	Scand J Gastroenterol. 2018 Oct-Nov;53(10-11):1236-1244. doi: 10.1080/00365521.2018.1511825. Epub 2018 Oct 24.	Nishio M	Scand J Gastroenterol	2018	2018-10-25	10.1080/00365521.2018.1511825	structured	single center	11	41	7	retrospective	1	abstract
1306	30345649	Clinical and angiographic outcomes of true vs. false lumen stenting of coronary chronic total occlusions: Insights from intravascular ultrasound	Sabbah M, Tada T, Kadota K, Kubo S, Otsuru S, Hasegawa D, Habara S, Tanaka H, Fuku Y, Goto T.	Catheter Cardiovasc Interv. 2019 Feb 15;93(3):E120-E129. doi: 10.1002/ccd.27861. Epub 2018 Oct 22.	Sabbah M	Catheter Cardiovasc Interv	2019	2018-10-23	10.1002/ccd.27861	structured	registry	9	173	6	prospective	1	main body
1307	30344422	Practical fecal calprotectin cut-off value for Japanese patients with ulcerative colitis	Urushikubo J, Yanai S, Nakamura S, Kawasaki K, Akasaka R, Sato K, Toya Y, Asakura K, Gonai T, Sugai T, Matsumoto T.	World J Gastroenterol. 2018 Oct 14;24(38):4384-4392. doi: 10.3748/wjg.v24.i38.4384.	Urushikubo J	World J Gastroenterol	2018	2018-10-23	10.3748/wjg.v24.i38.4384	structured	single center	11	131	6	retrospective	1	main body
1312	30341572	Usefulness of multidisciplinary care to prevent worsening renal function in chronic kidney disease	Imamura Y, Takahashi Y, Hayashi T, Iwamoto M, Nakamura R, Goto M, Takeba K, Shinohara M, Kubo S, Joki N.	Clin Exp Nephrol. 2019 Apr;23(4):484-492. doi: 10.1007/s10157-018-1658-z. Epub 2018 Oct 19.	Imamura Y	Clin Exp Nephrol	2019	2018-10-21	10.1007/s10157-018-1658-z	structured	single center	13	150	6	retrospective	1	main body
1314	30340529	Cyst infection in autosomal dominant polycystic kidney disease: penetration of meropenem into infected cysts	Hamanoue S, Suwabe T, Ubara Y, Kikuchi K, Hazue R, Mise K, Ueno T, Takaichi K, Matsumoto K, Morita K.	BMC Nephrol. 2018 Oct 19;19(1):272. doi: 10.1186/s12882-018-1067-2.	Hamanoue S	BMC Nephrol	2018	2018-10-21	10.1186/s12882-018-1067-2	structured	single center	13	10	7	prospective	1	abstract
1315	30338651	Target setting for lower limb joint surgery using the Timed Up and Go test in patients with rheumatoid arthritis: A prospective cohort study	Kojima T, Ishikawa H, Tanaka S, Haga N, Nishida K, Yukioka M, Hashimoto J, Miyahara H, Niki Y, Kimura T, Oda H, Asai S, Funahashi K, Kojima M, Ishiguro N.	Int J Rheum Dis. 2018 Oct;21(10):1801-1808. doi: 10.1111/1756-185X.13394. Epub 2018 Oct 18.	Kojima T	Int J Rheum Dis	2018	2018-10-20	10.1111/1756-185X.13394	structured	multicenter	17	126	6	prospective	1	main body
1316	30338649	Incidence and risk factors for reactivation from resolved hepatitis B virus in rheumatoid arthritis patients treated with biological disease-modifying antirheumatic drugs	Watanabe T, Fukae J, Fukaya S, Sawamukai N, Isobe M, Matsuhashi M, Shimizu M, Akikawa K, Tanimura K, Atsumi T, Koike T.	Int J Rheum Dis. 2019 Apr;22(4):574-582. doi: 10.1111/1756-185X.13401. Epub 2018 Oct 18.	Watanabe T	Int J Rheum Dis	2019	2018-10-20	10.1111/1756-185X.13401	structured	multicenter	1	152	6	retrospective	1	abstract
1319	30334636	HLA-B46 is associated with severe sacroiliitis in Japanese patients with psoriatic arthritis	Ikumi K, Kobayashi S, Tamura N, Tada K, Inoue H, Osaga S, Nishida E, Morita A.	Mod Rheumatol. 2019 Nov;29(6):1017-1022. doi: 10.1080/14397595.2018.1538590. Epub 2018 Dec 18.	Ikumi K	Mod Rheumatol	2019	2018-10-19	10.1080/14397595.2018.1538590	structured	single center	17	113	6	retrospective	1	abstract
1321	30327893	Barrett's esophagus is negatively associated with eosinophilic esophagitis in Japanese subjects	Takashima S, Tanaka F, Otani K, Hosomi S, Nagami Y, Kamata N, Taira K, Yamagami H, Tanigawa T, Fukumoto S, Watanabe T, Fujiwara Y.	Esophagus. 2019 Apr;16(2):168-173. doi: 10.1007/s10388-018-0648-2. Epub 2018 Oct 16.	Takashima S	Esophagus	2019	2018-10-18	10.1007/s10388-018-0648-2	structured	single center	11	95	7	retrospective	1	abstract
1322	30327495	Analysis of risk factors for hyponatremia in patients with acute spinal cord injury: a retrospective single-institution study in Japan	Ohbe H, Koakutsu T, Kushimoto S.	Spinal Cord. 2019 Mar;57(3):240-246. doi: 10.1038/s41393-018-0208-6. Epub 2018 Oct 16.	Ohbe H	Spinal Cord	2019	2018-10-18	10.1038/s41393-018-0208-6	structured	single center	19	213	6	retrospective	1	title
1324	30324551	Chemotherapy-induced peripheral neuropathy in breast cancer patients treated with eribulin: interim data from a post-marketing observational study	Tsurutani J, Sakata Y, Matsuoka T.	Breast Cancer. 2019 Mar;26(2):235-243. doi: 10.1007/s12282-018-0919-8. Epub 2018 Oct 15.	Tsurutani J	Breast Cancer	2019	2018-10-17	10.1007/s12282-018-0919-8	structured	PMS	2	634	5	prospective	1	title
1325	30324405	Recovery of positional nystagmus after benign paroxysmal positional vertigo fatigue	Imai T, Okumura T, Nishiike S, Takeda N, Ohta Y, Osaki Y, Sato T, Inohara H.	Eur Arch Otorhinolaryngol. 2018 Dec;275(12):2967-2973. doi: 10.1007/s00405-018-5165-3. Epub 2018 Oct 15.	Imai T	Eur Arch Otorhinolaryngol	2018	2018-10-17	10.1007/s00405-018-5165-3	structured	multicenter	15	20	7	prospective	1	main body
1327	30316953	The effect of different target temperatures in targeted temperature management on neurologically favorable outcome after out-of-hospital cardiac arrest: A nationwide multicenter observational study in Japan (the JAAM-OHCA registry)	Irisawa T, Matsuyama T, Iwami T, Yamada T, Hayakawa K, Yoshiya K, Noguchi K, Nishimura T, Uejima T, Yagi Y, Kiguchi T, Kishimoto M, Matsuura M, Hayashi Y, Sogabe T, Morooka T, Kitamura T, Shimazu T; CRITICAL Study investigators.	Resuscitation. 2018 Dec;133:82-87. doi: 10.1016/j.resuscitation.2018.10.004. Epub 2018 Oct 11.	Irisawa T	Resuscitation	2018	2018-10-15	10.1016/j.resuscitation.2018.10.004	structured	registry	9	738	5	retrospective	1	title
1328	30315320	Airbag deployment and cervical spine injury in restrained drivers following motor vehicle collisions	Inamasu J, Kato M.	Neuroradiology. 2018 Dec;60(12):1307-1313. doi: 10.1007/s00234-018-2114-1. Epub 2018 Oct 12.	Inamasu J	Neuroradiology	2018	2018-10-14	10.1007/s00234-018-2114-1	structured	single center	19	567	5	retrospective	1	abstract
1332	30311338	Diabetic nephropathy is associated with frailty in patients with chronic hemodialysis	Kakio Y, Uchida HA, Takeuchi H, Okuyama Y, Okuyama M, Umebayashi R, Wada K, Sugiyama H, Sugimoto K, Rakugi H, Kasahara S, Wada J.	Geriatr Gerontol Int. 2018 Dec;18(12):1597-1602. doi: 10.1111/ggi.13534. Epub 2018 Oct 11.	Kakio Y	Geriatr Gerontol Int	2018	2018-10-13	10.1111/ggi.13534	structured	multicenter	4	355	5	unknown	1	main body
1334	30308053	Serum asunaprevir concentrations showing correlation with the extent of liver fibrosis as a factor inducing liver injuries in patients with genotype-1b hepatitis C virus receiving daclatasvir plus asunaprevir therapy	Uchida Y, Naiki K, Kouyama JI, Sugawara K, Nakao M, Motoya D, Inao M, Nakayama N, Imai Y, Tomiya T, Mochida S.	PLoS One. 2018 Oct 11;13(10):e0205600. doi: 10.1371/journal.pone.0205600. eCollection 2018.	Uchida Y	PLoS One	2018	2018-10-12	10.1371/journal.pone.0205600	structured	single center	1	278	6	retrospective	1	main body
1338	30302654	Effect of hospital and surgeon volume on postoperative outcomes after distal gastrectomy for gastric cancer based on data from 145,523 Japanese patients collected from a nationwide web-based data entry system	Iwatsuki M, Yamamoto H, Miyata H, Kakeji Y, Yoshida K, Konno H, Seto Y, Baba H.	Gastric Cancer. 2019 Jan;22(1):190-201. doi: 10.1007/s10120-018-0883-1. Epub 2018 Oct 9.	Iwatsuki M	Gastric Cancer	2019	2018-10-11	10.1007/s10120-018-0883-1	structured	multicenter	2	145523	1	retrospective	1	main body
1339	30300894	Favorable Outcomes of Elderly ABO-Incompatible Kidney Transplantation-Pilot Single Center Experience	Kosoku A, Uchida J, Kabei K, Nishide S, Shimada H, Iwai T, Kuwabara N, Naganuma T, Maeda K, Kumada N, Takemoto Y, Nakatani T.	Urol Int. 2018;101(4):459-466. doi: 10.1159/000492721. Epub 2018 Oct 9.	Kosoku A	Urol Int	2018	2018-10-10	10.1159/000492721	structured	single center	20	17	7	unknown	1	title
1341	30299468	Prevalence and risk factors of zygotic splitting after 937 848 single embryo transfer cycles	Ikemoto Y, Kuroda K, Ochiai A, Yamashita S, Ikuma S, Nojiri S, Itakura A, Takeda S.	Hum Reprod. 2018 Nov 1;33(11):1984-1991. doi: 10.1093/humrep/dey294.	Ikemoto Y	Hum Reprod	2018	2018-10-10	10.1093/humrep/dey294	structured	registry	14	276934	1	retrospective	1	main body
1345	30292697	The dynamic-lymphaticovenular anastomosis method for breast cancer treatment-related lymphedema: Creation of functional lymphaticovenular anastomoses with use of preoperative dynamic ultrasonography	Seki Y, Kajikawa A, Yamamoto T, Takeuchi T, Terashima T, Kurogi N.	J Plast Reconstr Aesthet Surg. 2019 Jan;72(1):62-70. doi: 10.1016/j.bjps.2018.09.005. Epub 2018 Sep 20.	Seki Y	J Plast Reconstr Aesthet Surg	2019	2018-10-08	10.1016/j.bjps.2018.09.005	structured	single center	2	30	7	retrospective	1	main body
1347	30291472	Effect of achieved hemoglobin level on renal outcome in non-dialysis chronic kidney disease (CKD) patients receiving epoetin beta pegol: MIRcerA CLinical Evidence on Renal Survival in CKD patients with renal anemia (MIRACLE-CKD Study)	Hayashi T, Uemura Y, Kumagai M, Kimpara M, Kanno H, Ohashi Y; MIRACLE-CKD Study Group.	Clin Exp Nephrol. 2019 Mar;23(3):349-361. doi: 10.1007/s10157-018-1649-0. Epub 2018 Oct 5.	Hayashi T	Clin Exp Nephrol	2019	2018-10-07	10.1007/s10157-018-1649-0	structured	multicenter	3	2851	4	prospective	1	abstract
1352	30290079	Contribution of pancreatic α-cell function to insulin sensitivity and glycemic variability in patients with type 1 diabetes	Takahashi N, Chujo D, Kajio H, Ueki K.	J Diabetes Investig. 2019 May;10(3):690-698. doi: 10.1111/jdi.12949. Epub 2018 Oct 30.	Takahashi N	J Diabetes Investig	2019	2018-10-06	10.1111/jdi.12949	structured	single center	4	40	7	unknown	1	main body
1355	30288885	Relationship between the Functional Independence Measure and Mann Assessment of Swallowing Ability in hospitalized patients with pneumonia	Mitani Y, Oki Y, Fujimoto Y, Yamaguchi T, Yamada Y, Yamada K, Ito T, Shiotani H, Ishikawa A.	Geriatr Gerontol Int. 2018 Dec;18(12):1620-1624. doi: 10.1111/ggi.13543. Epub 2018 Oct 5.	Mitani Y	Geriatr Gerontol Int	2018	2018-10-06	10.1111/ggi.13543	structured	single center	10	393	5	retrospective	1	main body
1356	30288849	Postablation cerebral embolisms in balloon-based atrial fibrillation ablation with periprocedural direct oral anticoagulants: A comparison between cryoballoon and HotBalloon ablation	Nakamura K, Sasaki T, Take Y, Okazaki Y, Inoue M, Motoda H, Miki Y, Niijima K, Yamashita E, Koyama K, Funabashi N, Naito S.	J Cardiovasc Electrophysiol. 2019 Jan;30(1):39-46. doi: 10.1111/jce.13762. Epub 2018 Oct 29.	Nakamura K	J Cardiovasc Electrophysiol	2019	2018-10-06	10.1111/jce.13762	structured	single center	9	123	6	prospective	1	main body
1359	30284913	Retrospective analysis of effects of sodium-glucose co-transporter 2 inhibitor in Japanese type 2 diabetes mellitus patients with chronic kidney disease	Kobayashi K, Toyoda M, Kimura M, Hatori N, Furuki T, Sakai H, Takihata M, Umezono T, Ito S, Suzuki D, Takeda H, Kanamori A, Degawa H, Yamamoto H, Machimura H, Mokubo A, Chin K, Obana M, Hishiki T, Aoyama K, Nakajima S, Umezawa S, Shimura H, Aoyama T, Sato K, Miyakawa M.	Diab Vasc Dis Res. 2019 Jan;16(1):103-107. doi: 10.1177/1479164118802759. Epub 2018 Oct 4.	Kobayashi K	Diab Vasc Dis Res	2019	2018-10-05	10.1177/1479164118802759	structured	multicenter	4	869	5	retrospective	1	main body
1360	30283980	No significant impact of patient age and prior treatment profile with docetaxel on the efficacy of cabazitaxel in patient with castration-resistant prostate cancer	Kosaka T, Hongo H, Watanabe K, Mizuno R, Kikuchi E, Oya M.	Cancer Chemother Pharmacol. 2018 Dec;82(6):1061-1066. doi: 10.1007/s00280-018-3698-1. Epub 2018 Oct 3.	Kosaka T	Cancer Chemother Pharmacol	2018	2018-10-05	10.1007/s00280-018-3698-1	structured	single center	2	47	7	retrospective	1	main body
1361	30282894	Hyperbilirubinemia in Term Newborns Needing Phototherapy within 48 Hours after Birth in a Japanese Birth Center	Tsujimae S, Yoshii K, Yamana K, Fujioka K, Iijima K, Morioka I.	Kobe J Med Sci. 2018 Sep 11;64(1):E20-E25.	Tsujimae S	Kobe J Med Sci	2018	2018-10-05		structured	single center	14	76	7	retrospective	1	abstract
1362	30282824	Clinical implications of monitoring nivolumab immunokinetics in non-small cell lung cancer patients	Osa A, Uenami T, Koyama S, Fujimoto K, Okuzaki D, Takimoto T, Hirata H, Yano Y, Yokota S, Kinehara Y, Naito Y, Otsuka T, Kanazu M, Kuroyama M, Hamaguchi M, Koba T, Futami Y, Ishijima M, Suga Y, Akazawa Y, Machiyama H, Iwahori K, Takamatsu H, Nagatomo I, Takeda Y, Kida H, Akbay EA, Hammerman PS, Wong KK, Dranoff G, Mori M, Kijima T, Kumanogoh A.	JCI Insight. 2018 Oct 4;3(19):e59125. doi: 10.1172/jci.insight.59125.	Osa A	JCI Insight	2018	2018-10-05	10.1172/jci.insight.59125	structured	multicenter	2	16	7	prospective	1	main body
1363	30280456	Construction of a risk prediction model of vancomycin-associated nephrotoxicity to be used at the time of initial therapeutic drug monitoring: A data mining analysis using a decision tree model	Imai S, Yamada T, Kasashi K, Niinuma Y, Kobayashi M, Iseki K.	J Eval Clin Pract. 2019 Feb;25(1):163-170. doi: 10.1111/jep.13039. Epub 2018 Oct 2.	Imai S	J Eval Clin Pract	2019	2018-10-04	10.1111/jep.13039	structured	single center	15	402	5	retrospective	1	abstract
1364	30273611	Exercise-related resuscitated out-of-hospital cardiac arrest due to presumed myocardial ischemia: Result from coronary angiography and intravascular ultrasound	Kuroki N, Abe D, Suzuki K, Mikami M, Hamabe Y, Aonuma K, Sato A.	Resuscitation. 2018 Dec;133:40-46. doi: 10.1016/j.resuscitation.2018.09.023. Epub 2018 Sep 28.	Kuroki N	Resuscitation	2018	2018-10-02	10.1016/j.resuscitation.2018.09.023	structured	single center	9	219	6	retrospective	1	main body
1365	30272148	Pattern of antibiotic prescriptions for outpatients with acute respiratory tract infections in Japan, 2013-15: a retrospective observational study	Teratani Y, Hagiya H, Koyama T, Adachi M, Ohshima A, Zamami Y, Tanaka HY, Tatebe Y, Tasaka K, Mikami N, Shinomiya K, Kitamura Y, Kano MR, Hinotsu S, Sendo T.	Fam Pract. 2019 Jul 31;36(4):402-409. doi: 10.1093/fampra/cmy094.	Teratani Y	Fam Pract	2019	2018-10-02	10.1093/fampra/cmy094	structured	large scale database	10	4.6 million	1	retrospective	1	main body
1366	30271782	Relationship between Extension or Texture Features of Late Gadolinium Enhancement and Ventricular Tachyarrhythmias in Hypertrophic Cardiomyopathy	Amano Y, Suzuki Y, Yanagisawa F, Omori Y, Matsumoto N.	Biomed Res Int. 2018 Sep 9;2018:4092469. doi: 10.1155/2018/4092469. eCollection 2018.	Amano Y	Biomed Res Int	2018	2018-10-02	10.1155/2018/4092469	structured	single center	9	23	7	retrospective	1	main body
1367	30270072	Prevalence of familial hypercholesterolemia in patients with acute coronary syndrome in Japan: Results of the EXPLORE-J study	Harada-Shiba M, Ako J, Arai H, Hirayama A, Murakami Y, Nohara A, Ozaki A, Uno K, Nakamura M.	Atherosclerosis. 2018 Oct;277:362-368. doi: 10.1016/j.atherosclerosis.2018.06.856.	Harada-Shiba M	Atherosclerosis	2018	2018-10-02	10.1016/j.atherosclerosis.2018.06.856	structured	registry	9	1944	4	prospective	1	main body
1368	30269888	Comparing Combined Short-Axis and Long-Axis Ultrasound-Guided Central Venous Catheterization With Conventional Short-Axis Out-of-Plane Approaches	Takeshita J, Nishiyama K, Fukumoto A, Shime N.	J Cardiothorac Vasc Anesth. 2019 Apr;33(4):1029-1034. doi: 10.1053/j.jvca.2018.08.005. Epub 2018 Aug 9.	Takeshita J	J Cardiothorac Vasc Anesth	2019	2018-10-02	10.1053/j.jvca.2018.08.005	structured	single center	9	100	6	prospective	1	abstract
1369	30268513	Difference in severity and distribution of bodily injuries following collision between drivers of K-cars and standard vehicles	Inamasu J, Kujirai D, Izawa Y, Kase K, Shinozaki H.	Injury. 2019 Jan;50(1):205-209. doi: 10.1016/j.injury.2018.09.039. Epub 2018 Sep 20.	Inamasu J	Injury	2019	2018-10-01	10.1016/j.injury.2018.09.039	structured	single center	19	494	5	retrospective	1	abstract
1370	30268097	Validation of blood culture gram staining for the detection of Staphylococcus aureus by the 'oozing sign' surrounding clustered gram-positive cocci: a prospective observational study	Hadano Y, Isoda M, Ishibashi K, Kakuma T.	BMC Infect Dis. 2018 Sep 29;18(1):490. doi: 10.1186/s12879-018-3412-2.	Hadano Y	BMC Infect Dis	2018	2018-10-01	10.1186/s12879-018-3412-2	structured	single center	15	118	6	prospective	1	abstract
1371	30265710	Association between medication adherence and illness perceptions in atrial fibrillation patients treated with direct oral anticoagulants: An observational cross-sectional pilot study	Miyazaki M, Nakashima A, Nakamura Y, Sakamoto Y, Matsuo K, Goto M, Uchiyama M, Okamura K, Mitsutake R, Urata H, Kamimura H, Imakyure O.	PLoS One. 2018 Sep 28;13(9):e0204814. doi: 10.1371/journal.pone.0204814. eCollection 2018.	Miyazaki M	PLoS One	2018	2018-09-29	10.1371/journal.pone.0204814	structured	single center	9	129	6	unknown	1	abstract
1372	30259708	Correlation between port-to-target distance and procedural difficulty in single-incision laparoscopic cholecystectomy: An observational study	Ohira M, Shibuya K, Uemura K, Takahashi H, Ito Y.	Asian J Endosc Surg. 2019 Jul;12(3):255-263. doi: 10.1111/ases.12652. Epub 2018 Sep 26.	Ohira M	Asian J Endosc Surg	2019	2018-09-28	10.1111/ases.12652	structured	single center	15	36	7	prospective	1	abstract
1376	30255396	Topical non-steroidal anti-inflammatory drugs for the treatment of cystoid macular edema post Descemet's stripping automated endothelial keratoplasty	Kitazawa K, Kayukawa K, Wakimasu K, Inatomi T, Hieda O, Mori K, Sotozono C, Kinoshita S.	Jpn J Ophthalmol. 2018 Nov;62(6):615-620. doi: 10.1007/s10384-018-0621-6. Epub 2018 Sep 25.	Kitazawa K	Jpn J Ophthalmol	2018	2018-09-27	10.1007/s10384-018-0621-6	structured	single center	7	334	5	retrospective	1	abstract
1378	30253730	Drug interactions between tyrosine kinase inhibitors (gefitinib and erlotinib) and warfarin: Assessment of international normalized ratio elevation characteristics and in vitro CYP2C9 activity	Hiraide M, Minowa Y, Nakano Y, Suzuki K, Shiga T, Nishio M, Miyoshi J, Takahashi H, Hama T.	J Oncol Pharm Pract. 2019 Oct;25(7):1599-1607. doi: 10.1177/1078155218801061. Epub 2018 Sep 26.	Hiraide M	J Oncol Pharm Pract	2019	2018-09-27	10.1177/1078155218801061	structured	single center	15	13	7	retrospective	1	abstract
1384	30244546	Comparison of 3-year clinical outcomes after endovascular therapy for aortoiliac artery occlusive disease between patients with and without hemodialysis: Subanalysis of the REAL-AI registry	Tokuda T, Hirano K, Soga Y, Iida O, Kawasaki D, Yamauchi Y, Suzuki K, Kamoi D, Tazaki J.	Catheter Cardiovasc Interv. 2018 Dec 1;92(7):1345-1351. doi: 10.1002/ccd.27865. Epub 2018 Sep 23.	Tokuda T	Catheter Cardiovasc Interv	2018	2018-09-24	10.1002/ccd.27865	structured	registry	21	574	5	retrospective	1	title
1387	30240303	Optimal Timing of the First Barium Swallow Examination for Diagnosis of Pyriform Sinus Fistula	Hosokawa T, Yamada Y, Takahashi H, Tanami Y, Sato Y, Hosokawa M, Oguma E.	AJR Am J Roentgenol. 2018 Nov;211(5):1122-1127. doi: 10.2214/AJR.18.19841. Epub 2018 Sep 21.	Hosokawa T	AJR Am J Roentgenol	2018	2018-09-22	10.2214/AJR.18.19841	structured	single center	10	23	7	retrospective	1	main body
1388	30239863	Improvement in pain interference after palliative radiotherapy for solid and hematologic painful tumors: a secondary analysis of a prospective observational study	Saito T, Toya R, Tomitaka E, Matsuyama T, Ninomura S, Watakabe T, Oya N.	Jpn J Clin Oncol. 2018 Nov 1;48(11):982-987. doi: 10.1093/jjco/hyy130.	Saito T	Jpn J Clin Oncol	2018	2018-09-22	10.1093/jjco/hyy130	structured	DB	2	237	6	prospective	1	abstract
1391	30239320	Morphological parameters as factors of 12-month neurological worsening in surgical treatment of patients with unruptured saccular intracranial aneurysms: importance of size ratio	Matsukawa H, Kamiyama H, Kinoshita Y, Saito N, Hatano Y, Miyazaki T, Ota N, Noda K, Shonai T, Takahashi O, Tokuda S, Tanikawa R.	J Neurosurg. 2018 Sep 21;131(3):852-858. doi: 10.3171/2018.4.JNS173221.	Matsukawa H	J Neurosurg	2018	2018-09-22	10.3171/2018.4.JNS173221	structured	single center	9	683	5	prospective	1	main body
1392	30239062	Hepcidin-25/erythroferrone ratio predicts improvement of anaemia in haemodialysis patients treated with ferric citrate hydrate	Hara M, Nakamura Y, Suzuki H, Asao R, Nakamura M, Nishida K, Kenmotsu S, Inagaki M, Tsuji M, Kiuchi Y, Ohsawa I, Goto Y, Gotoh H.	Nephrology (Carlton). 2019 Aug;24(8):819-826. doi: 10.1111/nep.13495. Epub 2019 Apr 29.	Hara M	Nephrology (Carlton)	2019	2018-09-22	10.1111/nep.13495	structured	single center	21	24	7	retrospective	1	main body
1396	30235323	Comparison of success rates in eye drop instillation between sitting position and supine position	Naito T, Yoshikawa K, Namiguchi K, Mizoue S, Shiraishi A, Ichikawa Y, Fujiwara M, Miki T, Araki R, Umeda Y, Morizane Y, Shiraga F.	PLoS One. 2018 Sep 20;13(9):e0204363. doi: 10.1371/journal.pone.0204363. eCollection 2018.	Naito T	PLoS One	2018	2018-09-21	10.1371/journal.pone.0204363	structured	single center	7	102	6	prospective	1	abstract
1397	30235264	Persistent metamorphopsia associated with branch retinal vein occlusion	Osaka R, Manabe K, Manabe S, Nakano Y, Takasago Y, Shiragami C, Hirooka K, Muraoka Y, Tsujikawa A.	PLoS One. 2018 Sep 20;13(9):e0204015. doi: 10.1371/journal.pone.0204015. eCollection 2018.	Osaka R	PLoS One	2018	2018-09-21	10.1371/journal.pone.0204015	structured	single center	7	32	7	prospective	1	main body
1398	30232637	An Additional 30-s Observation of the Right-Sided Colon with Narrow Band Imaging Decreases Missed Polyps: A Pilot Study	Yoshida N, Inoue K, Yasuda R, Hirose R, Dohi O, Naito Y, Murakami T, Inada Y, Ogiso K, Morinaga Y, Kishimoto M, Rani RA, Itoh Y.	Dig Dis Sci. 2018 Dec;63(12):3457-3464. doi: 10.1007/s10620-018-5275-1. Epub 2018 Sep 19.	Yoshida N	Dig Dis Sci	2018	2018-09-21	10.1007/s10620-018-5275-1	structured	multicenter	11	126	6	unknown	1	abstract
1400	30225990	Sex-related differences in left ventricular diastolic function and arterial elastance during admission in patients with heart failure with preserved ejection fraction: The PURSUIT HFpEF study	Hoshida S, Watanabe T, Shinoda Y, Ikeoka K, Minamisaka T, Fukuoka H, Inui H, Ueno K, Suna S, Nakatani D, Hikoso S, Yamada T, Yasumura Y, Fuji H, Sakata Y; PURSUIT HFpEF Investigators.	Clin Cardiol. 2018 Dec;41(12):1529-1536. doi: 10.1002/clc.23073. Epub 2018 Nov 22.	Hoshida S	Clin Cardiol	2018	2018-09-19	10.1002/clc.23073	structured	multicenter	9	267	6	prospective	1	main body
1402	30221573	Real-world effectiveness and safety of adalimumab for treatment of ankylosing spondylitis in Japan	Kobayashi S, Kashiwagi T, Kimura J.	Mod Rheumatol. 2019 Nov;29(6):1007-1012. doi: 10.1080/14397595.2018.1525024. Epub 2018 Nov 1.	Kobayashi S	Mod Rheumatol	2019	2018-09-18	10.1080/14397595.2018.1525024	structured	PMS	17	403	5	prospective	1	main body
1405	30218297	Influence of chronic kidney disease and worsening renal function on clinical outcomes in patients undergoing primary percutaneous coronary intervention	Aoki T, Ishii H, Tanaka A, Suzuki S, Ichimiya S, Kanashiro M, Murohara T.	Clin Exp Nephrol. 2019 Feb;23(2):182-188. doi: 10.1007/s10157-018-1622-y. Epub 2018 Sep 14.	Aoki T	Clin Exp Nephrol	2019	2018-09-16	10.1007/s10157-018-1622-y	structured	multicenter	13	443	5	unknown	1	main body
1406	30218151	The maximum chemiluminescence intensity predicts severe neutropenia in gemcitabine-treated patients with pancreatic or biliary tract cancer	Goto K, Matsuyama R, Suwa Y, Arisaka S, Kadokura T, Sato M, Mori R, Kumamoto T, Taguri M, Endo I.	Cancer Chemother Pharmacol. 2018 Dec;82(6):953-960. doi: 10.1007/s00280-018-3685-6. Epub 2018 Sep 14.	Goto K	Cancer Chemother Pharmacol	2018	2018-09-16	10.1007/s00280-018-3685-6	structured	single center	2	39	7	retrospective	1	main body
1407	30217307	Predictors of chewing and swallowing disorders after surgery for locally advanced oral cancer with free flap reconstruction: A prospective, observational study	Ohkoshi A, Ogawa T, Nakanome A, Ishida E, Ishii R, Kato K, Katori Y.	Surg Oncol. 2018 Sep;27(3):490-494. doi: 10.1016/j.suronc.2018.05.029. Epub 2018 May 29.	Ohkoshi A	Surg Oncol	2018	2018-09-16	10.1016/j.suronc.2018.05.029	structured	single center	2	52	7	prospective	1	main body
1408	30213772	Glucagon secretion determined by the RIA method is lower in patients with low left ventricular ejection fraction: The new glass study	Murata M, Adachi H, Nakade T, Oshima S.	Diabetes Res Clin Pract. 2018 Oct;144:260-269. doi: 10.1016/j.diabres.2018.09.001. Epub 2018 Sep 10.	Murata M	Diabetes Res Clin Pract	2018	2018-09-15	10.1016/j.diabres.2018.09.001	structured	single center	5	30	7	prospective	1	main body
1411	30207099	Association of tumor differentiation grade and survival of women with squamous cell carcinoma of the uterine cervix	Matsuo K, Mandelbaum RS, Machida H, Purushotham S, Grubbs BH, Roman LD, Wright JD.	J Gynecol Oncol. 2018 Nov;29(6):e91. doi: 10.3802/jgo.2018.29.e91.	Matsuo K	J Gynecol Oncol	2018	2018-09-13	10.3802/jgo.2018.29.e91	structured	registry	2	15,175 (48.1%) with grade 3 tumors, 14,084 (44.7%) with grade 2 neoplasms and 2,277 (7.2%) with grade 1 tumors	2	retrospective	1	abstract
1415	30201381	Mode of death and predictors of mortality in adult Fontan survivors: A Japanese multicenter observational study	Ohuchi H, Inai K, Nakamura M, Park IS, Watanabe M, Hiroshi O, Kim KS, Sakazaki H, Waki K, Yamagishi H, Yamamura K, Kuraishi K, Miura M, Nakai M, Nishimura K, Niwa K; JSACHD Fontan Investigators.	Int J Cardiol. 2019 Feb 1;276:74-80. doi: 10.1016/j.ijcard.2018.09.002. Epub 2018 Sep 5.	Ohuchi H	Int J Cardiol	2019	2018-09-12	10.1016/j.ijcard.2018.09.002	structured	multicenter	15	600	5	prospective	1	title
1416	30200927	Changes in corneal endothelial cells after trabeculectomy and EX-PRESS shunt: 2-year follow-up	Omatsu S, Hirooka K, Nitta E, Ukegawa K.	BMC Ophthalmol. 2018 Sep 10;18(1):243. doi: 10.1186/s12886-018-0913-0.	Omatsu S	BMC Ophthalmol	2018	2018-09-12	10.1186/s12886-018-0913-0	structured	single center	7	111	6	prospective	1	main body
1417	30199854	Early Achievement of Blood Pressure Lowering and Hematoma Growth in Acute Intracerebral Hemorrhage: Stroke Acute Management with Urgent Risk-Factor Assessment and Improvement-Intracerebral Hemorrhage Study	Yamaguchi Y, Koga M, Sato S, Yamagami H, Todo K, Okuda S, Okada Y, Kimura K, Shiokawa Y, Kamiyama K, Itabashi R, Hasegawa Y, Kario K, Fujita K, Kumamoto M, Kamimura T, Ando D, Ide T, Yoshimoto T, Shiozawa M, Matsubara S, Yoshimura S, Nagatsuka K, Toyoda K; for the SAMURAI Study Investigators.	Cerebrovasc Dis. 2018;46(3-4):118-124. doi: 10.1159/000492728. Epub 2018 Sep 10.	Yamaguchi Y	Cerebrovasc Dis	2018	2018-09-11	10.1159/000492728	structured	multicenter	9	211	6	prospective	1	abstract
1418	30199511	Safety of Tranexamic Acid During Pediatric Trauma: A Nationwide Database Study	Maeda T, Michihata N, Sasabuchi Y, Matsui H, Ohnishi Y, Miyata S, Yasunaga H.	Pediatr Crit Care Med. 2018 Dec;19(12):e637-e642. doi: 10.1097/PCC.0000000000001724.	Maeda T	Pediatr Crit Care Med	2018	2018-09-11	10.1097/PCC.0000000000001724	structured	large scale database	9	1914	4	retrospective	1	title
1420	30195891	Clinical Features of Japanese Patients With Anti-α-enolase Antibody-Positive Autoimmune Retinopathy: Novel Subtype of Multiple Drusen	Ando R, Saito W, Kanda A, Kase S, Fujinami K, Sugahara M, Nakamura Y, Eguchi S, Mori S, Noda K, Shinoda K, Ishida S.	Am J Ophthalmol. 2018 Dec;196:181-196. doi: 10.1016/j.ajo.2018.08.044. Epub 2018 Sep 7.	Ando R	Am J Ophthalmol	2018	2018-09-10	10.1016/j.ajo.2018.08.044	structured	multicenter	7	25	7	retrospective	1	abstract
1421	30195145	Mean platelet volume and long-term cardiovascular outcomes in patients with stable coronary artery disease	Wada H, Dohi T, Miyauchi K, Shitara J, Endo H, Doi S, Tsuboi S, Ogita M, Iwata H, Kasai T, Okazaki S, Isoda K, Suwa S, Daida H.	Atherosclerosis. 2018 Oct;277:108-112. doi: 10.1016/j.atherosclerosis.2018.08.048. Epub 2018 Aug 31.	Wada H	Atherosclerosis	2018	2018-09-09	10.1016/j.atherosclerosis.2018.08.048	structured	single center	9	2872 stable CAD patients	4	unknown	1	main body
1423	30193393	A Single Institution Retrospective Study of the Clinical Efficacy of Tiotropium Respimat in Never-Smoking Elderly Asthmatics with Irreversible Airflow Limitation	Hara J, Kasahara K, Ohkura N, Yamamura K, Sakai T, Abo M, Ogawa N, Saeki K, Koba H, Watanabe S, Uchida Y, Tambo Y, Sone T, Kimura H.	Drug Res (Stuttg). 2019 Apr;69(4):211-217. doi: 10.1055/a-0665-4379. Epub 2018 Sep 7.	Hara J	Drug Res (Stuttg)	2019	2018-09-08	10.1055/a-0665-4379	structured	single center	10	16	7	retrospective	1	title
1425	30192040	Impact of electrical connections between ipsilateral pulmonary veins on the second-generation cryoballoon ablation procedure	Miyazaki S, Kajiyama T, Watanabe T, Hada M, Nakamura H, Hachiya H, Tada H, Hirao K, Iesaka Y.	J Cardiovasc Electrophysiol. 2019 Jan;30(1):27-31. doi: 10.1111/jce.13731. Epub 2018 Oct 4.	Miyazaki S	J Cardiovasc Electrophysiol	2019	2018-09-08	10.1111/jce.13731	structured	single center	15	511	5	unknown	1	main body
1426	30191541	Impact of Adding Bevacizumab to Paclitaxel + Carboplatin for Platinum-Sensitive Recurrent Epithelial Ovarian Cancer: A Propensity Score Matching Analysis	Hirasawa T, Machida H, Iida T, Ikeda M, Shida M, Mikami M.	Tokai J Exp Clin Med. 2018 Sep 20;43(3):85-89.	Hirasawa T	Tokai J Exp Clin Med	2018	2018-09-08		structured	single center	2	32	7	retrospective	1	abstract
1428	30189860	Corticosteroids pulse therapy and oral corticosteroids therapy for IgA nephropathy patients with advanced chronic kidney disease: results of a multicenter, large-scale, long-term observational cohort study	Tsunoda R, Usui J, Hoshino J, Fujii T, Suzuki S, Takaichi K, Ubara Y, Yamagata K.	BMC Nephrol. 2018 Sep 6;19(1):222. doi: 10.1186/s12882-018-1019-x.	Tsunoda R	BMC Nephrol	2018	2018-09-08	10.1186/s12882-018-1019-x	structured	multicenter	13	1923	4	retrospective	1	title
1429	30189424	Onset to Reperfusion Time Was Not Important in Mechanical Thrombectomy for Elderly Patients: A Retrospective Multicenter Study in Tama Area, Tokyo	Koizumi S, Ota T, Shigeta K, Amano T, Ueda M, Matsumaru Y, Shiokawa Y, Hirano T.	Cerebrovasc Dis. 2018;46(1-2):89-96. doi: 10.1159/000492867. Epub 2018 Sep 6.	Koizumi S	Cerebrovasc Dis	2018	2018-09-07	10.1159/000492867	structured	registry	15	221	6	retrospective	1	abstract
1430	30188989	Morning Home Blood Pressure and Cardiovascular Events in a Japanese General Practice Population Over 80 Years Old: The J-HOP Study	Kawauchi D, Hoshide S, Kario K.	Am J Hypertens. 2018 Oct 15;31(11):1190-1196. doi: 10.1093/ajh/hpy116.	Kawauchi D	Am J Hypertens	2018	2018-09-07	10.1093/ajh/hpy116	structured	DB	9	349	5	prospective	1	main body
1431	30188930	Features of patients with rheumatoid arthritis whose debut joint is a foot or ankle joint: A 5,479-case study from the IORRA cohort	Yano K, Ikari K, Inoue E, Sakuma Y, Mochizuki T, Koenuma N, Tobimatsu H, Tanaka E, Taniguchi A, Okazaki K, Yamanaka H.	PLoS One. 2018 Sep 6;13(9):e0202427. doi: 10.1371/journal.pone.0202427. eCollection 2018.	Yano K	PLoS One	2018	2018-09-07	10.1371/journal.pone.0202427	structured	single center	17	5479	3	unknown	1	abstract
1432	30187662	Matrix metalloprotease 3 is associated with sarcopenia in rheumatoid arthritis - results from the CHIKARA study	Tada M, Yamada Y, Mandai K, Hidaka N.	Int J Rheum Dis. 2018 Nov;21(11):1962-1969. doi: 10.1111/1756-185X.13335. Epub 2018 Sep 5.	Tada M	Int J Rheum Dis	2018	2018-09-07	10.1111/1756-185X.13335	structured	single center	17	100	6	prospective	1	main body
1433	30182223	Safety and effectiveness of long-term use of darbepoetin alfa in non-dialysis patients with chronic kidney disease: a post-marketing surveillance study in Japan	Tanaka T, Nangaku M, Imai E, Tsubakihara Y, Kamai M, Wada M, Asada S, Akizawa T.	Clin Exp Nephrol. 2019 Feb;23(2):231-243. doi: 10.1007/s10157-018-1632-9. Epub 2018 Sep 4.	Tanaka T	Clin Exp Nephrol	2019	2018-09-06	10.1007/s10157-018-1632-9	structured	PMS	13	5547	3	prospective	1	title
1436	30178236	Association between renal outcome and the number of steroid pulse therapies after tonsillectomy in patients with IgA nephropathy	Takada D, Hoshino J, Fujii T, Usui J, Fujii T, Ohashi K, Takaichi K, Suzuki S, Yamagata K, Ubara Y.	Clin Exp Nephrol. 2019 Mar;23(3):335-341. doi: 10.1007/s10157-018-1642-7. Epub 2018 Sep 3.	Takada D	Clin Exp Nephrol	2019	2018-09-05	10.1007/s10157-018-1642-7	structured	multicenter	13	189	6	retrospective	1	abstract
1437	30176857	Serum sST2 levels predict severe exacerbation of asthma	Watanabe M, Nakamoto K, Inui T, Sada M, Honda K, Tamura M, Ogawa Y, Yokoyama T, Saraya T, Kurai D, Ishii H, Takizawa H.	Respir Res. 2018 Sep 3;19(1):169. doi: 10.1186/s12931-018-0872-2.	Watanabe M	Respir Res	2018	2018-09-05	10.1186/s12931-018-0872-2	structured	single center	10	104	6	prospective	1	main body
1438	30174243	Optimal Doses of H1 Antihistamines Do Not Increase Susceptibility to Febrile Convulsions in Children	Yonemoto K, Okanari K, Koga H.	Pediatr Neurol. 2018 Oct;87:42-47. doi: 10.1016/j.pediatrneurol.2018.04.013. Epub 2018 May 18.	Yonemoto K	Pediatr Neurol	2018	2018-09-04	10.1016/j.pediatrneurol.2018.04.013	structured	single center	15	380	5	retrospective	1	abstract
1439	30174225	Comparison of Effects between Clopidogrel and Cilostazol on Cerebral Perfusion in Nonsurgical Adult Patients with Symptomatically Ischemic Moyamoya Disease: Subanalysis of a Prospective Cohort	Chiba T, Setta K, Shimada Y, Yoshida J, Fujimoto K, Tsutsui S, Yoshida K, Kobayashi M, Kubo Y, Fujiwara S, Terasaki K, Ogasawara K.	J Stroke Cerebrovasc Dis. 2018 Nov;27(11):3373-3379. doi: 10.1016/j.jstrokecerebrovasdis.2018.07.041. Epub 2018 Aug 31.	Chiba T	J Stroke Cerebrovasc Dis	2018	2018-09-04	10.1016/j.jstrokecerebrovasdis.2018.07.041	structured	single center	9	68	7	prospective	1	main body
1440	30173568	Real-world effectiveness and safety of aripiprazole augmentation therapy in patients with major depressive disorder	Kamijima K, Yasuda M, Yamamura K, Fukuta Y.	Curr Med Res Opin. 2018 Dec;34(12):2105-2112. doi: 10.1080/03007995.2018.1519317. Epub 2018 Sep 12.	Kamijima K	Curr Med Res Opin	2018	2018-09-04	10.1080/03007995.2018.1519317	structured	multicenter	6	1103	4	prospective	1	abstract
1442	30170555	Effect of amblyopia treatment on choroidal thickness in hypermetropic anisometropic amblyopia using swept-source optical coherence tomography	Araki S, Miki A, Goto K, Yamashita T, Takizawa G, Haruishi K, Yoneda T, Ieki Y, Kiryu J, Maehara G, Yaoeda K.	BMC Ophthalmol. 2018 Aug 31;18(1):227. doi: 10.1186/s12886-018-0894-z.	Araki S	BMC Ophthalmol	2018	2018-09-02	10.1186/s12886-018-0894-z	structured	single center	7	13	7	unknown	1	main body
1445	30169520	Probabilistic dose distribution from interfractional motion in carbon ion radiation therapy for prostate cancer shows rectum sparing with moderate target coverage degradation	Bridges D, Kawamura H, Kanai T.	PLoS One. 2018 Aug 31;13(8):e0203289. doi: 10.1371/journal.pone.0203289. eCollection 2018.	Bridges D	PLoS One	2018	2018-09-01	10.1371/journal.pone.0203289	structured	single center	2	85	7	retrospective	1	abstract
1446	30166292	Early prediction of lenvatinib treatment efficacy by using (18)F-FDG PET/CT in patients with unresectable or advanced thyroid carcinoma that is refractory to radioiodine treatment: a protocol for a non-randomized single-arm multicenter observational study	Takeuchi S, Shiga T, Hirata K, Taguchi J, Magota K, Ariga S, Gouda T, Ohhara Y, Homma R, Shimizu Y, Kinoshita I, Tsuji Y, Homma A, Iijima H, Tamaki N, Dosaka-Akita H.	BMJ Open. 2018 Aug 30;8(8):e021001. doi: 10.1136/bmjopen-2017-021001.	Takeuchi S	BMJ Open	2018	2018-09-01	10.1136/bmjopen-2017-021001	structured	multicenter	2	20	7	prospective	1	title
1447	30166083	Comparison of meniscal extrusion and osteophyte formation at the intercondylar notch as a predictive biomarker for incidence of knee osteoarthritis-Data from the Osteoarthritis Initiative	Okada K, Yamaguchi S, Sato Y, Enomoto T, Ogawa Y, Ohtori S, Tahara M, Sasho T.	J Orthop Sci. 2019 Jan;24(1):121-127. doi: 10.1016/j.jos.2018.08.003. Epub 2018 Aug 28.	Okada K	J Orthop Sci	2019	2018-09-01	10.1016/j.jos.2018.08.003	structured	registry	17	132	6	unknown	1	main body
1449	30161233	Serum zinc concentration in patients with acute myocardial infarction in percutaneous coronary intervention era	Okabe T, Yakushiji T, Shimazu S, Saito J, Kimura T, Oyama Y, Igawa W, Ono M, Kido T, Ebara S, Yamashita K, Yamamoto MH, Amemiya K, Isomura N, Ochiai M.	PLoS One. 2018 Aug 30;13(8):e0203074. doi: 10.1371/journal.pone.0203074. eCollection 2018.	Okabe T	PLoS One	2018	2018-08-31	10.1371/journal.pone.0203074	structured	single center	9	50	7	prospective	1	abstract
1450	30158574	Real-world data on ranibizumab for myopic choroidal neovascularization due to pathologic myopia: results from a post-marketing surveillance in Japan	Ohno-Matsui K, Suzaki M, Teshima R, Okami N.	Eye (Lond). 2018 Dec;32(12):1871-1878. doi: 10.1038/s41433-018-0192-2. Epub 2018 Aug 29.	Ohno-Matsui K	Eye (Lond)	2018	2018-08-31	10.1038/s41433-018-0192-2	structured	PMS	7	318	5	prospective	1	title
1451	30158477	The Relationship between Controlling Nutritional (CONUT) Score and Clinical Markers among Adults with Hepatitis C Virus Related Liver Cirrhosis	Nishikawa H, Yoh K, Enomoto H, Ishii N, Iwata Y, Takata R, Nishimura T, Aizawa N, Sakai Y, Ikeda N, Hasegawa K, Takashima T, Iijima H, Nishiguchi S.	Nutrients. 2018 Aug 29;10(9):1185. doi: 10.3390/nu10091185.	Nishikawa H	Nutrients	2018	2018-08-31	10.3390/nu10091185	structured	single center	1	264	6	retrospective	1	main body
1452	30158067	The prognostic impact of a concentric left ventricular structure evaluated by transthoracic echocardiography in patients with acute decompensated heart failure: A retrospective study	Yamaguchi S, Abe M, Arasaki O, Shimabukuro M, Ueda S.	Int J Cardiol. 2019 Jul 15;287:73-80. doi: 10.1016/j.ijcard.2018.07.097. Epub 2018 Jul 27.	Yamaguchi S	Int J Cardiol	2019	2018-08-31	10.1016/j.ijcard.2018.07.097	structured	single center	9	385	5	retrospective	1	abstract
1453	30157833	Fractal analysis of low attenuation clusters on computed tomography in chronic obstructive pulmonary disease	Tanabe N, Muro S, Sato S, Oguma T, Sato A, Hirai T.	BMC Pulm Med. 2018 Aug 29;18(1):144. doi: 10.1186/s12890-018-0714-5.	Tanabe N	BMC Pulm Med	2018	2018-08-31	10.1186/s12890-018-0714-5	structured	single center	10	170	6	retrospective	1	main body
1455	30154049	Regionwide Retrospective Survey of Acute Mechanical Thrombectomy in Tama, Suburban Tokyo: A Preliminary Report	Ota T, Shigeta K, Amano T, Ueda M, Hirano T, Matsumaru Y, Shiokawa Y.	J Stroke Cerebrovasc Dis. 2018 Nov;27(11):3350-3355. doi: 10.1016/j.jstrokecerebrovasdis.2018.07.044. Epub 2018 Aug 25.	Ota T	J Stroke Cerebrovasc Dis	2018	2018-08-30	10.1016/j.jstrokecerebrovasdis.2018.07.044	structured	registry	15	396	5	retrospective	1	main body
1456	30149986	Role of Predictive Value of the Modified Glasgow Prognostic Score for Later-line Chemotherapy in Patients With Metastatic Colorectal Cancer	Tsuchihashi K, Ito M, Moriwaki T, Fukuoka S, Taniguchi H, Takashima A, Kumekawa Y, Kajiwara T, Yamazaki K, Esaki T, Makiyama A, Denda T, Satake H, Suto T, Sugimoto N, Katsumata K, Ishikawa T, Kashiwada T, Oki E, Komatsu Y, Okuyama H, Sakai D, Ueno H, Tamura T, Yamashita K, Kishimoto J, Shimada Y, Baba E.	Clin Colorectal Cancer. 2018 Dec;17(4):e687-e697. doi: 10.1016/j.clcc.2018.07.004. Epub 2018 Jul 29.	Tsuchihashi K	Clin Colorectal Cancer	2018	2018-08-29	10.1016/j.clcc.2018.07.004	structured	multicenter	2	550	5	retrospective	1	abstract
1458	30146745	Disease severity and economic burden in Japanese patients with systemic lupus erythematosus: A retrospective, observational study	Tanaka Y, Mizukami A, Kobayashi A, Ito C, Matsuki T.	Int J Rheum Dis. 2018 Aug;21(8):1609-1618. doi: 10.1111/1756-185X.13363.	Tanaka Y	Int J Rheum Dis	2018	2018-08-28	10.1111/1756-185X.13363	structured	large scale database	12	295	6	retrospective	1	abstract
1459	30143039	Negative pain management index scores do not necessarily indicate inadequate pain management: a cross-sectional study	Sakakibara N, Higashi T, Yamashita I, Yoshimoto T, Matoba M.	BMC Palliat Care. 2018 Aug 24;17(1):102. doi: 10.1186/s12904-018-0355-8.	Sakakibara N	BMC Palliat Care	2018	2018-08-26	10.1186/s12904-018-0355-8	structured	single center	23	1156	4	prospective	1	abstract
1460	30141179	Periodically repeated rituximab administrations in children with refractory nephrotic syndrome: 2-year multicenter observational study	Takahashi T, Okamoto T, Sato Y, Yamazaki T, Hayashi A, Aoyagi H, Ueno M, Kobayashi N, Uetake K, Nakanishi M, Ariga T.	Pediatr Nephrol. 2019 Jan;34(1):87-96. doi: 10.1007/s00467-018-4063-7. Epub 2018 Aug 23.	Takahashi T	Pediatr Nephrol	2019	2018-08-25	10.1007/s00467-018-4063-7	structured	multicenter	13	22	7	unknown	1	title
1463	30139701	A reduction of BMI predicts the risk of rehospitalization and cardiac death in non-obese patients with heart failure	Nishikido T, Oyama JI, Nagatomo D, Node K.	Int J Cardiol. 2019 Feb 1;276:166-170. doi: 10.1016/j.ijcard.2018.08.054. Epub 2018 Aug 18.	Nishikido T	Int J Cardiol	2019	2018-08-25	10.1016/j.ijcard.2018.08.054	structured	single center	9	971	5	retrospective	1	main body
1464	30138618	Characteristics and outcomes of reproductive-aged women with early-stage cervical cancer: trachelectomy vs hysterectomy	Machida H, Mandelbaum RS, Mikami M, Enomoto T, Sonoda Y, Grubbs BH, Paulson RJ, Roman LD, Wright JD, Matsuo K.	Am J Obstet Gynecol. 2018 Nov;219(5):461.e1-461.e18. doi: 10.1016/j.ajog.2018.08.020. Epub 2018 Aug 21.	Machida H	Am J Obstet Gynecol	2018	2018-08-24	10.1016/j.ajog.2018.08.020	structured	registry	2	190	6	retrospective	1	abstract
1465	30137449	Angiopoietin-Like Protein 2 Promotes the Progression of Diabetic Kidney Disease	Ishii T, Furuya F, Takahashi K, Shikata M, Takamura T, Kobayashi H, Miyazaki A, Morinaga J, Terada K, Oike Y, Kanda E, Kitamura K.	J Clin Endocrinol Metab. 2019 Jan 1;104(1):172-180. doi: 10.1210/jc.2017-02705.	Ishii T	J Clin Endocrinol Metab	2019	2018-08-24	10.1210/jc.2017-02705	structured	single center	4	155	6	retrospective	1	main body
1466	30136435	Efficacy and safety of sitagliptin in elderly patients with type 2 diabetes mellitus: A focus on hypoglycemia	Fukuda M, Doi K, Sugawara M, Mochizuki K.	J Diabetes Investig. 2019 Mar;10(2):383-391. doi: 10.1111/jdi.12915. Epub 2018 Sep 25.	Fukuda M	J Diabetes Investig	2019	2018-08-24	10.1111/jdi.12915	structured	multicenter	4	5130	3	prospective	1	main body
1467	30136429	Impact of maternal methylenetetrahydrofolate reductase C677T polymorphism on intervillous and decidual pathology with pregnancy loss	Mehandjiev TR, Tenno NM, Nakura Y, Georgiev TP, Minekawa R, Wakimoto T, Mimura K, Nakayama M, Kawakami K, Kanagawa T, Tomimatsu T, Fujita T, Onouchi Y, Takeuchi M, Kimura T, Yanagihara I.	J Obstet Gynaecol Res. 2019 Jan;45(1):78-85. doi: 10.1111/jog.13798. Epub 2018 Aug 23.	Mehandjiev TR	J Obstet Gynaecol Res	2019	2018-08-24	10.1111/jog.13798	structured	multicenter	14	243	6	unknown	1	main body
1468	30136403	Should sulfonylurea be discontinued or maintained at the lowest dose when starting ipragliflozin? A multicenter observational study in Japanese patients with type 2 diabetes	Takahashi K, Cho KY, Nakamura A, Miya A, Miyoshi A, Yamamoto C, Nomoto H, Niwa H, Takahashi K, Manda N, Kurihara Y, Aoki S, Ito YM, Atsumi T, Miyoshi H.	J Diabetes Investig. 2019 Mar;10(2):429-438. doi: 10.1111/jdi.12913. Epub 2018 Sep 26.	Takahashi K	J Diabetes Investig	2019	2018-08-24	10.1111/jdi.12913	structured	multicenter	4	200	6	prospective	1	title
1469	30136384	Effect of switching to teneligliptin from other dipeptidyl peptidase-4 inhibitors on glucose control and renoprotection in type 2 diabetes patients with diabetic kidney disease	Kitada M, Ogura Y, Nitta K, Fujii M, Kanasaki K, Konishi K, Iida Y, Nakagawa A, Koya D.	J Diabetes Investig. 2019 May;10(3):706-713. doi: 10.1111/jdi.12917. Epub 2018 Oct 1.	Kitada M	J Diabetes Investig	2019	2018-08-24	10.1111/jdi.12917	structured	single center	4	40	7	unknown	1	main body
1473	30129988	Risk factors of long hospital stay for immunoglobulin A vasculitis: Single-center study	Uehara E, Nagata C, Masuda H, Fujimori K, Kobayashi S, Kubota M, Ishiguro A.	Pediatr Int. 2018 Oct;60(10):918-922. doi: 10.1111/ped.13685.	Uehara E	Pediatr Int	2018	2018-08-22	10.1111/ped.13685	structured	single center	3	68	7	retrospective	1	title
1474	30128921	Low serum butyrylcholinesterase is independently related to low fetuin-A in patients on hemodialysis: a cross-sectional study	Okamoto T, Tsutaya C, Hatakeyama S, Konishi S, Okita K, Tanaka Y, Imanishi K, Takashima T, Saitoh F, Suzuki T, Ohyama C.	Int Urol Nephrol. 2018 Sep;50(9):1713-1720. doi: 10.1007/s11255-018-1957-z. Epub 2018 Aug 20.	Okamoto T	Int Urol Nephrol	2018	2018-08-22	10.1007/s11255-018-1957-z	structured	single center	21	230	6	unknown	1	main body
1475	30128769	Preoperative Anxiety as a Predictor of Delirium in Cancer Patients: A Prospective Observational Cohort Study	Wada S, Inoguchi H, Sadahiro R, Matsuoka YJ, Uchitomi Y, Sato T, Shimada K, Yoshimoto S, Daiko H, Shimizu K.	World J Surg. 2019 Jan;43(1):134-142. doi: 10.1007/s00268-018-4761-0.	Wada S	World J Surg	2019	2018-08-22	10.1007/s00268-018-4761-0	structured	single center	2	91	7	prospective	1	main body
1477	30122739	The Risk Factor Analysis for the Late Graft Failure of Radial Artery Graft in Coronary Artery Bypass Grafting	Hosono M, Murakami T, Hirai H, Sasaki Y, Suehiro S, Shibata T.	Ann Thorac Cardiovasc Surg. 2019 Feb 20;25(1):32-38. doi: 10.5761/atcs.oa.18-00054. Epub 2018 Aug 17.	Hosono M	Ann Thorac Cardiovasc Surg	2019	2018-08-21	10.5761/atcs.oa.18-00054	structured	single center	19	410	5	retrospective	1	main body
1478	30121598	Is elevation of N-terminal pro-B-type natriuretic peptide at discharge associated with 2-year composite endpoint of all-cause mortality and heart failure hospitalisation after transcatheter aortic valve implantation? Insights from a multicentre prospective OCEAN-TAVI registry in Japan	Mizutani K, Hara M, Nakao M, Okai T, Kajio K, Murakami T, Shibata T, Yoshiyama M, Naganuma T, Yamanaka F, Higashimori A, Tada N, Takagi K, Araki M, Ueno H, Tabata M, Shirai S, Watanabe Y, Yamamoto M, Hayashida K.	BMJ Open. 2018 Aug 17;8(8):e021468. doi: 10.1136/bmjopen-2017-021468.	Mizutani K	BMJ Open	2018	2018-08-20	10.1136/bmjopen-2017-021468	structured	registry	9	500	5	prospective	1	title
1479	30121587	Comparison of hospital admission rates for psychiatric patients cared for by multidisciplinary outreach teams with and without peer specialist: a retrospective cohort study of Japanese Outreach Model Project 2011-2014	Kido Y, Kawakami N, Kayama M.	BMJ Open. 2018 Aug 17;8(8):e019090. doi: 10.1136/bmjopen-2017-019090.	Kido Y	BMJ Open	2018	2018-08-20	10.1136/bmjopen-2017-019090	structured	multicenter	18	292	6	retrospective	1	main body
1480	30121089	Lower limb perfusion during robotic-assisted laparoscopic radical prostatectomy evaluated by near-infrared spectroscopy: an observational prospective study	Takechi K, Kitamura S, Shimizu I, Yorozuya T.	BMC Anesthesiol. 2018 Aug 18;18(1):114. doi: 10.1186/s12871-018-0567-8.	Takechi K	BMC Anesthesiol	2018	2018-08-20	10.1186/s12871-018-0567-8	structured	single center	15	30	7	prospective	1	main body
1481	30121076	Glycemic variability determined with a continuous glucose monitoring system can predict prognosis after acute coronary syndrome	Takahashi H, Iwahashi N, Kirigaya J, Kataoka S, Minamimoto Y, Gohbara M, Abe T, Okada K, Matsuzawa Y, Konishi M, Maejima N, Hibi K, Kosuge M, Ebina T, Tamura K, Kimura K.	Cardiovasc Diabetol. 2018 Aug 18;17(1):116. doi: 10.1186/s12933-018-0761-5.	Takahashi H	Cardiovasc Diabetol	2018	2018-08-20	10.1186/s12933-018-0761-5	structured	single center	5	417	5	prospective	1	main body
1484	30116903	Frequency and characteristics of traumatic brain injury in restrained drivers involved in road traffic accidents	Inamasu J, Nakaya M, Kujirai D, Mayanagi K, Nakatsukasa M.	Acta Neurochir (Wien). 2018 Oct;160(10):1921-1929. doi: 10.1007/s00701-018-3656-z. Epub 2018 Aug 17.	Inamasu J	Acta Neurochir (Wien)	2018	2018-08-18	10.1007/s00701-018-3656-z	structured	single center	19	409	5	retrospective	1	abstract
1487	30113095	Factors related to difficult self-expandable metallic stent placement for malignant colonic obstruction: A post-hoc analysis of a multicenter study across Japan	Kuwai T, Yamaguchi T, Imagawa H, Yoshida S, Isayama H, Matsuzawa T, Yamada T, Saito S, Shimada M, Hirata N, Sasaki T, Koizumi K, Maetani I, Saida Y.	Dig Endosc. 2019 Jan;31(1):51-58. doi: 10.1111/den.13260. Epub 2018 Sep 3.	Kuwai T	Dig Endosc	2019	2018-08-17	10.1111/den.13260	structured	multicenter	11	511	5	prospective	1	title
1488	30111321	Effectiveness of clarithromycin in patients with yellow nail syndrome	Matsubayashi S, Suzuki M, Suzuki T, Shiozawa A, Kobayashi K, Ishii S, Iikura M, Izumi S, Kudo K, Sugiyama H.	BMC Pulm Med. 2018 Aug 15;18(1):138. doi: 10.1186/s12890-018-0707-4.	Matsubayashi S	BMC Pulm Med	2018	2018-08-17	10.1186/s12890-018-0707-4	structured	single center	15	5	7	unknown	1	abstract
1490	30102942	Factors related to vegetable intake among pregnant Japanese women: A cross-sectional study	Takei H, Shiraishi M, Matsuzaki M, Haruna M.	Appetite. 2019 Jan 1;132:175-181. doi: 10.1016/j.appet.2018.08.009. Epub 2018 Aug 11.	Takei H	Appetite	2019	2018-08-14	10.1016/j.appet.2018.08.009	structured	single center	14	273	6	unknown	1	abstract
1491	30102791	Multicenter feasibility study of bowel preparation with castor oil for colon capsule endoscopy	Ohmiya N, Hotta N, Mitsufuji S, Nakamura M, Omori T, Maeda K, Okuda K, Yatsuya H, Tajiri H.	Dig Endosc. 2019 Mar;31(2):164-172. doi: 10.1111/den.13259. Epub 2018 Sep 19.	Ohmiya N	Dig Endosc	2019	2018-08-14	10.1111/den.13259	structured	multicenter	11	319	5	retrospective	1	title
1494	30100132	Obesity-associated severe asthma in an adult Japanese population	To M, Hitani A, Kono Y, Honda N, Kano I, Haruki K, To Y.	Respir Investig. 2018 Nov;56(6):440-447. doi: 10.1016/j.resinv.2018.07.003. Epub 2018 Aug 9.	To M	Respir Investig	2018	2018-08-14	10.1016/j.resinv.2018.07.003	structured	single center	10	492	5	retrospective	1	main body
1495	30100046	Intestinal fatty acid-binding protein levels in patients with chronic renal failure	Okada K, Sekino M, Funaoka H, Sato S, Ichinomiya T, Murata H, Maekawa T, Nishikido M, Eishi K, Hara T.	J Surg Res. 2018 Oct;230:94-100. doi: 10.1016/j.jss.2018.04.057. Epub 2018 May 25.	Okada K	J Surg Res	2018	2018-08-14	10.1016/j.jss.2018.04.057	structured	single center	13	124	6	prospective	1	main body
1496	30099119	Assessment of the 11-year nationwide trend of out-of-hospital cardiac arrest cases among elderly patients in Japan (2005-2015)	Matsuyama T, Kitamura T, Kiyohara K, Kiguchi T, Kobayashi D, Nishiyama C, Iwami T, Ohta B.	Resuscitation. 2018 Oct;131:83-90. doi: 10.1016/j.resuscitation.2018.08.011. Epub 2018 Aug 9.	Matsuyama T	Resuscitation	2018	2018-08-13	10.1016/j.resuscitation.2018.08.011	structured	registry	9	877009	1	prospective	1	main body
1497	30098231	Importance of physical evaluation using skeletal muscle mass index and body fat percentage to prevent sarcopenia in elderly Japanese diabetes patients	Fukuoka Y, Narita T, Fujita H, Morii T, Sato T, Sassa MH, Yamada Y.	J Diabetes Investig. 2019 Mar;10(2):322-330. doi: 10.1111/jdi.12908. Epub 2018 Sep 8.	Fukuoka Y	J Diabetes Investig	2019	2018-08-12	10.1111/jdi.12908	structured	single center	4	267	6	unknown	1	main body
1498	30097996	Effect of Age on Conversion to Everolimus with Calcineurin Inhibitor Minimization at A Late Post-Transplant Stage	Uchida J, Nishide S, Kabei K, Shimada H, Kosoku A, Iwai T, Kuwabara N, Naganuma T, Kumada N, Takemoto Y, Nakatani T.	Urol J. 2018 Sep 26;15(5):266-271. doi: 10.22037/uj.v0i0.4326.	Uchida J	Urol J	2018	2018-08-12	10.22037/uj.v0i0.4326	structured	single center	20	38	7	retrospective	1	abstract
1499	30097847	Risks and Benefits of Sodium Polystyrene Sulfonate for Hyperkalemia in Patients on Maintenance Hemodialysis	Nakamura T, Fujisaki T, Miyazono M, Yoshihara M, Jinnouchi H, Fukunari K, Awanami Y, Ikeda Y, Hashimoto K, Yamasaki M, Nonaka Y, Fukuda M, Kishi T, Ikeda Y.	Drugs R D. 2018 Sep;18(3):231-235. doi: 10.1007/s40268-018-0244-x.	Nakamura T	Drugs R D	2018	2018-08-12	10.1007/s40268-018-0244-x	structured	multicenter	21	40	7	retrospective	1	main body
1500	30097309	Timing of surgery for hip fractures in the elderly: A retrospective cohort study	Sasabuchi Y, Matsui H, Lefor AK, Fushimi K, Yasunaga H.	Injury. 2018 Oct;49(10):1848-1854. doi: 10.1016/j.injury.2018.07.026. Epub 2018 Jul 27.	Sasabuchi Y	Injury	2018	2018-08-12	10.1016/j.injury.2018.07.026	structured	large scale database	19	47073	2	retrospective	1	abstract
1501	30095797	The Incidence, Clinical Features, and a Comparison Between Early and Delayed Onset of Postoperative Spinal Epidural Hematoma	Anno M, Yamazaki T, Hara N, Ito Y.	Spine (Phila Pa 1976). 2019 Mar 15;44(6):420-423. doi: 10.1097/BRS.0000000000002838.	Anno M	Spine (Phila Pa 1976)	2019	2018-08-11	10.1097/BRS.0000000000002838	structured	single center	19	14	7	retrospective	1	abstract
1502	30095701	The Influence of Chemotherapy-Induced Peripheral Neuropathy on Quality of Life of Gynecologic Cancer Survivors	Matsuoka H, Nakamura K, Matsubara Y, Ida N, Saijo M, Ogawa C, Masuyama H.	Int J Gynecol Cancer. 2018 Sep;28(7):1394-1402. doi: 10.1097/IGC.0000000000001320.	Matsuoka H	Int J Gynecol Cancer	2018	2018-08-11	10.1097/IGC.0000000000001320	structured	single center	2	259	6	unknown	1	main body
1503	30093200	Low Body Mass Index is a Poor Prognosis Factor in Cardioembolic Stroke Patients with NonValvular Atrial Fibrillation	Hagii J, Metoki N, Saito S, Fujita A, Shiroto H, Sasaki S, Takahashi K, Hitomi H, Baba Y, Seino S, Kamada T, Uchizawa T, Iwata M, Matsumoto S, Yasujima M, Tomita H.	J Stroke Cerebrovasc Dis. 2018 Nov;27(11):3155-3162. doi: 10.1016/j.jstrokecerebrovasdis.2018.07.002. Epub 2018 Aug 6.	Hagii J	J Stroke Cerebrovasc Dis	2018	2018-08-11	10.1016/j.jstrokecerebrovasdis.2018.07.002	structured	single center	9	419	5	unknown	1	main body
1506	30092161	Three-year safety and two-year effectiveness of etanercept in patients with rheumatoid arthritis in Japan: Results of long-term postmarketing surveillance	Yamanaka H, Hirose T, Endo Y, Sugiyama N, Fukuma Y, Morishima Y, Sugiyama N, Yoshii N, Miyasaka N, Koike T.	Mod Rheumatol. 2019 Sep;29(5):737-746. doi: 10.1080/14397595.2018.1510759. Epub 2018 Sep 20.	Yamanaka H	Mod Rheumatol	2019	2018-08-10	10.1080/14397595.2018.1510759	structured	PMS	17	1457	4	unknown	1	title
1507	30088267	Preoperative oral care and effect on postoperative complications after major cancer surgery	Ishimaru M, Matsui H, Ono S, Hagiwara Y, Morita K, Yasunaga H.	Br J Surg. 2018 Nov;105(12):1688-1696. doi: 10.1002/bjs.10915. Epub 2018 Aug 8.	Ishimaru M	Br J Surg	2018	2018-08-09	10.1002/bjs.10915	structured	large scale database	2	81 632	2	retrospective	1	main body
1510	30082129	The Sum of Early Diastolic Annulus Velocities in the Mitral and Tricuspid Valve Can Predict Adverse Events After Cardiac Surgery	Mukai A, Suehiro K, Fujimoto Y, Matsuura T, Tanaka K, Funao T, Yamada T, Mori T, Nishikawa K.	J Cardiothorac Vasc Anesth. 2019 Jan;33(1):149-156. doi: 10.1053/j.jvca.2018.05.043. Epub 2018 May 28.	Mukai A	J Cardiothorac Vasc Anesth	2019	2018-08-08	10.1053/j.jvca.2018.05.043	structured	single center	15	100	6	prospective	1	abstract
1511	30081824	Propensity score-matching analysis to compare clinical outcomes of endoscopic submucosal dissection for early gastric cancer in the postoperative and non-operative stomachs	Esaki M, Suzuki S, Hayashi Y, Yokoyama A, Abe S, Hosokawa T, Tsuruta S, Minoda Y, Hata Y, Ogino H, Akiho H, Ihara E, Ogawa Y.	BMC Gastroenterol. 2018 Aug 6;18(1):125. doi: 10.1186/s12876-018-0855-2.	Esaki M	BMC Gastroenterol	2018	2018-08-08	10.1186/s12876-018-0855-2	structured	single center	2	1046	4	retrospective	1	abstract
1512	30078009	Dietary Salt Intake is a Significant Determinant of Impaired Kidney Function in the General Population	Sugiura T, Takase H, Ohte N, Dohi Y.	Kidney Blood Press Res. 2018;43(4):1245-1254. doi: 10.1159/000492406. Epub 2018 Aug 3.	Sugiura T	Kidney Blood Press Res	2018	2018-08-06	10.1159/000492406	structured	single center	13	12 126	2	retrospective	1	main body
1513	30077561	Evaluation of the Fourth-Generation FloTrac/Vigileo System in Comparison With the Intermittent Bolus Thermodilution Method in Patients Undergoing Cardiac Surgery	Kusaka Y, Ohchi F, Minami T.	J Cardiothorac Vasc Anesth. 2019 Apr;33(4):953-960. doi: 10.1053/j.jvca.2018.06.017. Epub 2018 Jun 28.	Kusaka Y	J Cardiothorac Vasc Anesth	2019	2018-08-06	10.1053/j.jvca.2018.06.017	structured	single center	15	30	7	prospective	1	abstract
1515	30077045	Spinal epidural lipomatosis is a previously unrecognized manifestation of metabolic syndrome	Ishihara S, Fujita N, Azuma K, Michikawa T, Yagi M, Tsuji T, Takayama M, Matsumoto H, Nakamura M, Matsumoto M, Watanabe K.	Spine J. 2019 Mar;19(3):493-500. doi: 10.1016/j.spinee.2018.07.022. Epub 2018 Aug 2.	Ishihara S	Spine J	2019	2018-08-05	10.1016/j.spinee.2018.07.022	structured	single center	5	324	5	retrospective	1	main body
1516	30075810	Factors associated with the achievement of biological disease-modifying antirheumatic drug-free remission in rheumatoid arthritis: the ANSWER cohort study	Hashimoto M, Furu M, Yamamoto W, Fujimura T, Hara R, Katayama M, Ohnishi A, Akashi K, Yoshida S, Nagai K, Son Y, Amuro H, Hirano T, Ebina K, Uozumi R, Ito H, Tanaka M, Ohmura K, Fujii T, Mimori T.	Arthritis Res Ther. 2018 Aug 3;20(1):165. doi: 10.1186/s13075-018-1673-1.	Hashimoto M	Arthritis Res Ther	2018	2018-08-05	10.1186/s13075-018-1673-1	structured	registry	17	181	6	retrospective	1	abstract
1519	30074830	Nipple Skin Trauma in Breastfeeding Women During Postpartum Week One	Nakamura M, Asaka Y, Ogawara T, Yorozu Y.	Breastfeed Med. 2018 Sep;13(7):479-484. doi: 10.1089/bfm.2017.0217. Epub 2018 Aug 3.	Nakamura M	Breastfeed Med	2018	2018-08-04	10.1089/bfm.2017.0217	structured	single center	14	50	7	prospective	1	main body
1521	30072150	Advanced interatrial block is an electrocardiographic marker for recurrence of atrial fibrillation after electrical cardioversion	Fujimoto Y, Yodogawa K, Maru YJ, Oka E, Hayashi H, Yamamoto T, Iwasaki YK, Hayashi M, Shimizu W.	Int J Cardiol. 2018 Dec 1;272:113-117. doi: 10.1016/j.ijcard.2018.07.135. Epub 2018 Jul 29.	Fujimoto Y	Int J Cardiol	2018	2018-08-04	10.1016/j.ijcard.2018.07.135	structured	single center	9	141	6	prospective	1	main body
1523	30066966	Silodosin as second-line α-blocker monotherapy in patients with benign prostatic hyperplasia: A prospective observational study	Ichihara K, Masumori N, Iwasawa A, Taguchi K, Yamaguchi Y, Nishimura M, Sasamura H, Suzuki N, Haga K, Miyao N, Hirose T.	Int J Urol. 2018 Oct;25(10):849-854. doi: 10.1111/iju.13757. Epub 2018 Aug 1.	Ichihara K	Int J Urol	2018	2018-08-02	10.1111/iju.13757	structured	multicenter	13	73	7	prospective	1	main body
1527	30060967	Relation of coronary culprit lesion morphology determined by optical coherence tomography and cardiac outcomes to preinfarction angina in patients with acute myocardial infarction	Kobayashi N, Hata N, Tsurumi M, Shibata Y, Okazaki H, Shirakabe A, Takano M, Asai K, Seino Y, Shimizu W.	Int J Cardiol. 2018 Oct 15;269:356-361. doi: 10.1016/j.ijcard.2018.07.074. Epub 2018 Jul 18.	Kobayashi N	Int J Cardiol	2018	2018-08-01	10.1016/j.ijcard.2018.07.074	structured	single center	9	1160	4	unknown	1	main body
1528	30059771	High positivity of blood cultures obtained within two hours after shaking chills	Taniguchi T, Tsuha S, Shiiki S, Narita M.	Int J Infect Dis. 2018 Nov;76:23-28. doi: 10.1016/j.ijid.2018.07.020. Epub 2018 Jul 27.	Taniguchi T	Int J Infect Dis	2018	2018-07-31	10.1016/j.ijid.2018.07.020	structured	single center	15	97	7	prospective	1	abstract
1529	30059486	Comparison of Health-related Quality of Life Between Double-door Laminoplasty and Selective Laminoplasty for Degenerative Cervical Myelopathy, With a Minimum Follow-up of 5 Years	Hirota R, Miyakoshi N, Yoshimoto M, Hongo M, Hamada S, Kasukawa Y, Oshigiri T, Ishikawa Y, Iesato N, Kudo D, Tanimoto K, Terashima Y, Takebayashi T, Shimada Y, Yamashita T.	Spine (Phila Pa 1976). 2019 Feb 15;44(4):E211-E218. doi: 10.1097/BRS.0000000000002814.	Hirota R	Spine (Phila Pa 1976)	2019	2018-07-31	10.1097/BRS.0000000000002814	structured	multicenter	6	190	6	retrospective	1	abstract
1531	30055156	Clinical impact of closure of the mucosal defect after duodenal endoscopic submucosal dissection	Kato M, Ochiai Y, Fukuhara S, Maehata T, Sasaki M, Kiguchi Y, Akimoto T, Fujimoto A, Nakayama A, Kanai T, Yahagi N.	Gastrointest Endosc. 2019 Jan;89(1):87-93. doi: 10.1016/j.gie.2018.07.026. Epub 2018 Jul 25.	Kato M	Gastrointest Endosc	2019	2018-07-29	10.1016/j.gie.2018.07.026	structured	single center	11	168	6	retrospective	1	abstract
1532	30054792	Mechanisms of recurrent haemoptysis after super-selective bronchial artery coil embolisation: a single-centre retrospective observational study	Ryuge M, Hara M, Hiroe T, Omachi N, Minomo S, Kitaguchi K, Youmoto M, Asakura N, Sakata Y, Ishikawa H.	Eur Radiol. 2019 Feb;29(2):707-715. doi: 10.1007/s00330-018-5637-2. Epub 2018 Jul 19.	Ryuge M	Eur Radiol	2019	2018-07-29	10.1007/s00330-018-5637-2	structured	single center	9	57	7	retrospective	1	title
1534	30053973	Real-world safety and efficacy of omalizumab in patients with severe allergic asthma: A long-term post-marketing study in Japan	Adachi M, Kozawa M, Yoshisue H, Lee Milligan K, Nagasaki M, Sasajima T, Miyamoto T, Ohta K.	Respir Med. 2018 Aug;141:56-63. doi: 10.1016/j.rmed.2018.06.021. Epub 2018 Jun 28.	Adachi M	Respir Med	2018	2018-07-29	10.1016/j.rmed.2018.06.021	structured	PMS	10	3892	3	prospective	1	title
1535	30053906	Intracellular hypoxia measured by (18)F-fluoromisonidazole positron emission tomography has prognostic impact in patients with estrogen receptor-positive breast cancer	Asano A, Ueda S, Kuji I, Yamane T, Takeuchi H, Hirokawa E, Sugitani I, Shimada H, Hasebe T, Osaki A, Saeki T.	Breast Cancer Res. 2018 Jul 27;20(1):78. doi: 10.1186/s13058-018-0970-6.	Asano A	Breast Cancer Res	2018	2018-07-29	10.1186/s13058-018-0970-6	structured	single center	2	44	7	unknown	1	main body
1537	30052488	Urinary protein and renal prognosis in idiopathic membranous nephropathy: a multicenter retrospective cohort study in Japan	Yamaguchi M, Ando M, Katsuno T, Tsuboi N, Maruyama S.	Ren Fail. 2018 Nov;40(1):435-441. doi: 10.1080/0886022X.2018.1487864.	Yamaguchi M	Ren Fail	2018	2018-07-28	10.1080/0886022X.2018.1487864	structured	multicenter	13	171	6	retrospective	1	title
1539	30047071	Longitudinal changes in the quality of life of oral cancer patients during the perioperative period	Aoki T, Ota Y, Suzuki T, Denda Y, Aoyama KI, Akiba T, Naito M, Arai T.	Int J Clin Oncol. 2018 Dec;23(6):1038-1045. doi: 10.1007/s10147-018-1322-3. Epub 2018 Jul 25.	Aoki T	Int J Clin Oncol	2018	2018-07-27	10.1007/s10147-018-1322-3	structured	single center	2	83	7	prospective	1	main body
1543	30044052	Effects of gastrostomy fee schedule revision on artificial nutrition routes among older people with dementia in Japan: A time series observational study	Maeda T, Babazono A, Nishi T, Arima H, Tsuji M, Kawazoe M, Satoh A.	Geriatr Gerontol Int. 2018 Sep;18(9):1405-1409. doi: 10.1111/ggi.13491. Epub 2018 Jul 25.	Maeda T	Geriatr Gerontol Int	2018	2018-07-26	10.1111/ggi.13491	structured	large scale database	18	650 000	1	retrospective	1	abstract
1545	30037757	Association of prophylactic synbiotics with reduction in diarrhea and pneumonia in mechanically ventilated critically ill patients: A propensity score analysis	Shimizu K, Ogura H, Kabata D, Shintani A, Tasaki O, Ojima M, Ikeda M, Shimazu T.	J Infect Chemother. 2018 Oct;24(10):795-801. doi: 10.1016/j.jiac.2018.06.006. Epub 2018 Jul 20.	Shimizu K	J Infect Chemother	2018	2018-07-25	10.1016/j.jiac.2018.06.006	structured	single center	10	179	6	retrospective	1	main body
1546	30032817	Stereotactic body radiotherapy to treat small lung lesions clinically diagnosed as primary lung cancer by radiological examination: A prospective observational study	Inoue T, Katoh N, Ito YM, Kimura T, Nagata Y, Kuriyama K, Onishi H, Yoshitake T, Shioyama Y, Iizuka Y, Inaba K, Konishi K, Kokubo M, Karasawa K, Kozuka T, Tanaka K, Sakakibara-Konishi J, Kinoshita I, Shirato H.	Lung Cancer. 2018 Aug;122:107-112. doi: 10.1016/j.lungcan.2018.05.025. Epub 2018 May 29.	Inoue T	Lung Cancer	2018	2018-07-24	10.1016/j.lungcan.2018.05.025	structured	multicenter	2	62	7	prospective	1	abstract
1548	30032123	Development of a new clinical decision rule for cervical CT to detect cervical spine injury in patients with head or neck trauma	Inagaki T, Kimura A, Makishi G, Tanaka S, Tanaka N.	Emerg Med J. 2018 Oct;35(10):614-618. doi: 10.1136/emermed-2017-206930. Epub 2018 Jul 21.	Inagaki T	Emerg Med J	2018	2018-07-23	10.1136/emermed-2017-206930	structured	multicenter	19	1192	4	prospective	1	abstract
1551	30030739	Perioperative enteral supplementation with glutamine, fiber, and oligosaccharide reduces early postoperative surgical stress following esophagectomy for esophageal cancer	Abe T, Hosoi T, Kawai R, Uemura N, Higaki E, An B, Kawakami J, Saito T, Shimizu Y.	Esophagus. 2019 Jan;16(1):63-70. doi: 10.1007/s10388-018-0630-z. Epub 2018 Jul 20.	Abe T	Esophagus	2019	2018-07-22	10.1007/s10388-018-0630-z	structured	single center	2	326	5	unknown	1	main body
1552	30030657	Bevacizumab combined with platinum-taxane chemotherapy as first-line treatment for advanced ovarian cancer: a prospective observational study of safety and efficacy in Japanese patients (JGOG3022 trial)	Komiyama S, Kato K, Inokuchi Y, Takano H, Matsumoto T, Hongo A, Asai-Sato M, Arakawa A, Kamiura S, Tabata T, Takeshima N, Sugiyama T.	Int J Clin Oncol. 2019 Jan;24(1):103-114. doi: 10.1007/s10147-018-1319-y. Epub 2018 Jul 20.	Komiyama S	Int J Clin Oncol	2019	2018-07-22	10.1007/s10147-018-1319-y	structured	multicenter	2	333	5	prospective	1	main body
1553	30029613	Effect of subcutaneous tocilizumab treatment on work/housework status in biologic-naïve rheumatoid arthritis patients using inverse probability of treatment weighting: FIRST ACT-SC study	Tanaka Y, Kameda H, Saito K, Kaneko Y, Tanaka E, Yasuda S, Tamura N, Fujio K, Fujii T, Kojima T, Anzai T, Hamada C, Fujino Y, Matsuda S, Kohsaka H.	Arthritis Res Ther. 2018 Jul 20;20(1):151. doi: 10.1186/s13075-018-1647-3.	Tanaka Y	Arthritis Res Ther	2018	2018-07-22	10.1186/s13075-018-1647-3	structured	multicenter	17	724	5	prospective	1	abstract
1554	30028671	Efficacy of Bilateral Transcutaneous Posterior Tibial Nerve Stimulation for Fecal Incontinence	Dedemadi G, Takano S.	Perm J. 2018;22:17-231. doi: 10.7812/TPP/17-231.	Dedemadi G	Perm J	2018	2018-07-21	10.7812/TPP/17-231	structured	single center	15	22	7	prospective	1	main body
1555	30026130	Increased Urinary Liver-Type Fatty Acid-Binding Protein Level Predicts Worsening Renal Function in Patients With Acute Heart Failure	Okubo Y, Sairaku A, Morishima N, Ogi H, Matsumoto T, Kinoshita H, Kihara Y.	J Card Fail. 2018 Aug;24(8):520-524. doi: 10.1016/j.cardfail.2018.07.003. Epub 2018 Jul 17.	Okubo Y	J Card Fail	2018	2018-07-21	10.1016/j.cardfail.2018.07.003	structured	single center	9	173	6	prospective	1	main body
1558	30022633	Adequate pelvic lymphadenectomy and survival of women with early-stage epithelial ovarian cancer	Matsuo K, Machida H, Mariani A, Mandelbaum RS, Glaser GE, Gostout BS, Roman LD, Wright JD.	J Gynecol Oncol. 2018 Sep;29(5):e69. doi: 10.3802/jgo.2018.29.e69. Epub 2018 May 4.	Matsuo K	J Gynecol Oncol	2018	2018-07-20	10.3802/jgo.2018.29.e69	structured	registry	2	21537	2	retrospective	1	abstract
1562	30019127	Safety and efficacy of elbasvir and grazoprevir in Japanese hemodialysis patients with genotype 1b hepatitis C virus infection	Suda G, Kurosaki M, Itakura J, Izumi N, Uchida Y, Mochida S, Hasebe C, Abe M, Haga H, Ueno Y, Masakane I, Abe K, Takahashi A, Ohira H, Furuya K, Baba M, Yamamoto Y, Kobayashi T, Kawakami A, Kumagai K, Terasita K, Ohara M, Kawagishi N, Umemura M, Nakai M, Sho T, Natsuizaka M, Morikawa K, Ogawa K, Sakamoto N; NORTE Study Group.	J Gastroenterol. 2019 Jan;54(1):78-86. doi: 10.1007/s00535-018-1495-6. Epub 2018 Jul 17.	Suda G	J Gastroenterol	2019	2018-07-19	10.1007/s00535-018-1495-6	structured	multicenter	1	23	7	prospective	1	main body
1563	30017608	Coronary plaque characteristics in computed tomography and 2-year outcomes: The PREDICT study	Yamamoto H, Kihara Y, Kitagawa T, Ohashi N, Kunita E, Iwanaga Y, Kobuke K, Miyazaki S, Kawasaki T, Fujimoto S, Daida H, Fujii T, Sato A, Okimoto T, Kuribayashi S; PREDICT Investigators.	J Cardiovasc Comput Tomogr. 2018 Sep-Oct;12(5):436-443. doi: 10.1016/j.jcct.2018.07.001. Epub 2018 Jul 7.	Yamamoto H	J Cardiovasc Comput Tomogr	2018	2018-07-19	10.1016/j.jcct.2018.07.001	structured	multicenter	9	5817	3	prospective	1	main body
1564	30015761	FIXATION STATUS AFTER RESOLUTION OF MACULAR EDEMA ASSOCIATED WITH BRANCH RETINAL VEIN OCCLUSION	Kogo T, Muraoka Y, Ooto S, Suzuma K, Murakami T, Iida Y, Iida-Miwa Y, Ghashut R, Miyata M, Tsujikawa A.	Retina. 2019 Oct;39(10):1896-1905. doi: 10.1097/IAE.0000000000002250.	Kogo T	Retina	2019	2018-07-18	10.1097/IAE.0000000000002250	structured	single center	7	57	7	unknown	1	abstract
1567	30013333	Thyroid function tests before prescribing anti-dementia drugs: a retrospective observational study	Sakata N, Okumura Y.	Clin Interv Aging. 2018 Jul 6;13:1219-1223. doi: 10.2147/CIA.S168182. eCollection 2018.	Sakata N	Clin Interv Aging	2018	2018-07-18	10.2147/CIA.S168182	structured	large scale database	18	262279	1	retrospective	1	main body
1570	30009649	Effectiveness and safety of initiating adalimumab plus ≥12 mg/week methotrexate with adjustable dosing in biologic-naïve patients with early rheumatoid arthritis: HAWK study postmarketing surveillance in Japan	Tanaka Y, Mimori T, Yamanaka H, Nakajima R, Morita K, Kimura J, Takeuchi T.	Mod Rheumatol. 2019 Jul;29(4):572-580. doi: 10.1080/14397595.2018.1500979. Epub 2018 Sep 11.	Tanaka Y	Mod Rheumatol	2019	2018-07-17	10.1080/14397595.2018.1500979	structured	PMS	17	293	6	prospective	1	title
1572	30006840	Self-expandable metallic stenting as a bridge to surgery for malignant colorectal obstruction: pooled analysis of 426 patients from two prospective multicenter series	Tomita M, Saito S, Makimoto S, Yoshida S, Isayama H, Yamada T, Matsuzawa T, Enomoto T, Kyo R, Kuwai T, Hirata N, Shimada M, Hirakawa T, Koizumi K, Saida Y.	Surg Endosc. 2019 Feb;33(2):499-509. doi: 10.1007/s00464-018-6324-8. Epub 2018 Jul 13.	Tomita M	Surg Endosc	2019	2018-07-15	10.1007/s00464-018-6324-8	structured	multicenter	11	426	5	prospective	1	title
1573	30005596	Plasma myeloperoxidase-conjugated DNA level predicts outcomes and organ dysfunction in patients with septic shock	Maruchi Y, Tsuda M, Mori H, Takenaka N, Gocho T, Huq MA, Takeyama N.	Crit Care. 2018 Jul 13;22(1):176. doi: 10.1186/s13054-018-2109-7.	Maruchi Y	Crit Care	2018	2018-07-15	10.1186/s13054-018-2109-7	structured	multicenter	15	55	7	prospective	1	abstract
1574	30005558	Endothelial Dysfunction, Increased Arterial Stiffness, and Cardiovascular Risk Prediction in Patients With Coronary Artery Disease: FMD-J (Flow-Mediated Dilation Japan) Study A	Maruhashi T, Soga J, Fujimura N, Idei N, Mikami S, Iwamoto Y, Iwamoto A, Kajikawa M, Matsumoto T, Oda N, Kishimoto S, Matsui S, Hashimoto H, Aibara Y, Mohamad Yusoff F, Hidaka T, Kihara Y, Chayama K, Noma K, Nakashima A, Goto C, Tomiyama H, Takase B, Kohro T, Suzuki T, Ishizu T, Ueda S, Yamazaki T, Furumoto T, Kario K, Inoue T, Koba S, Watanabe K, Takemoto Y, Hano T, Sata M, Ishibashi Y, Node K, …	J Am Heart Assoc. 2018 Jul 12;7(14):e008588. doi: 10.1161/JAHA.118.008588.	Maruhashi T	J Am Heart Assoc	2018	2018-07-15	10.1161/JAHA.118.008588	structured	multicenter	9	462	5	prospective	1	abstract
1575	30003355	Frequencies of human leukocyte antigen alleles and haplotypes among Japanese patients with age-related macular degeneration	Takagi S, Mandai M, Hirami Y, Sugita S, Takahashi M, Kurimoto Y.	Jpn J Ophthalmol. 2018 Sep;62(5):568-575. doi: 10.1007/s10384-018-0611-8. Epub 2018 Jul 12.	Takagi S	Jpn J Ophthalmol	2018	2018-07-14	10.1007/s10384-018-0611-8	structured	single center	7	138	6	unknown	1	main body
1577	29999518	Outcomes of patients receiving a massive transfusion for major trauma	Endo A, Shiraishi A, Fushimi K, Murata K, Otomo Y.	Br J Surg. 2018 Oct;105(11):1426-1434. doi: 10.1002/bjs.10905. Epub 2018 Jul 12.	Endo A	Br J Surg	2018	2018-07-13	10.1002/bjs.10905	structured	large scale database	15	1777	4	retrospective	1	main body
1579	29993202	Sustainability of Pain Relief After Corneal Collagen Cross-Linking in Eyes With Bullous Keratopathy	Ono T, Mori Y, Nejima R, Ogata M, Minami K, Miyata K.	Asia Pac J Ophthalmol (Phila). 2018 Sep-Oct;7(5):291-295. doi: 10.22608/APO.201832. Epub 2018 Jul 11.	Ono T	Asia Pac J Ophthalmol (Phila)	2018	2018-07-12	10.22608/APO.201832	structured	single center	7	14	7	prospective	1	main body
1580	29992275	Effects of coronary revascularization on global coronary flow reserve in stable coronary artery disease	Aikawa T, Naya M, Obara M, Manabe O, Magota K, Koyanagawa K, Asakawa N, Ito YM, Shiga T, Katoh C, Anzai T, Tsutsui H, Murthy VL, Tamaki N.	Cardiovasc Res. 2019 Jan 1;115(1):119-129. doi: 10.1093/cvr/cvy169.	Aikawa T	Cardiovasc Res	2019	2018-07-12	10.1093/cvr/cvy169	structured	multicenter	9	82	7	prospective	1	abstract
1581	29991561	Surgical Treatment for Encapsulating Peritoneal Sclerosis: 24 Years' Experience	Kawanishi H, Banshodani M, Yamashita M, Shintaku S, Dohi K.	Perit Dial Int. 2019 Mar-Apr;39(2):169-174. doi: 10.3747/pdi.2018.00042. Epub 2018 Jul 10.	Kawanishi H	Perit Dial Int	2019	2018-07-12	10.3747/pdi.2018.00042	structured	single center	6	243	6	retrospective	1	abstract
1582	29989680	The effect of neuraminidase inhibitors on household transmission in Japanese patients with influenza A and B infection: A prospective, observational study	Hirotsu N, Saisho Y, Hasegawa T.	Influenza Other Respir Viruses. 2019 Mar;13(2):123-132. doi: 10.1111/irv.12590. Epub 2018 Dec 28.	Hirotsu N	Influenza Other Respir Viruses	2019	2018-07-11	10.1111/irv.12590	structured	single center	1	1807	4	prospective	1	abstract
1587	29986671	Influence of pterygium size on corneal higher-order aberration evaluated using anterior-segment optical coherence tomography	Minami K, Tokunaga T, Okamoto K, Miyata K, Oshika T.	BMC Ophthalmol. 2018 Jul 9;18(1):166. doi: 10.1186/s12886-018-0837-8.	Minami K	BMC Ophthalmol	2018	2018-07-11	10.1186/s12886-018-0837-8	structured	single center	7	242	6	prospective	1	main body
1588	29985986	Serum Potassium and Cardiovascular Events in Heart Failure With Preserved Left Ventricular Ejection Fraction Patients	Nishihara T, Tokitsu T, Sueta D, Takae M, Oike F, Fujisue K, Usuku H, Takashio S, Hanatani S, Kanazawa H, Arima Y, Sakamoto K, Izumiya Y, Yamabe H, Kaikita K, Yamamoto E, Tsujita K.	Am J Hypertens. 2018 Sep 11;31(10):1098-1105. doi: 10.1093/ajh/hpy101.	Nishihara T	Am J Hypertens	2018	2018-07-10	10.1093/ajh/hpy101	structured	single center	9	506	5	retrospective	1	abstract
1589	29985084	Drug-associated progressive multifocal leukoencephalopathy in multiple sclerosis patients	Oshima Y, Tanimoto T, Yuji K, Tojo A.	Mult Scler. 2019 Jul;25(8):1141-1149. doi: 10.1177/1352458518786075. Epub 2018 Jul 9.	Oshima Y	Mult Scler	2019	2018-07-10	10.1177/1352458518786075	structured	DB	6	100921	1	unknown	1	abstract
1590	29983264	Preventive Effects of Renin-angiotensin System Inhibitors on Oxaliplatin-induced Peripheral Neuropathy: A Retrospective Observational Study	Uchida M, Kawazoe H, Takatori S, Namba H, Uozumi R, Tanaka A, Kawasaki H, Araki H.	Clin Ther. 2018 Jul;40(7):1214-1222.e1. doi: 10.1016/j.clinthera.2018.05.011. Epub 2018 Jul 23.	Uchida M	Clin Ther	2018	2018-07-10	10.1016/j.clinthera.2018.05.011	structured	single center	6	150	6	retrospective	1	abstract
1592	29981861	Combined Assessment of Serum Periostin and YKL-40 May Identify Asthma-COPD Overlap	Shirai T, Hirai K, Gon Y, Maruoka S, Mizumura K, Hikichi M, Holweg C, Itoh K, Inoue H, Hashimoto S.	J Allergy Clin Immunol Pract. 2019 Jan;7(1):134-145.e1. doi: 10.1016/j.jaip.2018.06.015. Epub 2018 Jul 6.	Shirai T	J Allergy Clin Immunol Pract	2019	2018-07-09	10.1016/j.jaip.2018.06.015	structured	multicenter	10	353	5	unknown	1	main body
1593	29980870	Changes in conjunctival-scleral thickness after strabismus surgery measured with anterior segment optical coherence tomography	Suzuki H, Hikoya A, Komori M, Inagaki R, Haseoka T, Arai S, Takagi Y, Hotta Y, Sato M.	Jpn J Ophthalmol. 2018 Sep;62(5):554-559. doi: 10.1007/s10384-018-0609-2. Epub 2018 Jul 6.	Suzuki H	Jpn J Ophthalmol	2018	2018-07-08	10.1007/s10384-018-0609-2	structured	single center	15	23	7	prospective	1	main body
1597	29980328	Tracheostomy and mortality in patients with severe burns: A nationwide observational study	Tsuchiya A, Yamana H, Kawahara T, Tsutsumi Y, Matsui H, Fushimi K, Yasunaga H.	Burns. 2018 Dec;44(8):1954-1961. doi: 10.1016/j.burns.2018.06.012. Epub 2018 Jul 3.	Tsuchiya A	Burns	2018	2018-07-08	10.1016/j.burns.2018.06.012	structured	large scale database	19	680	5	unknown	1	abstract
1599	29978364	Effect of a patient-support program on once-daily teriparatide adherence and persistence in the Japan Fracture Observational Study (JFOS)	Sato M, Tsujimoto M, Kajimoto K, Uetake H, Shimoda H, Fujiwara S.	Arch Osteoporos. 2018 Jul 5;13(1):74. doi: 10.1007/s11657-018-0487-8.	Sato M	Arch Osteoporos	2018	2018-07-07	10.1007/s11657-018-0487-8	structured	multicenter	19	1996	4	prospective	1	main body
1600	29975582	Breakthrough Cancer Pain Influences General Activities and Pain Management: A Comparison of Patients with and without Breakthrough Cancer Pain	Tagami K, Okizaki A, Miura T, Watanabe YS, Matsumoto Y, Morita T, Fujimori M, Kinoshita H.	J Palliat Med. 2018 Nov;21(11):1636-1640. doi: 10.1089/jpm.2017.0675. Epub 2018 Jul 5.	Tagami K	J Palliat Med	2018	2018-07-06	10.1089/jpm.2017.0675	structured	single center	2	258	6	prospective	1	abstract
1602	29974673	Persistence of oral antidiabetic treatment for type 2 diabetes characterized by drug class, patient characteristics and severity of renal impairment: A Japanese database analysis	Kadowaki T, Sarai N, Hirakawa T, Taki K, Iwasaki K, Urushihara H.	Diabetes Obes Metab. 2018 Dec;20(12):2830-2839. doi: 10.1111/dom.13463. Epub 2018 Aug 2.	Kadowaki T	Diabetes Obes Metab	2018	2018-07-06	10.1111/dom.13463	structured	large scale database	4	162116	1	retrospective	1	abstract
1607	29969455	Proton pump inhibitor as an independent factor of progression of abdominal aortic calcification in patients on maintenance hemodialysis	Okamoto T, Hatakeyama S, Hosogoe S, Tanaka Y, Imanishi K, Takashima T, Saitoh F, Suzuki T, Ohyama C.	PLoS One. 2018 Jul 3;13(7):e0199160. doi: 10.1371/journal.pone.0199160. eCollection 2018.	Okamoto T	PLoS One	2018	2018-07-04	10.1371/journal.pone.0199160	structured	single center	21	200	6	retrospective	1	main body
1609	29968417	Impact of primary diabetic nephropathy on arteriolar hyalinosis lesions in patients following kidney transplantation	Yamakawa T, Kobayashi A, Yamamoto I, Kawaguchi T, Imasawa T, Aoyama H, Akutsu N, Maruyama M, Saigo K, Yokoo T, Kitamura H.	Nephrology (Carlton). 2018 Jul;23 Suppl 2:70-75. doi: 10.1111/nep.13276.	Yamakawa T	Nephrology (Carlton)	2018	2018-07-04	10.1111/nep.13276	structured	single center	20	83	7	unknown	1	main body
1611	29960992	Continuous ST-Monitoring Function of Implantable Cardioverter Defibrillator Detects Silent Ischemia in Patients With Coronary Artery Disease	Watanabe T, Hirooka K, Furukawa Y, Yabuki M, Hirata A, Kashiwase K, Shutta R, Mine T, Mizuno H, Tanaka T, Doi T, Yoshida A, Okuyama Y, Nanto S.	J Am Heart Assoc. 2018 Jun 30;7(13):e009332. doi: 10.1161/JAHA.118.009332.	Watanabe T	J Am Heart Assoc	2018	2018-07-02	10.1161/JAHA.118.009332	structured	multicenter	9	173	6	prospective	1	main body
1612	29960793	Impact of external carotid artery occlusion at declamping of the external and common carotid arteries during carotid endarterectomy on development of new postoperative ischemic cerebral lesions	Kobayashi M, Yoshida K, Kojima D, Oshida S, Fujiwara S, Kubo Y, Ogasawara K.	J Vasc Surg. 2019 Feb;69(2):454-461. doi: 10.1016/j.jvs.2018.03.437. Epub 2018 Jun 28.	Kobayashi M	J Vasc Surg	2019	2018-07-02	10.1016/j.jvs.2018.03.437	structured	single center	9	104	6	prospective	1	main body
1614	29959568	Safety and effectiveness of eculizumab for adult patients with atypical hemolytic-uremic syndrome in Japan: interim analysis of post-marketing surveillance	Kato H, Miyakawa Y, Hidaka Y, Inoue N, Ito S, Kagami S, Kaname S, Matsumoto M, Mizuno M, Matsuda T, Shimono A, Maruyama S, Fujimura Y, Nangaku M, Okada H.	Clin Exp Nephrol. 2019 Jan;23(1):65-75. doi: 10.1007/s10157-018-1609-8. Epub 2018 Jun 29.	Kato H	Clin Exp Nephrol	2019	2018-07-01	10.1007/s10157-018-1609-8	structured	PMS	3	60	7	unknown	1	title
1615	29958957	Quantitative assessment of pupillary light reflex for early prediction of outcomes after out-of-hospital cardiac arrest: A multicentre prospective observational study	Tamura T, Namiki J, Sugawara Y, Sekine K, Yo K, Kanaya T, Yokobori S, Roberts R, Abe T, Yokota H, Sasaki J.	Resuscitation. 2018 Oct;131:108-113. doi: 10.1016/j.resuscitation.2018.06.027. Epub 2018 Jun 26.	Tamura T	Resuscitation	2018	2018-07-01	10.1016/j.resuscitation.2018.06.027	structured	multicenter	9	50	7	prospective	1	abstract
[truncated: 391 more rows]
