# Supplementary material for: Characterization and selection of Japanese electronic health record databases used as data sources for non-interventional observational studies
Source: BMC Med Inform Decis Mak. 2021 May 22;21:167. doi: 10.1186/s12911-021-01526-6 (PMC8140583; doi:10.1186/s12911-021-01526-6)
Supplement: Supplementary file 2 — Additional file 2. MDV_JMDC_NDB_MIDNET_literature_2020. The list of articles identified through websites of large-scale database providers includes article title, authors, journal, therapeutic area, patient number, and study design. [file 12911_2021_1526_MOESM2_ESM.xlsx]

## Sheet: JMDC_MDV_NDB_MID-NET
NO	ID	Article title	author	Journal	Year	TA code:1:Infectious and parasitic diseases 2:cancer, neoplasm 3:diseases of blood and blood forming organs 4:diabetes 5:endocrinology, metabolism 6:nervous system 7:ophthalmology 8:otolaryngology 9:circulatory system 10:respiratory system 11:digestive system 12 dermatology 13:urology/kidney 14:prengancy, childbirth, perinatal 15:others 16:COVID-19 17:musculoskeletal system and connective tissue …	patient number：	1: <100,000, 2:10000-99999 3; 3000-9999, 4; 1000-2999, 5:300-999; 6:100-299; 7: -99	Abstract	language:Yes=in English; No=not in English	study design	DB	1=included
JMDC1	185	Impact of immunomodulator use on treatment persistence in patients with ulcerative colitis: a claims database analysis.	1) Kobayashi T 1) Hibi T 2) Udagawa E 2) Uda A 3) Hisamatsu T	Journal of Gastroenterology anad Hepatology. 2019 . doi: 10.1111/jgh.14825. [Epub ahead of print]	2019	11	369 eligible patients	5	structured	yes	retrospective	JMDC	1
JMDC2	184	Prevalence, disease burden, and treatment reality of patients with severe, uncontrolled asthma in Japan.	1) Nagase H 2) Adachi M 3) Matsunaga K 4) Yoshida A 4) Okoba T 4) Hayashi N 4) Emoto K 5) Tohda Y	Allergology International. 2019. pii: S13238930(19)30077-2. doi: 10.1016/j.alit.2019.06.003. [Epub ahead of print]	2019	1	10,579 patients as continuously treated asthma patients; severe asthma and severe, uncontrolled asthma (SUA) populations	2	structured	yes	retrospective	JMDC	1
JMDC3	183	Influenza vaccination effectiveness for people aged under 65 years in Japan, 2013/2014 season: application of a doubly robust method to a large-scale, real-world dataset.	1) Shibata N 2) Kimura S 3) Hoshino T 4) Urushihara H	BMC Infectious Diseases. 2019;19(1):586.	2019	1	369,425 subjects with age range from 1 to 64 years	1	structured	yes	retrospective	JMDC	1
JMDC5	181	The Age at Diagnosis of Autism Spectrum Disorder in Children in Japan	Shigeki Kurasawa , Kiyomi Tateyama, Ryoichiro Iwanaga, Taro Ohtoshi,1 Ken Nakatani, and Katsushi Yokoi	International Journal of Pediatric Otorhinolaryngology 2018:5374725.	2018	15	8264 samples were used in the final analysis	3	structured	yes	unknown	JMDC	1
JMDC7	179	Validation and Recalibration ofCharlson and Elixhauser Comorbidity Indices Based on Data From a Japanese Insurance Claims Database	1) Tomomi KIMURA 1) Toshifumi SUGITANI, 1) Takuya NISHIMURA, 1) Masanori ITO	薬剤疫学J-STAGE 早期公 開（2019 年6 月27 日)	2019	15	A total of 138,525 hospitalizations for 108,355 patients and 138,141 hospitalizations for 107,902 patients were analyzed in the derivation and validation cohorts, respectively.	1	structured	yes	unknown	JMDC	1
JMDC8	178	Association between perioperative oral care and postoperative pneumonia after cancer resection: conventional versus highdimensional propensity score matching analysis.	1)Ishimaru M 2)Ono S 3)Matsui H 3)Yasunaga H	Clinical Oral Investigation 2019 Jan 8. doi: 10.1007/s00784-018-27835. [Epub ahead of print]	2019	10	621 patients with oral care and 4374 patients without oral care	3	structured	yes	unknown	JMDC	1
JMDC9	177	Comparison of effectiveness and drug cost between dipeptidyl peptidase-4 inhibitor and biguanide as the first-line antihyperglycaemic medication among Japanese working generation with type 2 diabetes.	1)Ihana-Sugiyama N 1,2,3,4)Sugiyama T 1,2)Tanaka H 5)Ueki K 2)Kobayashi Y 1)Ohsugi M	Journal of Evaluation in Clinical Practice 2019 Jun 3. doi: 10.1111/jep.13171. [Epub ahead of print]	2019	4	1034 patients who received DPP4i and 365 patients who received BG as the first antidiabetic medication	4	structured	yes	retrospective	JMDC	1
JMDC11	175	Association between routine nephropathy monitoring and subsequent change in estimated glomerular filtration rate in patients with diabetes mellitus: a Japanese non-elderly cohort study	1)Sachiko Ono 2)Yosuke Ono 3)Daisuke Koide 4)Hideo Yasunaga	Journal of Epidemiology 2019 Jun 15. doi: 10.2188/jea.JE20180255. [Epub ahead of print]	2019	4	1,602 individuals who started taking hypoglycemic agents between 2005 and 2016, 102 (6.0%) underwent routine nephropathy monitoring	4	structured	yes	retrospective	JMDC	1
JMDC12	174	Treatment patterns and characteristics of patients with migraine in Japan: A retrospective analysis of health insurance claims data.	1)Meyers JL 1)Davis KL 2)Lenz RA 3)Sakai F 4)Xue F	Cephalalgia:an international journal of headache. 2019 Jun 1:333102419851855. doi: 10.1177/0333102419851855. [Epub ahead of print]	2019	6	A total of 16,443 patients met the eligibility criteria (9873 AT, 3022 PT, and 3548 NT)	2	structured	yes	retrospective	JMDC	1
JMDC13	173	Risk factors affecting the failed low-density lipoprotein level achievement rate in working-age male population at high cardiovascular risk.	1)Kuroda SI 2)Momo K 3)Yasu T 4)Yasui H	Journal of clinical pharmacy and therapeutics.2019 May 6. doi: 10.1111/jcpt.12847.	2019	9	294 patients (male/female, 294/0; age, 47.8 ± 6.0 years; body mass index, 24.8 ± 4.2 kg/m2; hypertension, 76.2%; and diabetes mellitus, 20.4%)	6	structured	yes	retrospective	JMDC	1
JMDC16	170	Relationship between Number of Multiple Risk Factors and Coronary Artery Disease Risk With and Without Diabetes Mellitus	1,2)Mayuko Harada 1)Kazuya Fujihara Taeko Osawa Masahiko Yamamoto Masanori Kaneko Masaru Kitazawa Yasuhiro Matsubayashi Takaho Yamada 3)Nauta Yamanaka 3)Hiroyasu Seida 2)Wataru Ogawa 1)Hirohito Sone	The Journal of Clinical Endocrinology & Metabolism 2019 Apr 17.pii:jc.201900168	2019	4	220894 patients with/without diabetes	1	structured	yes	prospective	JMDC	1
JMDC17	169	Examination of the prescription of antiepileptic drugs to prenatal and postpartum women in Japan from a health administrative database	1)Tomofumi Ishikawa 2)3)4)Taku Obara 5)Kazutaka Jin 3)6)Hidekazu Nishigori 4)Keiko Miyakoda 2)Masato Suzuka 7)Yasuko Ikeda‐Sakai 8)Manabu Akazawa 5)Nobukazu Nakasato 3)4)5)NobuoYaegashi 3)4)9)Shinichi Kuriyama 1)2)Nariyasu Mano	Pharmacoepidemiology & Drug Safety 2019;1–8	2019	14	33941 pregnant women	2	structured	yes	unknown	JMDC	1
JMDC19	167	Treatment patterns, persistence and adherence rates in patients with type 2 diabetes mellitus in Japan: a claimsbased cohort study	1)Rimei Nishimura 2)Haruka Kato 2)Koichi Kisanuki 2)Akinori Oh 2)Shinzo Hiroi 3)Yoshie Onishi 4)Florent Guelfucci	BMJ open 10.1136/bmjopen-2018025806 on 1 March 2019.	2018	4	40 908 and 90 421 patients were included from the JMDC and MDV databases	1	structured	yes	retrospective	JMDC	1
JMDC20	166	Utility of a Speciﬁc Health Checkup Database Containing Lifestyle Behaviors and Lifestyle Diseases for Employee Health Insurance in Japan	1)Toshiki Fukasawa 1)Nanae Tanemura 2)Shinya Kimura 1)Hisashi Urushihara	Journal of Epidemiology 2019 Mar 2. doi: 10.2188/jea.JE20180192.	2019	15	646,869 enrollees in the JMDC-SHC database	1	structured	yes	retrospective	JMDC	1
JMDC21	165	Relationship between severe respiratory depression and codeinecontaining antitussives in children: a nested case-control study.	1)Sachiko Ono, MPH 2)Yosuke Ono, PhD 1) Daisuke Koide, PhD 3)Hideo Yasunaga,PhD	Journal of Epidemiology 2019 Mar 2. doi: 10.2188/jea.JE20180224.	2019	6	18,210 children (11.1%) were prescribed codeine-containing antitussives	2	structured	yes	retrospective	JMDC	1
JMDC22	164	Changes in the quality of diabetes care in Japan between 2007 and 2015: A repeated cross-sectional study using claims data	1)2)Hirokazu Tanaka 1)2)5)Takehiro Sugiyama 1)3)Noriko Ihana-Sugiyama 3)4)Kohjiro Ueki 2)Yasuki Kobayashi 1)3)Mitsuru Ohsugi	Diabetes Research and Clinical Practice 2019;149:188-199	2019	4	46631 patients	2	structured	yes	unknown	JMDC	1
JMDC23	163	Use of corticosteroids for remission induction therapy in patients with new-onset ulcerative colitis in real-world settings	1)Motohiro Okayasu 2)Haruhiko Ogata 1)Yuji Yoshiyamaa	JOURNAL OF MARKET ACCESS & HEALTH POLICY 2019;7(1):1565889	2019	11	399 patients	5	structured	yes	retrospective	JMDC	1
JMDC25	161	Penetration of new antidiabetic medications in East Asian countries and the United States: A cross-national comparative study.	1)Kiyoshi Kubota,Yukari Kamijima, 2)Yea-Huei Kao Yang, 3)Shinya Kimura, 4)Edward Chia-Cheng Lai, 5)6)Kenneth K. C. Man, 7)Patrick Ryan, Martijn Schuemie, Paul Stang, 2)Chien-Chou Su, 5)6)Ian C. K. Wong, 4)Yinghong Zhang, 4)8)Soko Setoguchi	PLoS One 2018;13(12):e0208796	2018	4	43,711 (49.6) From Taiwan, 3630 (48.4)from Hong Kong, 47,689 (68.2)from Japan, 134,005 (39.0) from US	2	structured	yes	unknown	JMDC	1
JMDC26	160	Higher pulse pressure predicts initiation of dialysis in Japanese patients with diabetes.	1)Taeko Osawa,Kazuya Fujihara,Mayuko Harada, Masahiko Yamamoto, Masahiro Ishizawa,Hiroshi Suzuki,HajimeIshiguro,Yasu hiro Matsubayashi, 2)Hiroyasu Seida,Nauta Yamanaka, 3)Shiro Tanaka, 4)Hitoshi Shimano, 1)Satoru Kodama,Hirohito Sone	Diabetes/Metabolism Research and Reviews 2018:e3120	2018	4	18 935 people (15 789 men and 3146 women) with diabetes mellitus aged 19 to 72 years	2	structured	yes	unknown	JMDC	1
JMDC27	159	Association between Hemoglobin and Hemoglobin A1c: A DataDriven Analysis of Health Checkup Data in Japan.	Masato Takeuchi Koji Kawakami	Journal of Clinical Medicine 2018;7(12):539	2018	15	type-2 diabetes group (55,420 persons),	2	structured	yes	unknown	JMDC	1
JMDC28	158	Impact of hypertension on hospitalizations for cardiovascular diseases in a worksite population -an epidemiologic study using claims data for workers.	1)Ayako FUKUSHIMA, 2))Wafa KHABTHENI, 1)Florent GUELFUCCI, 3)Yoshie ONISHI, 4)Daisuke SUGIYAMA,Tomonori OKAMURA 5)6)Mondher TOUMI	American Journal of Hypertension 2018 Nov 26. doi: 10.1093/ajh/hpy177	2018	9	2,121 individuals were hospitalized due to a CVD	4	structured	yes	retrospective	JMDC	1
JMDC30	156	Burden of Herpes Zoster in the Japanese Population with Immunocompromised/Chronic Disease Conditions: Results from a Cohort Study Claims Database from 2005-2014.	1）Shinichi Imafuku, 2)Taizo Matsuki, Akiko Mizukami, 3)Yasushi Goto, 4)Sabrina de Souza, 5)Cé line Jégou, 6)Veronique Bianco, 7)Dominique Rosillon, 8)Chie Ito, 9)Desmond Curran, 2)Katsiaryna Holl	Dermatology and Therapy 2019;9(1):117-133	2019	1	2,778,476 adults	1	structured	yes	retrospective	JMDC	1
JMDC32	154	Patients with Asthma Prescribed Once-Daily Fluticasone Furoate/Vilanterol or Twice-Daily Fluticasone Propionate/Salmeterol as Maintenance Treatment: Analysis from a Claims Database.	1)Ryo Atsuta, 2)Jun Takai, Isao Mukai, Akihiro Kobayashi, Takeo Ishii, 3)Henrik Svedsater	Pulmonary Therapy 2018;4(2):135–147	2018	1	28,699 patients were identified as having asthma.	2	structured	yes	retrospective	JMDC	1
JMDC33	153	Associations between eating habits and glycemic control and obesity in Japanese workers with type 2 diabetes mellitus.	1)Maki Gouda, 2)Miyuki Matsukawa, 3)Hiroaki Iijima	Diabetes, Metabolic Syndrome and Obesity: Targets and Therapy 2018;11 647–658	2018	4	31,722 individuals	2	structured	yes	retrospective	JMDC	1
JMDC36	150	Association of treatment-achieved HbA1c with incidence of coronary artery disease and severe eye disease in diabetes patients.	1,2)M.Harada, 1)K.Fujihara, T.Osawa, M.Yamamoto, M.Kaneko, M.Ishizawa, Y.Matsubayashi, T.Yamada, 2)N.Yamanaka, H.Seida, 1)S.Kodama, 3)W.Ogawa,	Diabetes & Metabolism 2018 Sep 10. pii: S12623636(18)30167-8	2018	4	14,633 Japanese diabetes patients	2	structured	yes	retrospective	JMDC	1
JMDC37	149	Antihypertensives prescribed for pregnant women in Japan:Prevalence and timing determined from a database of health insurance claims.	1)Tomofumi Ishikawa, 2,3,4)Taku Obara, 3,5)Hidekazu Nishigori, 4)Keiko Miyakoda, 3,4,)Mami Ishikuro, 4,6)Hirohito Metoki, 7)Takayoshi Ohkubo, 4,5)Junichi Sugawara, 3,4,5)Nobuo Yaegashi, 8)Manabu Akazawa, 3,4,9)Shinichi Kuriyama, 1,2,)Nariyasu Mano	Pharmacoepidemiology & Drug Safety 2018;27(12):1325-1334	2018	14	1144 (2.74%) of 41 693 pregnant women	4	structured	yes	unknown	JMDC	1
JMDC39	147	Comparative safety of NSAIDs for gastrointestinal events in AsiaPacific populations: A multi‐database, international cohort study.	1,2,3)Edward Chia‐Cheng Lai, 4)Ju‐Young Shin, 5)Kiyoshi Kubota, 6)Kenneth K.C. Man, 4,7)Byung Joo Park 8)Nicole Pratt, Elizabeth E. Roughead 9)Ian C.K. Wong, 1,9)Yea‐Huei Kao Yang 3,10,11)Soko Setoguchi	Pharmacoepidemiology & Drug Safety 2018;27(11):1223-1230	2018	11	9879 patients in Japan, 70 492 in Taiwan, 263 741 in Korea, and 246 in Hong Kong who initiated an NSAID, and 44 013 patients in Australia, a predominantly Caucasian population	1	structured	yes	retrospective	JMDC	1
JMDC40	146	The use of anticoagulants in patients with non-valvular atrial fibrillation between 2005 and 2014: A drug utilization study using claims data in Japan.	1)3)Kiyoshi Kubota, 1)2)Nobuhiro Ooba, 1)Yukari Kamijima, 1)3)Kuniyasu Sato, 1)3)Daisuke Koide	PLoS One 2018;13(9):e0203380	2018	9	non-valvular AF (NVAF) patients aged 20 to 74; 8855 patients	3	structured	yes	unknown	JMDC	1
JMDC41	145	Increasing trend of asymptomatic hyperuricemia under treatment with urate-lowering drugs in Japan.	1)Masayuki Hakoda, 2)Fumiyoshi Kasagi	Modern Rheumatology 2018 Sep 2:1-15	2019	5	more than 100,000	1	structured	yes	unknown	JMDC	1
JMDC44	142	Persistence rates and medical costs of biological therapies for psoriasis treatment in Japan: a real-world data study using a claims database.	1)2)Rosarin Sruamsiri, 3)Kosuke Iwasaki, Wentao Tang, 4)5)Jörg Mahlich	BMC Dermatology 2018;18(1):5	2018	12	205 psoriasis patients treated with BTs	6	structured	yes	retrospective	JMDC	1
JMDC45	141	A case-control study of the risk of upper gastrointestinal mucosal injuries in patients prescribed concurrent NSAIDs and antithrombotic drugs based on data from the Japanese national claims database of 13 million accumulated patients.	1)Nobuyuki Sugisaki, Ryuichi Iwakiri, 2)Nanae Tsuruoka, Yasuhisa Sakata, Ryo Shimoda, 1)2)Shun Fujimoto, Yuichiro Eguchi, Kazuma Fujimoto	Journal of Gastroenterology 2018;53(12):1253-1260	2018	19	peptic ulcers (n = 143,271), upper GI bleeding (n = 10,545), and gastroesophageal reflux disease (n = 154,755).	1	structured	yes	unknown	JMDC	1
JMDC46	140	Treatment patterns and healthcare resource utilization and costs in heavy menstrual bleeding: a Japanese claims database analysis.	1)Sayako Akiyama, Erika Tanaka, 2)Olivier Cristeau, 3)Yoshie Onishi, 4)Yutaka Osuga	Journal of Medical Economics 2018 Jun 1:1-8	2018	13	635 patients	5	structured	yes	retrospective	JMDC	1
JMDC47	139	Impact of a direct-to-consumer information campaign on prescription patterns for overactive bladder	1)2)Masayoshi Zaitsu 3)Byung-Kwang Yoo, 1)Jun Tomio,Fumiaki Nakamura, Satoshi Toyokawa, Yasuki	BMC Health Services Research 2018;18(1):325	2018	13	1332 participants who were diagnosed overactive bladder	4	structured	yes	retrospective	JMDC	1
JMDC49	137	No increased risk of herpes zoster in TNF inhibitor and non-TNF inhibitor users with rheumatoid arthritis: epidemiological study using the Japanese health insurance database.	1)Ryoko SAKAI, 2)3)Shoko KASAI, Fumio HIRANO, 1)Sayoko HARADA, 2)3)Mari KIHARA,Waka YOKOYAMA, 1)Michi TSUTSUMINO, 2)3)Kenji NAGASAKA, Ryuji KOIKE, 1)Hisashi YAMANAKA, 4)Nobuyuki MIYASAKA, 1)Masayoshi HARIGAI	International Journal of Rheumatic Diseases 2018;21(9):1670-1677	2018	1	RA group (n = 6712) had a significantly higher crude incidence rate of HZ than the non-RA group (n = 33 560)	2	structured	yes	retrospective	JMDC	1
JMDC50	136	Assessment of statin-induced interstitial pneumonia in patients treated for hyperlipidemia using a health insurance claims database in Japan.	1)Kenji Momo, Akiko Takagi, 2)Atsuko Miyaji, 1)Masayoshi Koinuma	Pulmonary Pharmacology & Therapeutics 2018;50:88-92	2018	10	4 cases (male/female: 0/4, 61 ± 2.5 years) and 46,574 controls	2	structured	yes	retrospective	JMDC	1
JMDC51	135	Characteristics, Treatment Patterns, and Economic Outcomes of Patients Initiating Injectable Medications for Management of Type 2 Diabetes Mellitus in Japan: Results from a Retrospective Claims Database Analysis.	1)Shuichi Suzuki, 2)Urvi Desai, 3)Alena Strizek, 4)Jasmina Ivanova, Viviana Garcia-Horton, 1)Zhihong Cai, 4)Luke Schmerold, Xinyue Liu, 3)Magaly Perez-Nieves	Diabetes Therapy 2018;9(3):1125-1141	2018	4	2683 patients	4	structured	yes	retrospective	JMDC	1
JMDC52	134	Treatment and comorbidities of multiple sclerosis in an employed population in Japan: analysis of health claims data.	1)Mieko Ogino, 2)Aki Shiozawa, 3)Hiroyuki Ota, Shuichi Okamoto, Shinzo Hiroi, 4)Izumi Kawachi	Neurodegenerative Disease Management 2018;8(2):97-103	2018	6	Patients with claims associated with an MS diagnosis were identified (n = 494)	5	structured	yes	retrospective	JMDC	1
JMDC54	132	Prevalence of Therapeutic Drug Monitoring for Lithium and the Impact of Regulatory Warnings: Analysis Using Japanese Claims Database.	1)Nobuhiro Ooba, Daisuke Tsutsumi, Naoko Kobayashi, Shinji Hidaka, Hiroyuki Hayashi, 2)Taku Obara, 3)Michihiro Satoh, 4)Kiyoshi Kubota, 1) Noriyasu Fukuoka	Therapeutic Drug Monitoring 2018;40(2):252–256	2018	15	5823 patients	3	structured	yes	unknown	JMDC	1
JMDC55	131	Association of HLA-A*31:01 Screening With the Incidence of Carbamazepine-Induced Cutaneous Adverse Reactions in a Japanese Population.	1)Mushiroda T, 2)Takahashi Y, 3)Onuma T, 2)Yamamoto Y,4) Kamei T, 5)Hoshida, 6)7)Takeuchi K, 6)Otsuka K, 8)Okazaki M, Watanabe M, 9)Kanemoto K, Oshima T, 10)Watanabe A, 11)Minami S, 12)Saito K, 13)Tanii H, 14)Shimo Y, 15)Hara M, 16)Saitoh S, 17)Kinoshita T, 18)Kato M17, Yamada N, 19)Akamatsu N, 20)Fukuchi T, 21)Ishida S, Yasumoto S, 1)Takahashi A, Ozeki T, 22)Furuta T, 23)Saito Y,24)Izumida N, 25…	JAMA Neurology 2018:75(7):842-849	2018	15	1130 included patients	4	structured	yes	prospective	JMDC	1
JMDC56	130	Prenatal and early-life antibiotic use and risk of childhood asthma: A retrospective cohort study.	Satomi Yoshida, Kazuki Ide, Masato Takeuchi, Koji Kawakami	The Pediatric Allergy and Immunology 2018;29(5):490-495	2018	1	28085 children	2	structured	yes	retrospective	JMDC	1
JMDC57	129	Association measures of claims-based algorithms for common chronic conditions were assessed using regularly collected data in Japan.	1)Konan Hara, Jun Tomio, 2)Thomas Svensson, 3)Rika Ohkuma, 4)Akiko Kishi Svensson, 5)Tsutomu Yamazaki	Journal of Clinical Epidemiology 2018;99:84-95	2018	15	n 5 523,267	1	structured	yes	unknown	JMDC	1
JMDC59	127	The incidence of medically-attended norovirus gastro-enteritis in Japan: Modelling using a medical care insurance claims database.	1)Chia-Hsien Chang, Motonobu Sakaguchi, 2)John Weil, 3)Thomas Verstraeten	PLoS One 2018;13(3):e0195164	2018	1	330,000 persons in 2005	1	structured	yes	retrospective	JMDC	1
JMDC60	126	Risk of pneumococcal diseases in adults with underlying medical conditions: a retrospective, cohort study using two Japanese healthcare databases.	1)Kentaro Imai, 2)Tanaz Petigara, Melvin A Kohn, 3)Kei Nakashima, Masahiro Aoshima, 1)Akihito Shito, Shinichi Kanazu	BMJ Open 2018;8(3):e018553	2018	1	10.4 million individuals	1	structured	yes	retrospective	JMDC	1
JMDC61	125	Treatment patterns, health care resource utilization, and costs in Japanese adults with attention-deficit hyperactivity disorder treated with atomoxetine.	1）Hideyuki Imagawa, 2）Saurabh P Nagar, 3）William Montgomery, 1）Tomomi Nakamura, Masayo Sato, 2) Keith L Davis	Neuropsychiatric Disease and Treatment 2018;14:611—621	2018	15	457 adults	5	structured	yes	retrospective	JMDC	1
JMDC62	124	Resource Use and Cost of Treating Human Papillomavirus–Related Lesions in Japanese Women.	1)Akiko Mizukami, 2)Toshihiko Kaise, 3)Georges Van Kriekinge	Value in Health Regional Issues 2017;15:56-62	2018	1	more than 5000	3	structured	yes	retrospective	JMDC	1
JMDC63	121	The effects of changes in eating speed on obesity in patients with diabetes: a secondary analysis of longitudinal health checkup data.	Yumi Hurst, Haruhisa Fukuda	BMJ Open 2018;8(1):e019589	2018	4	Japanese men and women (n=59 717), type 2 diabetes	2	structured	yes	unknown	JMDC	1
JMDC64	120	Maternal exposure to benzodiazepine and risk of preterm birth and low birth weight: A case-control study using a claims database in Japan.	Yusuke Ogawa, Nozomi Takeshima, Toshi A. Furukawa	Asia‐Pacific Psychiatry 2018;e12309.	2017	14	42 058 births	2	structured	yes	unknown	JMDC	1
JMDC67	117	Decline of rotavirus-coded hospitalizations in children under 5 years: A report from Japan where rotavirus vaccines are self-financed	1)Masayuki Kobayashi, 2)Noriaki Adachi , 3)Makoto Miyazaki, 4)Masatoshi Tatsumi	Vaccine 2018;36(19):2727-2732	2018	1	more than 200000	1	structured	yes	retrospective	JMDC	1
JMDC68	116	Treatment Patterns, Statin Intolerance, and Subsequent Cardiovascular Events Among Japanese Patients With High Cardiovascular Risk Initiating Statin Therapy.	1)Saurabh P.Nagar, 2)Pratik P. Rane, 3)Kathleen M. Fox, 1)Juliana Meyers, 1) Keith Davis, 2)Anne Beaubrun, 4)Hyoe Inomata, 1)Yi Qian,	Circulation Journal 2018;82(4):1008-1016	2018	9	10250 patients, 5302 patients	2	structured	yes	retrospective	JMDC	1
JMDC69	115	Recent patterns in antibiotic use for children with group A streptococcal infections.	1)Yusuke Okubo, 2)Nobuaki Michihata, 3)Naho Morisaki, 4)Noriko Kinoshita, Isao Miyairi, 5)Kevin Y. Urayama, 6)Hideo Yasunaga	Journal of Global Antimicrobial Resistance 2017;13:55-59	2018	1	5030 patients	3	structured	yes	unknown	JMDC	1
JMDC70	114	Prevalence, treatments and medical cost of multiple sclerosis in Japan based on analysis of a health insurance claims database	1）Mieko Ogino, 2）Shuichi Okamoto, Hiroyuki Ohta, Mariko Sakamoto, 3)Yusuke Nakamura, Kosuke Iwasaki, 2)Manami Yoshida, Shinzo Hiroi,	Clinical and Experimental Neuroimmunology 2017;8(4):318-326	2017	6	713 MS patients	5	structured	yes	unknown	JMDC	1
JMDC74	109	Influence of pneumococcal conjugate vaccines on acute otitis media in Japan	1)Atsushi Sasaki, Sachio Takeno, 1)2)Masaru Kunimoto, 3)Takahiro Sumiya, 1)Takeshi Ishino, 4)Hirotoshi Sugino,	Auris Nasus Larynx. 2018;45(4):718-721	2018	1	more than 300000	1	structured	yes	unknown	JMDC	1
JMDC75	108	Preoperative pulmonary function tests before low-risk surgery in Japan: a retrospective cohort study using a claims database	1）Hiroshi Yonekura, Kazuki Ide, Kahori Seto, Yohei Kawasaki, 2）Shiro Tanaka, 1）Isao Nahara, 1)3)Chikashi Takeda, 1)Koji Kawakami	Journal of Anesthesia 2018;32(1):23-32	2018	15	8866 patients	3	structured	yes	retrospective	JMDC	1
JMDC77	106	Tuberculosis screening prior to anti-tumor necrosis factor therapy among patients with immune-mediated inflammatory diseases in Japan: a longitudinal study using a large-scale health insurance claims database.	1)Jun Tomio 2)3)Hayato Yamana 2)Hiroki Matsui 4)Hiroyuki Yamashita, 5)6)Takashi Yoshiyama, 2)Hideo Yasunaga	International Journal of Rheumatic Diseases 2017;20(11):1674-1683	2017	15	385 patients	5	structured	yes	unknown	JMDC	1
JMDC78	105	Impact of body mass index and metabolic phenotypes on coronary artery disease according to glucose tolerance status.	1）Fujihara K, Matsubayashi Y, Yamamoto M, Osawa T, Ishizawa M, Kaneko M, Matsunaga S, Kato K, 2）Seida H, Yamanaka N, 1）Kodama S, Sone H	Diabetes & Metabolism 2017;43(6):543-546	2017	9	123,746 Japanese men aged 18–72 years (normal glucose tolerance: 72,047; prediabetes: 39,633; diabetes: 12,066).	1	structured	yes	retrospective	JMDC	1
JMDC79	104	Persistence and adherence to overactive bladder medications in Japan: A large nationwide real-world analysis	1)Daisuke Kato,Satoshi Uno, 2)James Van Schyndle, Alan Fan	International Journal of Urology 2017;24(10):757-764	2017	15	3970 and 16 648 patients were included from the insurance and pharmacy claims databases, respectively.	3	structured	yes	retrospective	JMDC	1
JMDC80	103	Impact of health insurance coverage for Helicobacter pylori gastritis on the trends in eradication therapy in Japan: retrospective observational study and simulation study based on real-world data.	1)2)Shinzo Hiroi, 3)Kentaro Sugano, 4)Shiro Tanaka, 1)Koji Kawakami1	BMJ Open 2017;7(7):e015855	2017	11	81 119 and 170 993 from two databases	1	structured	yes	retrospective	JMDC	1
JMDC81	102	Population-based incidence of diabetic ketoacidosis in type 2 diabetes: medical claims data analysis in Japan.	1)Masato Takeuchi, 1)2)Taichi Kawamura 1)3) Izumi Sato 1)Koji Kawakami	Pharmacoepidemiology & Drug Safety 2018;27(1):123-126	2017	4	36,674 adult patients with T2DM	2	structured	yes	unknown	JMDC	1
JMDC82	101	Efficiency of inpatient orthopedic surgery in Japan: a medical claims database analysis.	1)Yoshinori Nakata 2)Tatsuya Yoshimura 3)Yuichi Watanabe 4)Hiroshi Otake 5)Giichiro Oiso 6)Tomohiro Sawa	International Journal of Health Care Quality Assurance 2017;30(6):506-515	2017	15	1,963 inpatient orthopedic surgical cases	4	structured	yes	unknown	JMDC	1
JMDC83	100	Lipid-lowering drugs and risk of new-onset diabetes: a cohort study using Japanese healthcare data linked to clinical data for health screening.	1)Nobuhiro Ooba 2) Soko Setoguchi, 3)Tsugumichi Sato, 4)Kiyoshi Kubota	BMJ Open 2017;7(6):e015935	2017	5	68 620 persons with dyslipidaemia	2	structured	yes	retrospective	JMDC	1
JMDC84	99	Vitamin D–Deficient Rickets in Japan	Mitsuko Itoh, Jun Tomio, Satoshi Toyokawa, Mayuko Tamura,Tsuyoshi Isojima, Sachiko Kitanaka,Yasuki Kobayashi	Global Pediatric Health 2017; 4:1–5	2017	15	91 617 and 365 800 beneficiaries	1	structured	yes	retrospective	JMDC	1
JMDC85	98	Evaluation of the treatment patterns and economic burden of dysmenorrhea in Japanese women, using a claims database.	1)Sayako Akiyama 2)Erika Tanaka 3)Olivier Cristeau 4)Yoshie Onishi 5)Yutaka Osuga	ClinicoEconomics and Outcomes Research 2017;9:295-306	2017	13	6,315 women with dysmenorrhea	3	structured	yes	retrospective	JMDC	1
JMDC86	97	Diabetes mellitus and risk of early-onset Alzheimer's disease: a population-based case-control study.	1)Kadohara K, 1)2)Sato I, 1)Kawakami K.	European Journal of Neurology 2017;24(7):944-949	2017	4	371 patients with AD (mean age 56.3 5.3 years; 48% female) and 1484 controls were analyzed	4	structured	yes	unknown	JMDC	1
JMDC87	96	Underuse of Cardiac Rehabilitation in Workers With Coronary Artery Disease ― Claims Database Survey in Japan ―	1）Natsuko Kanazawa, 2）Kenji Ueshima, 3）Shinjiro Tominari, 3)Takeo Nakayama	Circulation Journal 2017;81(10):1424-1431	2017	9	1,699 patients	4	structured	yes	retrospective	JMDC	1
JMDC88	95	Prescription of antibiotics to pre-school children from 2005 to 2014 in Japan: a retrospective claims database study.	Satomi Yoshida, Masato Takeuchi, Koji Kawakami	Journal of Public Health 2017 27:1-7	2017	15	155 556 children	1	structured	yes	retrospective	JMDC	1
JMDC89	94	Impact of clinic follow-up visits on body weight control in people with prediabetes or diabetes mellitus: Japanese nonelderly cohort study.	1)Sachiko Ono, 2)Yosuke Ono, 1)Hiroki Matsui, 1)Hideo Yasunaga	Family Practice 2017;34(5):552-557	2017	4	11 004 individuals with prediabetes or diabetes	2	structured	yes	retrospective	JMDC	1
JMDC91	92	Impact of glucose tolerance status on the development of coronary artery disease among working-age men.	1)Fujihara K, Igarashi R, Yamamoto M, Ishizawa M, Matsubayasi Y, Matsunaga S, Kato K, 2)Ito C, Koishi M,Yamanaka N, 1)Kodama S Sone H.	Diabetes & Metabolism 2017;43(3):261-264	2017	9	37,126withprediabetes;10,937withdiabetes	2	structured	yes	retrospective	JMDC	1
JMDC92	90	Basal Insulin Persistence, Associated Factors, and Outcomes After Treatment Initiation: A Retrospective Database Study Among People with Type 2 Diabetes Mellitus in Japan.	1)Irene Hadjiyianni 2)Urvi Desai 3)Shuichi Suzuki 4)Jasmina I. Ivanova 5)Dachuang Cao 6)Noam Y. Kirson 3)Dai Chida 2)Caroline Enloe, Howard G. Birnbaum 5)Magaly Perez-Nieves	Diabetes Therapy 2017;8(1):149–166	2017	4	827 people included	5	structured	yes	retrospective	JMDC	1
JMDC93	89	Impact of nonadherence on complication risks and healthcare costs in patients newly-diagnosed with diabetes	Haruhisa Fukuda Miki Mizobe	Diabetes Research and Clinical Practice 2017;123:55–62	2017	4	1784 nonadherent patients and 9547 adherent patients	2	structured	yes	retrospective	JMDC	1
JMDC94	72	Surveillance rates for hepatocellular carcinoma among patients with cirrhosis, chronic hepatitis B, and chronic hepatitis C based on Japanese claims database.	1,2)Aya Hirata 3)Takumi Hirata 2)Yoshimitsu Takahashi 2)Takeo Nakayama	Hepatology Research 2016;47(4):283-292	2017	11	4713 patients who were diagnosed with LC(liver cirrhosis), hepatitis B virus (HBV), or hepatitis C virus (HCV) infection	3	structured	yes	unknown	JMDC	1
JMDC96	303	Comparison of adherence, persistence, and clinical outcome of generic and brand-name statin users: A retrospective cohort study using the Japanese claims database.	1) Jingwei Gao 2) Tomotsugu Seki 3) Koji Kawakami	Journal of Cardiology. 2020; S0914-5087(20)30399-3. doi:10.1016/j.jjcc.2020.12.003. Online ahead of print.	2020	15	47770	2	structured	yes	retrospective	JMDC	1
JMDC97	302	Comparison of Hospitalization Incidence in Influenza Outpatients Treated With Baloxavir Marboxil or Neuraminidase Inhibitors: A Health Insurance Claims Database Study.	1) Takuji Komeda 2)3) Takahiro Takazono 3) Naoki Hosogaya 2) Taiga Miyazaki 4) Eriko Ogura 1) Shinpei Iwata 1) Hideyuki Miyauchi 1) Keiichi Honda 4) Masakazu Fujiwara 4) Yoshikazu Ajisawa 4) Hideaki Watanabe 4) Yoshitake Kitanishi 4) Kanae Hara 2) Hiroshi Mukae	Clinical Infectious Diseases. 2020; ciaa1870. doi: 10.1093/cid/ciaa1870. Online ahead of print.	2020	1	339 007	1	structured	yes	retrospective	JMDC	1
JMDC99	300	Long-Term Pain Management and Health Care Resource Use Among an Employed Population in Japan with Knee Osteoarthritis Combined with Low Back Pain.	1) Kaname Ueda 2) Tomoyuki Takura 1) Shinji Fujikoshi 3) Juliana Meyers 3) Saurabh P Nagar 1) Hiroyuki Enomoto	Pain Medicine. 2020; pnaa424.doi:10.1093/pm/pna a424. Online ahead of print.	2020	17	1828	4	structured	yes	retrospective	JMDC	1
JMDC100	299	Effect of residual insomnia and use of hypnotics on relapse of depression: a retrospective cohort study using a health insurance claims database.	1) Ken Inada 2) Minori Enomoto 3) Kentaro Yamato 3) Tatsuro Marumoto 4) Masahiro Takeshima 5) Kazuo Mishima	Journal of Affective Disorders. 2020; 281:539- 546.doi:10.1016/j.jad.2020.12. 040. Online ahead of print.	2020	18	30381	2	structured	yes	retrospective	JMDC	1
JMDC101	298	A propensity score matching analysis for cardio metabolic risk of antipsychotics in patients with schizophrenia using Japanese claims data.	1) Ichiro Kusumi 2) Sachie Inoue 3) Kenji Baba 3) Tadashi Nosaka 4) Toshihisa Anzai	BMC Psychiatry. 2020; 20(1):584. doi:10.1186/s12888-020- 02987-1.	2020	18	370	5	structured	yes	retrospective	JMDC	1
JMDC102	297	Impact of class-level labelling change on prescriptions of antidepressants for adolescents: An interrupted time-series study using a health insurance claims database in Japan, 2005-2013.	1) Yumiko Ogino 2) Axel Jeremias Schmidt	PLoS One. 2020 ;15(12):e0243424. doi: 10.1371/journal.pone.024342 4. eCollection 2020.	2020	18	152,686 adolescents and 195,251 adults d	1	structured	yes	retrospective	JMDC	1
JMDC103	296	Prescription patterns of antiepileptic drugs for adult patients with newly diagnosed focal epilepsy from 2006 to 2017 in Japan.	1) Siming Chen 1) Satomi Yoshida 2) Riki Matsumoto 3) Akio Ikeda 4) Koji Kawakami	Epilepsy Research. 2020; 169:106503. doi:10.1016/j.eplepsyres.2020 .106503. Online ahead of print.	2020	6	6024	3	structured	yes	retrospective	JMDC	1
JMDC104	295	Rehospitalization Risk of Receptor-Affinity Profile in Antipsychotic Drug Treatment: A Propensity Score Matching Analysis Using a Japanese Employment-Based Health Insurance Database.	1) Yoshiteru Takekita 2) Sachie Inoue 3) Kenji Baba 3) Tadashi Nosaka	Neuropsychiatric Disease and Treatment.2020;16:2871- 2879. doi: 10.2147/NDT.S276030. eCollection 2020.	2020	15	2940	4	structured	yes	retrospective	JMDC	1
JMDC105	294	Risk of Cancer in Association with Ranitidine and Nizatidine vs Other H2 Blockers: Analysis of the Japan Medical Data Center Claims Database 2005–2018.	1)2) Masao Iwagami 3) Ryosuke Kumazawa 4) Yoshihisa Miyamoto 5) Yuri Ito 6) Miho Ishimaru 6) Kojiro Morita 7) Shota Hamada 6) Nanako Tamiya 8) Hideo Yasunaga	Drug Safety. 2020. doi:10.1007/s40264-020- 01024-0. Online ahead of print.	2020	2	113745	1	structured	yes	retrospective	JMDC	1
JMDC106	293	Effect of Japanese herbal Kampo medicines on live birth rate in women with recurrent pregnancy loss.	1) Daisuke Shigemi 1) Yohei Hashimoto 1) Nobuaki Michihata 1) Hideo Yasunaga	International Journal of Gynecology & Obstetrics. 2020. doi:10.1002/ijgo.13477. Online ahead of print.	2020	14	5517	3	structured	yes	retrospective	JMDC	1
JMDC110	289	Comparison of Household Transmission of Influenza Virus From Index Patients Treated With Baloxavir Marboxil or Neuraminidase Inhibitors: A Health Insurance Claims Database Study.	1) Takuji Komeda 2)3) Takahiro Takazono 2)4) Naoki Hosogaya 5) Eriko Ogura 5) Masakazu Fujiwara 1) Hideyuki Miyauchi 5) Yoshikazu Ajisawa 1) Shinpei Iwata 5) Hideaki Watanabe 1) Keiichi Honda 5) Yoshitake Kitanishi 5) Kanae Hara 2)6) Hiroshi Mukae	Clinical Infectious Diseases. 2020; ciaa1622. doi: 10.1093/cid/ciaa1622. Online ahead of print.	2020	1	more than 100000	1	structured	yes	unknown	JMDC	1
JMDC111	288	Incidence of Mumps Deafness in Japan, 2005-2017: Analysis of Japanese Insurance Claims Database.	1) Akira Takagi 2) Satoko Ohfuji 3) Takashi Nakano 4) Hideaki Kumihashi 4) Munehide Kano 5) Toshihiro Tanaka	Journal of Epidemiology. 2020. doi:10.2188/jea.JE20200233. Online ahead of print.	2020	1	68112	2	structured	yes	retrospective	JMDC	1
JMDC112	287	Treatment of Major Depressive Disorder in Japanese Patients with Cancer: A Matched Cohort Study Using Employer-Based Health Insurance Claims Data.	1) Tatsuo Akechi 2) Shinji Fujimoto 2) Izumi Mishiro 2) Katsuhito Murase	Clinical Drug Investigation. 2020.doi:10.1007/s40261- 020-00976-6. Online ahead of print.	2020	2	5296	3	structured	yes	unknown	JMDC	1
JMDC113	286	Prevalence of gout and asymptomatic hyperuricemia in the pediatric population: a cross-sectional study of a Japanese health insurance database.	1) Shuichi Ito 2) Tomoko Torii 3) Akihiro Nakajima 4) Takeshi Iijima 4) Hiroshi Murano 2) Hideki Horiuchi 5) Hisashi Yamanaka 6) Masataka Honda	BMC Pediatrics. 2020; 20(1):481. doi: 10.1186/s12887-020-02379- 0.	2020	5	356,790 males and 339,487 females	1	structured	yes	retrospective	JMDC	1
JMDC114	285	Comorbidities associated with nontuberculous mycobacterial disease in Japanese adults: A claims-data analysis.	1) Shunsuke Uno 2)3) Takanori Asakura 4)5) Kozo Morimoto 6) Kimio Yoshimura 1)7) Yoshifumi Uwamino 8) Tomoyasu Nishimura 3) Yoshihiko Hoshino 1) Naoki Hasegawa Nontuberculous Mycobacteriosis and Bronchiectasis-Japan Research Consortium (NTM-JRC)	BMC Pulmonary Medicine. 2020; 20(1):262. doi: 10.1186/s12890-020-01304- 6.	2020	1	419 NTM patients	1	structured	yes	unknown	JMDC	1
JMDC120	279	Factors associated with achieving target serum uric acid level and occurrence of gouty arthritis: A retrospective observational study of Japanese health insurance claims data.	1) Ruriko Koto 2) Akihiro Nakajima 1) Hideki Horiuchi 3) Hisashi Yamanaka	Pharmacoepidemiology and Drug Safety. 2020; doi:10.1002/pds.5127. Online ahead of print.	2020	17	more than 50000	2	structured	yes	retrospective	JMDC	1
JMDC123	276	Intraocular pressure–lowering medications during pregnancy and risk of neonatal adverse outcomes: a propensity score analysis using a large database.	1)2) Yohei Hashimoto 3) Nobuaki Michihata 3) Hayato Yamana 2) Daisuke Shigemi 2)4) Kojiro Morita 2) Hiroki Matsui 2) Hideo Yasunaga 5) Makoto Aihara	British Journal of Ophthalmology. 2020; bjophthalmol-2020-316198. doi: 10.1136/bjophthalmol- 2020-316198. Online ahead of print.	2020	14	826	5	structured	yes	retrospective	JMDC	1
JMDC126	273	Predictive factors associated with bleeding in atrial fibrillation patients treated with anti-coagulant drugs using a large claims database.	1)2) Kenji Momo 1) Kana Shu-Toh 3) Makiko Kaneko 3) Nauta Yamanaka 2) Yuji Oto 2) Katsumi Tanaka 1) Masayoshi Koinuma 2) Tadanori Sasaki	PLoS One. 2020;15(8):e0238233. doi: 10.1371/journal.pone.023823 3. eCollection 2020.	2020	9	8926	3	structured	yes	retrospective	JMDC	1
JMDC127	272	Cardiovascular Health Metrics of 87,160 Couples: Analysis of a Nationwide Epidemiological Database.	1)2) Hidehiro Kaneko 1) Hidetaka Itoh 1) Haruki Yotsumoto 1) Hiroyuki Kiriyama 1) Tatsuya Kamon 1)2) Katsuhito Fujiu 3) Kojiro Morita 4) Kosuke Kashiwabara 5) Nobuaki Michihata 5) Taisuke Jo 1) Hiroyuki Morita 3) Hideo Yasunaga 1) Issei Komuro	Journal of Atherosclerosis and Thrombosis. 2020. doi:10.5551/jat.55939. Online ahead of print.	2020	9	174320	1	structured	yes	retrospective	JMDC	1
JMDC128	271	Association of the ward pharmacy service with active implementation of therapeutic drug monitoring for vancomycin and teicoplanin-an epidemiological surveillance study using Japanese large health insurance.	1) Shungo Imai 2) Kenji Momo 1) Hitoshi Kashiwagi 3) Takayuki Miyai 1)4) Mitsuru Sugawara 4) Yoh Takekuma	Journal of Pharmaceutical Health Care and Sciences. 2020;6:18. doi:10.1186/s40780-020- 00174-8. eCollection 2020.	2020	15	VCM (n = 2138), TEIC (n = 596), and ABK (n = 142)	4	structured	yes	unknown	JMDC	1
JMDC129	270	Risk of hydroxychloroquine alone and in combination with azithromycin in the treatment of rheumatoid arthritis: a multinational, retrospective study.	1) Jennifer C E Lane 2) James Weaver 3) Kristin Kostka 4) Talita Duarte-Salles 5) Maria Tereza F Abrahao 6) Heba Alghoul 7) Osaid Alser 8) Thamir M Alshammari 9) Patricia Biedermann 10) Juan M Banda 1)4) Edward Burn 11) Paula Casajust 2) Mitchell M Conover 12) Aedin C Culhane 13) Alexander Davydov 14)15) Scott L DuVall 13) Dmitry Dymshyts 4) Sergio Fernandez- Bertolin 16) Kristina Fišter 2) Jill …		2020	17	323 122 and 351 956 contributed to the analyses	1	structured	yes	retrospective	JMDC	1
JMDC131	268	Dose Adjustment of Methotrexate Administered Concomitantly with Golimumab for Rheumatoid Arthritis in Japanese Real-World Clinical Settings.	1) Fumiko Yamairi 2) Toshiro Yano 3) Takashi Goto 4) Tomohisa Iwasaki	Rheumatology and Therapy. doi: 10.1007/s40744-020- 00228-1. Online ahead of print.	2020	17	347	5	structured	yes	unknown	JMDC	1
JMDC132	267	Trends in corticosteroid prescriptions for ulcerative colitis and factors associated with long-term corticosteroid use: analysis using Japanese claims data from 2006 to 2016.	1) Katsuyoshi Matsuoka 2)3) Ataru Igarashi 4) Noriko Sato 4) Yuri Isono 4) Maki Gouda 5) Katsuhiko Iwasaki 2)5) Ayako Shoji 6) Tadakazu Hisamatsu	Journal of Crohn's and Colitis. jjaa172. doi: 10.1093/ecco-jcc/jjaa172. Online ahead of print.	2020	11	7,907 UC patients	3	structured	yes	retrospective	JMDC	1
JMDC135	264	Folic acid prescribed to prenatal and postpartum women who are also prescribed antiepileptic drugs in Japan: Data from a health administrative database.	1) Tomofumi Ishikawa 2)3)4) Taku Obara 5) Kazutaka Jin 6) Hidekazu Nishigori 7) Keiko Miyakoda 8) Manabu Akazawa 5) Nobukazu Nakasato 3)4)9) Nobuo Yaegashi 3)4)10) Shinichi Kuriyama 1)2) Nariyasu Mano	Birth Defects Research. 2020. doi: 10.1002/bdr2.1748. Online ahead of print.	2020	14	33941	2	structured	yes	unknown	JMDC	1
JMDC136	263	Systemic and local diseases associated with the development of diabetic macular edema among Japanese patients with diabetes mellitus.	1) Atsuki Kume 2) Kenji Kashiwagi	BMC Ophthalmology. 2020; 20(1):309. doi: 10.1186/s12886-020-01578- 8.	2020	4	3.11 million Japa	1	structured	yes	unknown	JMDC	1
JMDC139	260	Ophthalmic corticosteroids in pregnant women with allergic conjunctivitis and adverse neonatal outcomes: propensity score analyses.	1) Yohei Hashimoto 2) Nobuaki Michihata 2) Hayato Yamana 3) Daisuke Shigemi 3) Kojiro Morita 3) Hiroki Matsui 3) Hideo Yasunaga 4) Makoto Aihara	American Journal of Ophthalmology. 2020; S0002- 9394(20)30362-7. doi: 10.1016/j.ajo.2020.07.011. Online ahead of print.	2020	7	6847	3	structured	yes	retrospective	JMDC	1
JMDC140	259	Mumps-related Disease Burden in Japan: Analysis of JMDC Health Insurance Reimbursement Data for 2005-2017.	1) Satoko Ohfuji 2) Akira Takagi 3) Takashi Nakano 4) Hideaki Kumihashi 4) Munehide Kano 5) Toshihiro Tanaka	Journal of Epidemiology. 2020. doi: 10.2188/jea.JE20200048. Online ahead of print.	2020	1	more than 100000	1	structured	yes	retrospective	JMDC	1
JMDC143	256	Relationship Between the Number of Occlusal Supporting and Medical Cost: Analysis Using Large Claims Database from Employee Health Care Insurance in Japan	1) Tatsunori Murata 1) Korenori Arai 2) Kosuke Kashiwagi 1) Shunsuke Baba	Journal of Health Economics and Outcomes Research. 2020; 7(1):1-9. doi: 10.36469/001c.11594. eCollection 2020.	2020	15	1 288 713	1	structured	yes	retrospective	JMDC	1
JMDC144	255	Longitudinal Assessment of Pain Management Among the Employed Japanese Population With Knee Osteoarthritis	1) Kaname Ueda 2) Tomoyuki Takura 1) Shinji Fujikoshi 3) Juliana Meyers 3) Saurabh P Nagar 1) Hiroyuki Enomoto	Clinical Interventions in Aging. 2020;15:1003-1012. doi: 10.2147/CIA.S242083. eCollection 2020.	2020	17	2542	4	structured	yes	retrospective	JMDC	1
JMDC145	254	Real-world Treatment of Gout and Asymptomatic Hyperuricemia: A Cross-Sectional Study of Japanese Health Insurance Claims Data.	1) Ruriko Koto 2) Akihiro Nakajima 1) Hideki Horiuchi 3) Hisashi Yamanaka	Modern Rheumatology. 2020;1-19. doi: 10.1080/14397595.2020.1784 556. Online ahead of print.	2020	5	2531383	1	structured	yes	retrospective	JMDC	1
JMDC146	253	Persistence and Treatment Patterns of Fixed Combination Drugs for Glaucoma: A Retrospective Claims Database Study in Japan	1) Kenji Kashiwagi 2) Eriko Chono 3) Sarah Koesters 4) Poh Sin Yap	BMC Ophthalmology. 2020;20(1):223. doi: 10.1186/s12886-020-01508- 8.	2020	7	1403	4	structured	yes	retrospective	JMDC	1
JMDC147	252	Skipping Breakfast, Late-Night Eating and Current Smoking Are Associated With Medication Adherence in Japanese Patients With Diabetes.	1) Yuta Yaguchi 2) Kazuya Fujihara 3) Mayuko Harada Yamada 1) Yasuhiro Matsubayashi 1) Masaru Kitazawa 1) Taeko Osawa 1) Masahiko Yamamoto 1) Masanori Kaneko 4) Nauta Yamanaka 4) Hiroyasu Seida 1) Satoru Kodama 1) Hirohito Sone	Primary Care Diabetes. 2020;S1751-9918(20)30187- X. doi: 10.1016/j.pcd.2020.05.002. Online ahead of print.	2020	4	8805	3	structured	yes	retrospective	JMDC	1
JMDC149	249	Treatment patterns and healthcare resource utilization in palmoplantar pustulosis patients in Japan: A claims database study	1) Celine Miyazaki 2) Rosarin Sruamsiri 3)4) Jӧrg Mahlich 1) Wonjoo Jung	PLoS One. 2020; 15(5):e0232738. doi: 10.1371/journal.pone.023273 8. eCollection 2020.	2020	12	5,162 adult patients	3	structured	yes	retrospective	JMDC	1
JMDC150	248	Effectiveness of Early Rehabilitation for Vertebral Compression Fractures: A Retrospective Cohort Study	1) Tomohiro Kobata 1) Kiyotaka Hasebe 2) Ryo Momosaki	Journal of Geriatric physical therapy.2020. doi: 10.1519/JPT.0000000000000 267. Online ahead of print.	2020	19	8493	3	structured	yes	retrospective	JMDC	1
JMDC151	247	Treatment Persistence Between Long-Acting Injectable Versus Orally Administered Aripiprazole Among Patients With Schizophrenia in a Real-World Clinical Setting in Japan	1) Nakao Iwata 2) Ataru Inagaki 3) Hiromi Sano 4) Kazunari Niidome 4) Yoshitsugu Kojima 4) Sakiko Yamada	Advances in Therapy. 2020;37(7):3324-3336. doi: 10.1007/s12325-020-01396- w. Epub 2020 Jun 4.	2020	18	198 patients in the AOM group and 1240 patients in the OA group	4	structured	yes	retrospective	JMDC	1
JMDC154	244	Nonsteroidal anti-inflammatory drugs use in patients with chronic kidney disease are often prescribed from different clinicians than those who diagnosed them.	1) Imai S 2) Momo K 1) Kashiwagi H 3) Miyai T 1)4) Sugawara M 4) Takekuma Y	Pharmacoepidemiology and Drug Safety . 2020. doi: 10.1002/pds.5027. [Epub ahead of print]	2020	13	224 014	1	structured	yes	unknown	JMDC	1
JMDC155	243	Clinical characteristics, treatment patterns, disease burden, and persistence/adherence in patients with asthma initiating inhaled triple therapy: real-world evidence from Japan.	1) Suzuki T 2) Fairburn-Beech J 1) Sato K 1) Kaise T	Current Medical Research and Opinion. 2020; 36(6):1049-1057. doi: 10.1080/03007995.2020.1763 937. Epub 2020 May 14.	2020	10	324	5	structured	yes	retrospective	JMDC	1
JMDC158	240	Epinephrine autoinjector prescription patterns for severe anaphylactic patients in Japan: A retrospective analysis of health insurance claims data	1) Nakajima M 2) Ono S 3) Michihata N 4) Kaszynski RH 5) Matsui H 6) Yamaguchi Y 5) Yasunaga H	Allergology International. 2020;S1323-8930(20)30039- 3. doi: 10.1016/j.alit.2020.02.008. Online ahead of print	2020	19	1255	4	structured	yes	retrospective	JMDC	1
JMDC160	238	Treatment patterns and medical cost of systemic lupus erythematosus patients in Japan: a retrospective claims database study.	1) Miyazaki C 2) Sruamsiri R 3)4) Mahlich J 1) Jung W	Journal of Medical Economics. 2020;23(7):786- 799. doi: 10.1080/13696998.2020.1740 236. Epub 2020 Mar 31.	2020	12	4733	3	structured	yes	retrospective	JMDC	1
JMDC163	235	Association between oral anticoagulants and osteoporosis: Real- world data mining using a multi-methodological approach	1) Satoshi Yokoyama. 2) Shoko Ieda. 1) Mirai Nagano. 1) Chihiro akagawa. 1) Makoto Iwase. 1) Kouichi Hosomi. 1) Mitsutaka Takada.	International Journal of Medical Sciences. 2020;17(4):471-479. doi: 10.7150/ijms.39523. eCollection 2020.	2020	17	more than 500000	1	structured	yes	unknown	JMDC	1
JMDC165	233	Effectiveness of early versus delayed physical rehabilitation on in‐ hospital mortality in interstitial pneumonia: A retrospective cohort study	1) Sawabe M. 1) Hasebe K. 2) Momosaki R.	PM&R. 2020. doi: 10.1002/pmrj.12357. [Epub ahead of print]	2020	10	more than 1000	4	structured	yes	retrospective	JMDC	1
JMDC167	231	Relationship Between Severe Respiratory Depression and Codeine- Containing Antitussives in Children: A Nested Case-Control Study	1) Ono S. 2) Ono Y. 1) Koide D. 3) Yasunaga H.	Journal of Epidemiology. 2020 5;30(3):116-120. doi: 10.2188/jea.JE20180224. Epub 2019 Mar 2.	2020	18	164047	1	structured	yes	retrospective	JMDC	1
JMDC172	226	Pregabalin and injury: a nested case-control and case-crossover study	1) Miyamoto Y. 2)3)4) Iwagami M. 5) Aso S. 5) Matsui H. 6) Doi K. 5) Yasunaga H.	Pharmacoepidemiology and Drug Safety. 2020;29(5):558- 564. doi: 10.1002/pds.4976. Epub 2020 Feb 21.	2020	19	2 324 974	1	structured	yes	unknown	JMDC	1
JMDC175	223	Influence of the Fukushima Daiichi Nuclear Power Plant accident on the use of computed tomography in children with mild head injuries.	1) Shotaro Aso 1) Hiroki Matsui 1) Hideo Yasunaga	Journal of Epidemiology. 2019 . doi: 10.2188/jea.JE20190158. [Epub ahead of print]	2020	19	40440	2	structured	yes	retrospective	JMDC	1
JMDC179	219	Development and validation of a prognostic model predicting symptomatic hemorrhagic transformation in acute ischemic stroke at scale in the OHDSI network	1)2)3) Wang Q, 3)4) Reps JM, 3)5) Kostka KF, 3)4)6) Ryan PB, 7) Zou Y, 3)4)8) Voss EA, 3)8) Rijnbeek PR, 3)6)9) Chen R, 3)4) Rao GA, 3)5) Morgan Stewart H, 3)10) Williams AE. 3)8) Williams RD, 3)5) Van Zandt M, 3)6) Falconer T, 3)5) Fernandez-Chas M, 3)11) Vashisht R, 3)11) Pfohl SR, 3)11) Shah NH, 3)12)13) Kasthurirathne SN, 3)14) You SC, 1) Jiang Q, 3)5) Reich C, 15) Zhou Y.	PLOS ONE. 2020, 7;15(1):e0226718. doi: 10.1371/journal.pone.022671 8. eCollection 2020.	2020	9	621178	1	structured	yes	retrospective	JMDC	1
JMDC181	216	Body mass index and recovery of activities of daily living in older patients with femoral fracture: An analysis of a national inpatient database in Japan	1) Nishioka S 2) Wakabayashi H 3) Maeda K 4) Shamoto H 5) Taketani Y 6) Kayashita J 7) Momosaki R	Arch Gerontol Geriatr. Mar- Apr 2020;87:104009. doi: 10.1016/j.archger.2020.10400 9. Epub 2020 Jan 9.	2020	19	13348	2	structured	yes	retrospective	JMDC	1
JMDC183	214	Antidepressant prescriptions for prenatal and postpartum women in Japan: A health administrative database study	1) TomofumiIshikawa 2)3)4) TakuObara 5) SayaKikuchi 5)6) NatsukoKobayashi 7) KeikoMiyakoda 8) HidekazuNishigori 5) HiroakiTomita 9) ManabuAkazawa 3)4)10) NobuoYaegashi 3)4)11) ShinichiKuriyama 1)2) NariyasuMano	Journal of Affective Disorders 2020 1;264:295- 303. doi: 10.1016/j.jad.2020.01.016. Epub 2020 Jan 7.	2020	14	33941	2	structured	yes	unknown	JMDC	1
JMDC184	213	Application of a Common Data Model (CDM) to rank the paediatric user and prescription prevalence of 15 different drug classes in South Korea, Hong Kong, Taiwan, Japan and Australia: an observational, descriptive study	1) Ruth Brauer 1)2) Ian Chi Kei Wong, 1)2)Kenneth KC Man 3) Nicole L Pratt 4) Rae Woong Park 4) Soo-Yeon Cho 5)6)7)8) Yu-Chuan(Jack) Li 6)9)10) Usman Iqbal 6) Phung-Anh Alex Nguyen, 11)12) Martijn Schuemie	BMJ Open. 2020 13;10(1):e032426. doi: 10.1136/bmjopen-2019- 032426.	2020	15	1 574 524	1	structured	yes	retrospective	JMDC	1
JMDC185	212	Utilization and efficacy of palivizumab for children with Down syndrome.	1) Kimura T. 1) Takeuchi M. 1) Kawakami K.	PEDIATRICS INTERNATIONAL. 2020 Jun;62(6):677-682. doi: 10.1111/ped.14157. Epub 2020 Jun 1.	2020	15	632	5	structured	yes	retrospective	JMDC	1
JMDC186	211	Drug Utilization Patterns in Patients with Diabetes Initiating Sodium Glucose Co-Transporter-2 Inhibitors (SGLT2i) in Japan: A Multi- Database Study (2014-2017).	1) Ito Y, 2) Van Schyndle J, 1) Nishimura T, 1) Sugitani T, 3) Kimura T.	Diabetes Therapy. 2019;10(6):2233-2249. doi: 10.1007/s13300-019-00710- 2. Epub 2019 Oct 18.	2019	4	14861	2	structured	yes	retrospective	JMDC	1
JMDC187	209	Real-world pharmacological treatment patterns of patients with young-onset Parkinson's disease in Japan: a medical claims database analysis.	1) Kasamo S, 1) Takeuchi M, 2) Ikuno M, 1)3) Kawasaki Y, 4) Tanaka S, 2) Takahashi R, 5) Kawakami K.	Journal of Neurology. 2019;266(8):1944-1952. doi: 10.1007/s00415-019-09360- 7. Epub 2019 May 10.	2019	6	131	6	structured	yes	unknown	JMDC	1
JMDC189	207	Influence of co-initiation of antiulcer drugs on persistence and adherence to low-dose aspirin: A retrospective cohort study using a Japanese claims database.	1) Iwasawa M, 2) Sagami K, 2) Yokoyama S, 2) Hosomi K, 2) Takada M.	Int. Journal of Clinical Pharmacology and Therapeutics. 2020 ;58(4):214-222. doi: 10.5414/CP203634.	2019	15	4089	3	structured	yes	retrospective	JMDC	1
JMDC190	206	Indications and outcomes of paediatric tracheotomy: a descriptive study using a Japanese claims database.	1)2) Mizuno K, 2) Takeuchi M, 1) Kishimoto Y, 3) Kawakami K, 1) Omori K.	BMJ Open. 2019.17;9(12):e031816. doi: 10.1136/bmjopen-2019- 031816.	2019	15	1.2 million children	1	structured	yes	retrospective	JMDC	1
JMDC191	205	Coding and prescription rates of osteoporosis are low among distal radius fracture patients in Japan.	1) Saka N, 2)3) Nomura K, 3)4) Amano H, 3) Fujimoto K, 1) Watanabe Y, 1) Kawano H, 5)6) Tanihara S.	Journal of Bone and Mineral Metabolism.2020;38(3):363- 370. doi: 10.1007/s00774- 019-01067-z. Epub 2019 Dec 2.	2019	17	294374	1	structured	yes	retrospective	JMDC	1
JMDC192	204	A survey of clarithromycin monotherapy and long-term administration of ethambutol for patients with MAC lung disease in Japan: A retrospective cohort study using the database of health insurance claims.	1)2) Iwao T, 3) Kato G, 4) Ito I, 1) Aramaki E, 2) Kuroda T.	Pharmacoepidemiology and Drug Safety. 2020;29(4):427- 432. doi: 10.1002/pds.4951. Epub 2019 Dec 25.	2019	1	1135	4	structured	yes	retrospective	JMDC	1
JMDC193	203	Long-term use of hypnotics: Analysis of trends and risk factors.	1) Enomoto M, 2) Kitamura S, 3) Tachimori H, 4) Takeshima M, 5) Mishima K.	Gen Hosp Psychiatry. Jan- Feb 2020;62:49-55. doi: 10.1016/j.genhosppsych.2019 .11.008. Epub 2019 Nov 24.	2019	15	3981	3	structured	yes	retrospective	JMDC	1
JMDC196	200	Epidemiological analysis of achalasia in Japan using a large-scale claims database	1) Hiroki Sato 2) Hiroshi Yokomichi 1) Kazuya Takahashi 1) Kentaro Tominaga 1) Takeshi Mizusawa 1) Naruhiro Kimura 1) Yuzo Kawata 1) Shuji Terai	J Gastroenterol. 2019;54(7):621-627. doi: 10.1007/s00535-018-01544- 8. Epub 2019 Jan 3.	2019	11	5493650	1	structured	yes	retrospective	JMDC	1
JMDC198	198	International descriptive study for comparison of treatment patterns in patients with knee osteoarthritis between Korea and Japan using claims data.	1) Sakai R 2) Cho SK 3) Jang EJ 4) Harigai M 2) Sung YK	International Journal of Rheumatic Diseases. 2019;22(11):2052-2058. doi: 10.1111/1756-185X.13711. Epub 2019 Nov 6.	2019	17	N = 1 133 138 in Korea, N = 10 498 in Japan	1	structured	yes	retrospective	JMDC	1
JMDC199	197	Comprehensive comparative effectiveness and safety of first-line antihypertensive drug classes: a systematic, multinational, large- scale analysis.	1) Suchard MA 2) Schuemie MJ 3) Krumholz HM 4) You SC 5) Chen R 5) Pratt N 7) Reich CG 8) Duke J 9) Madigan D 10) Hripcsak G 11) Ryan PB	Lancet. 2019 Nov 16;394(10211):1816-1826. doi: 10.1016/S0140- 6736(19)32317-7. Epub 2019 Oct 24.	2019	9	4·9 million patients	1	structured	yes	retrospective	JMDC	1
JMDC201	195	Hypoglycemia associated with pivalate-conjugated antibiotics in young children: A retrospective study using a medical and pharmacy claims database in Japan.	1) Tatebe Y 2) Koyama T 3) Mikami N 3) Kitamura Y 3) Sendo T 4) Hinotsu S	J Infect Chemother. 2020 ;26(1):86-91. doi: 10.1016/j.jiac.2019.07.013. Epub 2019 Aug 7.	2019	5	179594	1	structured	yes	retrospective	JMDC	1
JMDC202	194	Impacts of skipping breakfast and late dinner on the incidence of being overweight: a 3-year retrospective cohort study of men aged 20-49 years.	1)2) Kito K 2) Kuriyama A 2) Takahashi Y 2) Nakayama T	J Hum Nutr Diet. 2019 Jun;32(3):349-355. doi: 10.1111/jhn.12640. Epub 2019 Mar 1.	2019	15	45 524 men employees	2	structured	yes	retrospective	JMDC	1
JMDC203	193	Safety and effectiveness of Japanese herbal Kampo medicines for treatment of hyperemesis gravidarum.	1） Michihata N 2) Shigemi D 2)3) Sasabuchi Y 2) Matsui H 1) Jo T 2) Yasunaga H	Int J Gynaecol Obstet. 2019 May;145(2):182-186. doi: 10.1002/ijgo.12781. Epub 2019 Mar 8.	2019	14	121 287	1	structured	yes	retrospective	JMDC	1
JMDC205	191	Risk of coronary artery disease according to glucose abnormality status and prior coronary artery disease in Japanese men	1) Kitazawa M 2) Fujihara K 1) Osawa T 1) Yamamoto M 3) Yamada MH 1) Kaneko M 1) Matsubayashi Y 1) Yamada T 4) Yamanaka N 4) Seida H 1) Sone H	Metabolism. 2019;101:153991. doi: 10.1016/j.metabol.2019.15399 1. Epub 2019 Oct 27.	2019	9	138,162 men	1	structured	yes	unknown	JMDC	1
JMDC206	190	The Prevalence, Characteristics, and Patient Burden of Severe Asthma Determined by Using a Japan Health Care Claims Database.	1) Sato K 2) Ohno T 2) Ishii T 3) Ito C 2) Kaise T	Clinical Therapeutics 2019 ;41(11):2239-2251. doi: 10.1016/j.clinthera.2019.08.01 5. Epub 2019 Oct 16.	2019	10	16107	2	structured	yes	retrospective	JMDC	1
JMDC207	189	Real-World Effectiveness of Sodium Glucose Co-Transporter-2 Inhibitors in Japanese Patients with Diabetes Mellitus.	1) Ito Y 2) Van Schyndle J 1) Nishimura T 1) Sugitani T 3) Kimura T	Diabetes Therapy 2019;10(6):2219-2231. doi: 10.1007/s13300-019-00708- w. Epub 2019 Oct 15.	2019	4	127,961 patients in the H-dataset and 26,436 in the I-dataset	1	structured	yes	retrospective	JMDC	1
JMDC208	188	Determination of factors affecting medication adherence in type 2 diabetes mellitus patients using a nationwide claim-based database in Japan.	1) Horii T 2)3) Momo K 4) Yasu T 5) Kabeya Y 1) Atsuda K	PLoS One. 019;14(10):e0223431. doi:0.1371/journal.pone.02234 31. eCollection 2019.	2019	4	884 subjects with T2DM	5	structured	yes	retrospective	JMDC	1
JMDC209	187	Risk factors affecting the failed low-density lipoprotein level achievement rate in working-age male population at high cardiovascular risk.	1), 2) Momo K 1), 3) Yasu T 4) Yasui H 1) Kuroda SI	Journal of Clinical Pharmacy and Therapeutics 2019;44(5):715-719.	2019	9	294 patients (	6	structured	yes	retrospective	JMDC	1
JMDC210	186	Association between antidepressant use during pregnancy and autism spectrum disorder in children: a retrospective cohort study based on Japanese claims data.	1) Yamamoto-Sasaki M 1) Yoshida S 1) Takeuchi M 2) Tanaka-Mizuno S 3) Ogawa Y 4) Furukawa TA 1) Kawakami K	Maternal Health, Neonatology and Perinatology. 2019;10(5):1	2019	14	53,864 eligib	2	structured	yes	retrospective	JMDC	1
MDV2	2	Co-insurance and health care utilization in Japanese patients with rheumatoid arthritis: a discontinuity regression approach	Jörg Mahlich, Rosarin Sruamsiri	International Journal for Equity in Health	2019	17	7343 patients with RA,	3	structured	yes	retrospective	MDV	1
MDV3	3	Clinical burden and healthcare resource utilization associated with myasthenia gravis:Assessments from a Japanese claims database	Hiroyuki Murai, Miki Hasebe, Tatsunori Murata, Kimiaki Utsugisawa	Clinical and Experimental Neuroimmunology	2019	6	165 refractory and 3137 non-refractory myasthenia gravis (MG) in Japanese patients 重症筋無力症 with parkinson	3	structured	yes	retrospective	MDV	1
MDV4	4	Effectiveness and safety of early enteral nutrition for patients who received targeted temperature management after out-of-hospital cardiac arrest	Woo Jin Joo, Kazuki Ide, Yohei Kawasaki, Chikashi Takeda, Tomotsugu Seki, Tomoko Usui, Koji Kawakami	Resuscitation	2019	9	1682 OHCA patients who received TTM	4	structured	yes	retrospective	MDV	1
MDV6	6	Prophylactic sivelestat for esophagectomy and in-hospital mortality: a propensity score-matched analysis of claims database	Chikashi Takeda, Masato Takeuchi, Yohei Kawasaki, Hiroshi Yonekura, Isao Nahara, Aki Kuwauchi, Satomi Yoshida, Shiro Tanaka, KojiKawakami	Journal of Anesthesia	2019	15	Adult patients who underwent transthoracic esophagectomy. 3391 patients with esophagectomy, 621 received prophylactic sivelestat	3	structured	yes	retrospective	MDV	1
MDV9	9	Efficacy and safety of alirocumab 150 mg every 4 weeks in hypercholesterolemic patients on non-statin lipid-lowering therapy orlowest strength dose of statin: ODYSSEY NIPPON	Tamio Teramoto, Arihiro Kiyosue, Yasushi Ishigaki, Mariko Harada-Shiba, Yumiko Kawabata, Asuka Ozaki, Marie T.Baccara-Dinet,Masataka Sata	Journal of Cardiology	2019	9	163 patients	6	structured	yes	unknown	MDV	1
MDV10	10	Incidence of catheter-related complications among Japanese patients with central venous catheters as well as patients with shortbowel syndrome	Vicki K Wing,Yan Song,Cheryl Xiang,Xinyue Liu,Dendy Macaulay,Maria Ponsillo, William A Blumentals	Clinical and Experimental Gastroenterology	2018	15	CVC cohort n=64,817	2	structured	yes	retrospective	MDV	1
MDV13	13	Comparison of the persistence and adherence between fixed-dose combinations and two-pill combinations in Japanese patientswith type 2 diabetes	Rimei Nishimura, Haruka Kato, Koichi Kisanuki, Akinori Oh, Yoshie Onishi, Florent Guelfucci & Yukio Shimasaki	Current Medical Research and Opinion	2019	4	Data from 3474 and 3066 patients receiving FDCs, and 4325 and 5192 patients receiving TPCs from the JMDC and MDV databases, respectively	2	structured	yes	retrospective	MDV	1
MDV16	16	Real-World Data to Identify Hypercholesterolemia Patients on Suboptimal Statin Therapy	Kouji Kajinami, Asuka Ozaki, Yuki Tajima, Shizuya Yamashita, Hidenori Arai, Tamio Teramoto	Journal of Atherosclerosis and Thrombosis	2019	5	2527405 dyslipidemia patients with atheroscleroitic cardiovascular disease	1	structured	yes	retrospective	MDV	1
MDV17	18	Changes in Hemoglobin Concentrations Post-immunoglobulin Therapy in Patients with Kawasaki Disease: A Population-Based StudyUsing a Claims Database in Japan	Masato Takeuchi, Shuichi Ito, Masaki Nakamura, Koji Kawakami	Pediatric Drugs	2018	17	979 of 8262 patients with KD receiving high-dose IVIG ( intravenous immunoglobulin)	5	structured	yes	unknown	MDV	1
MDV18	19	Retrospective analysis of medical costs and resource utilization for severe hypoglycemic events in patient with type 2 diabetes inJapan	Yuika Ikeda, Takekazu Kubo, Eisei Oda, Machiko Abe, Shigeru Tokita	Journal of Diabetes Investigation	2019	4	166806 study population	1	structured	yes	retrospective	MDV	1
MDV21	22	Pre-emptive skin treatments to prevent skin toxicity caused by anti-EGFR antibody: the real-world evidence in Japan	Naoya Yamazaki, Yumi Oomuku, Izumi Mishiro, Junpei Soeda	FUTURE ONCOLOGY, AHEAD OF PRINT	2018	15	9461 colorectal cancer patients	3	structured	yes	retrospective	MDV	1
MDV23	24	Identification of risk factors and development of detection algorithm for denosumab‐induced hypocalcaemia	Takuya Imatoh, Kimie Sai, Mayu Takeyama, Katsuhito Hori, Masato Karayama, Kazuki Furuhashi, Katsunori Segawa,Michio Kimura,Junichi Kawakami, Yoshiro Saito	Journal of Clinical Pharmacy and Therapeutic	2018	15	201 patients with cancer	6	structured	yes	retrospective	MDV	1
MDV24	25	Persistence with Biological Disease-modifying Antirheumatic Drugs and Its Associated Resource Utilization and Costs	Rosarin SruamsiriHideto, KamedaJörg Mahlich	Drugs - Real World Outcomes	2018	15	6153 bDMARD-naïve patients	3	structured	yes	unknown	MDV	1
MDV26	27	Hospitalization costs and length of stay of Japanese children with respiratory syncytial virus:A structural equation modelingapproach	Rosarin Sruamsiri, Hiroshi Kubo, Jörg Mahlich	Medicine	2018	1	6811 Japanese inpatients	3	structured	yes	retrospective	MDV	1
MDV28	29	Treatment strategy modification and its implication on the medical cost offractional flow reserve-guided percutaneous coronaryintervention in Japan	Nobuhiro Tanaka, Shun Kohsaka, Tatsunori Murata, Takashi Akasaka, Kazushige Kadota, Shirou Uemura, NobuoShiode, Yoshihiro Morino, Kenshi Fujii, Yutaka Hikichi, Masato NakamuraTetsuya Amano,	Journal of Cardiology	2019	15	172589	1	structured	yes	unknown	MDV	1
MDV29	30	Recent Trends in the Practice of Procedural Sedation Under Local Anesthesia for Catheter Ablation,Gastrointestinal Endoscopy,and Endoscopic Surgery in Japan:A Retrospective Database Study in Clinical Practice from 2012 to 2015	Akiko Matsui, Michihiro Morimoto, Hiroshi Suzuki, Thomas Laurent, Yoko Fujimoto, Yoshimi Inagaki	Drugs - Real World Outcomes	2018	11	more than 10,000 patiets	2	structured	yes	retrospective	MDV	1
MDV30	32	Cardiovascular Events Associated With SGLT-2 Inhibitors Versus Other Glucose-Lowering Drugs: The CVD-REAL 2 Study	Mikhail Kosiborod, Carolyn S.P. Lam, Shun Kohsaka, Dae Jung Kim, Avraham Karasik, Jonathan Shaw, Su-Yen Goh,Marcus Thuresson, Hungta Chen, Filip Surmont, Niklas Hammar, Peter Fenici,Navdeep Tangri,on behalf of the CVD-REAL Investigators and Study	Journal of the American College of Cardiology	2018	5	2,581,980 individual patients	1	structured	yes	unknown	MDV	1
MDV34	36	Comorbidities and co-medications in populations with and without chronic hepatitis C virus infection in Japan between 2015 and2016	Daniel J. Ruzicka, Jumpei Tetsuka, Go Fujimoto, Tatsuya Kanto	BMC Infectious Diseases	2018	1	128,967 chronic HCV patients and 515,868 non-HCV patients	1	structured	yes	retrospective	MDV	1
MDV36	38	Development and validation of a prediction model for functional decline in older medical inpatients	Toshihiko Takada, Shingo Fukuma, Yosuke Yamamoto, Yukio Tsugihashi, Hiroyuki Nagano, Michio Hayashi, Jun Miyashita,Teruhisa Azuma, Shunichi Fukuhara	Archives of Gerontology and Geriatrics	2018	15	229,913 patients in the MDV dataset; patients ≥65 years	1	structured	yes	retrospective	MDV	1
MDV37	39	Potentially Inappropriate Medication Prescribing and Risk of Unplanned Hospitalization among the Elderly:A Self-Matched, Case-Crossover Study	Izumi Sato, Yosuke Yamamoto, Genta Kato, Koji Kawakami	Drug Safety	2018	15	247,897 patients aged ≥ 65 years with unscheduled admissions	1	structured	yes	unknown	MDV	1
MDV38	40	Treatment costs and cost drivers among osteoporotic fracture patients in Japan: a retrospective database analysis	Yurie Taguchi, Yuta Inoue, Taichi Kido, Nobuhiro Arai	Archives of Osteoporosis	2018	17	12,898 patients were identified (83% was female).	2	structured	yes	retrospective	MDV	1
MDV40	42	Pregabalin prescription for neuropathic pain and fibromyalgia: a descriptive study using administrative database in Japan	Mikito Hirakata, Satomi Yoshida, Sachiko Tanaka, Aki Kuwauchi, Koji Kawakami	Pain Research and Management	2018	23	45,331 patients (mean age 66.8 years, 48.7% men)	2	structured	yes	unknown	MDV	1
MDV42	44	Low-Density Lipoprotein Cholesterol Goal Attainment Rates by Initial Statin Monotherapy Among Patients With Dyslipidemia andHigh Cardiovascular Risk in Japan ー A Retrospective Database Analysisー	Tatsuya Umeda, Ai Hayashi, Akiko Harada, Kotoba Okuyama, Carl A. Baxter, Shigeru Tokita, Tamio Teramoto	Circulation Journal	2018	5	11,695 and 9,642 were included in the primary and secondary prevention groups	2	structured	yes	retrospective	MDV	1
MDV43	45	Burden of illness of chemotherapy in castration-resistant prostate cancer patients in Japan: a retrospective database analysis	Joerg Mahlich, Akiko Tsubota, Keiichiro Imanaka, Kentaro Enjo	Current Medical Research and Opinion	2018	2	598 CRPC patients	5	structured	yes	retrospective	MDV	1
MDV45	47	Treatment patterns in hyperlipidaemia patients based on administrative claim databases in Japan	Mayumi Wake, Yoshie Onishi, Florent Guelfucci, Akinori Oh, Shinzo Hiroi, Yukio Shimasaki, Tamio Teramoto	Atherosclerosis	2018	5	49,582 and 53,865 patients from the JMDC and MDV; untreated (UT) or previously treated (PT),	1	structured	yes	retrospective	MDV	1
MDV46	48	Current use of antihypertensive drugs in Japanese patients with hypertension: Analysis by age group	Takayuki Ishida, Akinori Oh, Shinzo Hiroi, Yukio Shimasaki, Takuya Tsuchihashi	Geriatrics & Gerontology International	2018	9	<65 years (n = 17 205, 28.8%), 65–74 years (n = 19 810, 33.1%) and ≥75 years (n = 22 852, 38.2%)	2	structured	yes	retrospective	MDV	1
MDV47	49	Risk of pneumococcal diseases in adults with underlying medical conditions: a retrospective, cohort study using two Japanesehealthcare databases	Kentaro Imai, Tanaz Petigara, Melvin A Kohn, Kei Nakashima, Masahiro Aoshima, Akihito Shito, Shinichi Kanazu	BMJ Open	2018	1	10.4 million individuals, representing 9.3 million person-years of follow-up	1	structured	yes	retrospective	MDV	1
MDV50	52	Treatment Patterns and Lipid Profile in Patients with Familial Hypercholesterolemia in Japan	Tamio Teramoto, Takahito Kai, Asuka Ozaki, Bruce Crawford, Hidenori Arai, Shizuya Yamashita	Journal of Atherosclerosis and Thrombosis	2018	5	3,495 patients	3	structured	yes	retrospective	MDV	1
MDV51	53	Recurrent Stroke and Bleeding Events after Acute Cardioembolic Stroke —Analysis Using Japanese Healthcare Database fromAcute-Care Institutions	Masahiro Yasaka, Yukihiro Koretsune, Takeshi Yamashita, Eisei Oda, Daisuke Matsubayashi, Kaori Ota, Masafumi Kobayashi, Yasuyuki Matsushita, Jumpei Kaburagi, Kei Ibusuki, Atsushi Takita, Mikio Iwashita, Takuhiro Yamaguchi	Journal of Stroke and Cerebrovascular Diseases	2018	9	9804 patients who were diagnosed with CES	3	structured	yes	unknown	MDV	1
MDV52	54	Economic burden of community-acquired pneumonia among elderly patients: a Japanese perspective	Keiko Konomura, Hideaki Nagai, Manabu Akazawa	Pneumonia 2017	2017	10	29,619 patients	2	structured	yes	retrospective	MDV	1
MDV53	55	BLEEDING RISK AMONG JAPANESE NON-VALVULAR ATRIAL FIBRILLATION PATIENTS INITIATED ON APIXABAN,DABIGATRAN, RIVAROXABAN OR WARFARIN IN THE REAL WORLD	Feng Wang, Tatsunori Murata, Naoko Izumi, Makoto Kida, Ruslan Horblyuk, Yasuo Terayama	Journal of the American College of Cardiology	2017	9	38662	2	structured	yes	retrospective	MDV	1
MDV54	56	Incidence rate and patient characteristics of severe hypoglycemia in treated type 2 diabetes mellitus patients in Japan:Retrospective Diagnosis Procedure Combination database analysis	Yuika Ikeda, Takekazu Kubo, Eisei Oda, Machiko Abe, Shigeru Tokita	Journal of Diabetes Investigation	2018	4	166,806 eligible patients, 1,242 had episodes of severe hypoglycemia during the observational period.	1	structured	yes	retrospective	MDV	1
MDV55	57	Practice patterns of medications for patients with malignant bowel obstruction using a nationwide claims database and theassociation between treatment outcomes and concomitant use of H2-blockers/proton pump inhibitors and corticosteroids with	Takaaki Minoura, MasatoTakeuchi, Tatsuya Morita, Koji Kawakami	Journal of Pain and Symptom Management	2018	11	3090 patients	3	structured	yes	unknown	MDV	1
MDV56	58	Clinical and economic burdens experienced by patients with painful diabetic peripheral neuropathy: An observational study using aJapanese claims database	Nozomi Ebata-Kogure, Kazutaka Nozawa, Aya Murakami, Tetsumi Toyoda, Yuri Haga, Koichi Fujii	PLOS ONE	2017	4	8,740 patients with pDPN (mean age 70.0 years, 53.4% male) and 12,592 patients with non-pDPN (mean age 67.7 years, 55.7% male)	2	structured	yes	retrospective	MDV	1
MDV57	59	Impact of patient characteristics and treatment procedures on hospitalization cost and length of stay in Japanese patients withinfluenza: A structural equation modelling approach	Rosarin Sruamsiri, Sameh Ferchichi, Aurélien Jamotte, Mondher Toumi, Hiroshi Kubo, Jörg Mahlich	Influenza and Other Respiratory Viruses 2017	2017	1	5261 Japanese inpatients with a diagnosis of influenza	3	structured	yes	retrospective	MDV	1
MDV58	60	Clinical characteristics of adrenal crisis in adult population with and without predisposing chronic adrenal insufficiency: aretrospective cohort study	Masahiro Iwasaku, Maki Shinzawa, Shiro Tanaka, Kimihiko Kimachi, Koji Kawakami	BMC Endoctine Disorders 2017	2017	15	504 patients with AC	5	structured	yes	retrospective	MDV	1
MDV60	62	Prevalence, treatments and medical cost of multiple sclerosis in Japan based on analysis of a health insurance claims database	Mieko Ogino, Shuichi Okamoto, Hiroyuki Ohta, Mariko Sakamoto, Yusuke Nakamura, Kosuke Iwasaki, Manami Yoshida, Shinzo Hiroi,Izumi Kawachi	Clinical and Experimental Neuroimmunology 2017	2017	6	713 MS patients	5	structured	yes	unknown	MDV	1
MDV62	64	Bleeding risk of apixaban, dabigatran, and low-dose rivaroxaban compared with warfarin in Japanese patients with non-valvular atrialfibrillation: a propensity matched analysis of administrative claims data	Shun Kohsaka, Tatsunori Murata, Naoko Izumi, Jun Katada, Feng Wang, Yasuo Terayama	Current Medical Research and Opinion 2017	2017	15	38,662 eligible patients, a total of 5977, 5090, and 6726 matched pairs	2	structured	yes	retrospective	MDV	1
MDV63	65	Clinical epidemiology of tracheal invasion from thyroid cancer in Japanese population: Functional outcomes and effect of aging	Yuji Kanazawa, Masato Takeuchi, Ichiro Tateya, Koichi Omori, Koji Kawakami	Cancer Epidemiology 2017	2017	2	8482 patients with thyroid cancer	3	structured	yes	unknown	MDV	1
MDV64	66	Cost analysis of leuprorelin acetate in Japanese pre-menopausal breast-cancer patients: comparison between 6-month and 3-month depot formulations	Rei Goto, Akihito Uda, Shinzo Hiroi, Kosuke Iwasaki, Kenta Takashima, Junichi Kurebayashi	Journal of Medical Economics 2017	2017	2	5,169 and 387 patients	3	structured	yes	unknown	MDV	1
MDV65	67	Usefulness of a healthcare database for epidemiological research in atrial fibrillation	Yukihiro Koretsune, Takeshi Yamashita, Masahiro Yasaka, Eisei Oda, Daisuke Matsubayashi, Kaori Ota, Masafumi Kobayashi, Yasuyuki Matsushita, Jumpei Kaburagi, Kei Ibusuki, Atsushi Takita, Mikio Iwashita, Takuhiro Yamaguchi	Journal of Cardiology August 2017	2017	9	18,998 NVAF patients	2	structured	yes	unknown	MDV	1
MDV66	68	Predictors of venous thromboembolism recurrence and the bleeding events identified using a Japanese healthcare database	Mashio Nakamura, Norikazu Yamada, Eisei Oda, Daisuke Matsubayashi, Kaori Ota, Masafumi Kobayashi, Yasuyuki Matsushita, JumpeiKaburagi, Kei Ibusuki, Atsushi Takita, Mikio Iwashita, Takuhiro Yamaguchi	Journal of Cardiology August 2017	2017	15	3578 patients who were diagnosed with VTE	3	structured	yes	unknown	MDV	1
MDV67	69	Cost analysis of leuprorelin acetate in Japanese prostate cancer patients: comparison between 6-month and 3-month depotformulations	Rei Goto, Akihito Uda, Shinzo Hiroi, Kosuke Iwasaki, Kenta Takashima, Mototsugu Oya	Journal of Medical Economics 2017	2017	2	ca900	5	structured	yes	unknown	MDV	1
MDV69	71	Associations of Polyethylenimine-Coated AN69ST Membrane in Continuous Renal Replacement Therapy with the Intensive Care Outcomes: Observations from a Claims Database from Japan	Kent Doi, Masao Iwagami, Emiko Yoshida, Mark R. Marshall	Blood Purification 2017	2017	15	2,469 ICU patients, 156 were treated by AN69ST membrane	4	structured	yes	retrospective	MDV	1
MDV71	73	Incidence of venous thromboembolism and bleeding events in patients with lower extremity orthopedic surgery: a retrospectiveanalysis of a Japanese healthcare database	Takeshi Fuji, Masao Akagi, Yasuyuki Abe, Eisei Oda, Daisuke Matsubayashi, Kaori Ota, Masafumi Kobayashi, Yasuyuki Matsushita,Jumpei Kaburagi, Kei Ibusuki, Atsushi Takita, Mikio Iwashita and Takuhiro Yamaguchi	Journal of Orthopaedic Surgery and Research 2017	2017	15	36,947 patients who had undergone orthopedic surgeries	2	structured	yes	retrospective	MDV	1
MDV72	74	Drug Utilization of Japanese Patients Diagnosed with Schizophrenia: An Administrative Database Analysis	Stephane Cheung, Yukinobu Hamuro, Jörg Mahlich, Takanobu Nakahara, Rosarin Sruamsiri, Sunny Tsukazawa	Clinical Drug Investigation 2017	2017	18	45201 schizophrenia patients	2	structured	yes	unknown	MDV	1
MDV73	75	Systemic Treatment Patterns With Advanced or Recurrent Non-small Cell Lung Cancer in Japan: A Retrospective Hospital Administrative Database Study	Feng Wang, Sari Mishina, Shinji Takai, T. Kim Le, Kenya Ochi, Kotaro Funato, Shozo Matsuoka, Yuichiro Ohe	Clinical Therapeutics June 2017	2017	2	16,413 patients,	2	structured	yes	retrospective	MDV	1
MDV74	76	Risk of disseminated intravascular coagulation in patients with type 2 diabetes mellitus: retrospective with osteoporosis:retrospective analysis of a hospital claims databasecohort study	Kenichiro Nogami, Isao Muraki, Hironori Imano, Hiroyasu Iso	BMJ Open	2017	4	435 354 patients aged 18–79 years	1	structured	yes	retrospective	MDV	1
MDV77	81	Prescription of oral hypoglycemic agents for patients with type 2 diabetes mellitus: A retrospective cohort study using a Japanesehospital database	Makito Tanabe, Ryoko Motonaga, Yuichi Terawaki, Takashi Nomiyama, Toshihiko Yanase	Journal of Diabetes Investigation	2017	4	7,108 and 2,655 type 2 diabetes mellitus patients in study 1 and study 2,	3	structured	yes	retrospective	MDV	1
MDV78		Real-world risk of hypoglycemia-related hospitalization in Japanese patients with type 2 diabetes using SGLT2 inhibitors: a nationwide cohort study	Takeshi Horii, Yoichi Oikawa, Narumi Kunisada, Akira Shimada, Koichiro Atsuda	BMJ Open Diabetes Research & Care	2020	4	171 622	1	structured	yes	retrospective	MDV	1
MDV80		Prevalence and prognosis in cancer therapy-related cardiovascular diseases from big data of electronic health record in Japan	S Nohara, K Ishii, T Shibata, H Obara, T Miyamoto, T Kakuma, T Ueno, Y Fukumoto	European Heart Journal	2020	2	140327	1	structured	yes	retrospective	MDV	1
MDV82		Temporal trends of a vasopressin V2 receptor antagonist in heart failure using a nationwide database in Japan	Takashi Kuragaichi, Yukihito Sato	ESC Heart Failure	2020	9	257 812	1	structured	yes	retrospective	MDV	1
MDV83		Treatment patterns in pancreatic cancer patients based on a hospital claims database in Japan	Toshiaki Suzuki, Sayo Kawai, Makoto Ueno, Yingsong Lin, Shogo Kikuchi	Japanese Journal of Clinical Oncology	2020	2	68 479	2	structured	yes	retrospective	MDV	1
MDV84		The disease burden of mucormycosis in Japan: results from a systematic literature review and retrospective database study	Rie Ueno, Shinichi Nishimura, Go Fujimoto & Dilinuer Ainiwaer	Current Medical Research and Opinion	2020	1	133	6	structured	yes	retrospective	MDV	1
MDV85		Clinical Impact of Prescribed Doses of Nutrients for Patients Exclusively Receiving Parenteral Nutrition in Japanese Hospitals: A Retrospective Cohort Study	Yusuke Sasabuchi, Sachiko Ono, Satoru Kamoshita, Tomoe Tsuda, Akiyoshi Kuroda	Journal of Parenteral and Enteral Nutrition	2020	15	21383	2	structured	yes	retrospective	MDV	1
MDV86		Clinical and Economic Burden of Hyperkalemia: A Nationwide Hospital-Based Cohort Study in Japan	Eiichiro Kanda, Naoki Kashihara, Shun Kohsaka, Suguru Okami, Toshitaka Yajima	Kidney Medicine	2020	5	27534	2	structured	yes	retrospective	MDV	1
MDV88		FRI0075 DECREASED RISKS OF HOSPITALIZED INFECTION UNDER TARGETED THERAPIES VS METHOTREXATE IN ELDERLY AND OLDER ELDERLY PATIENTS COMPARED TO YOUNGER PATIENTS WITH RHEUMATOID ARTHRITIS USING JAPANESE HEALTH INSURANCE DATABASE	R. Sakai, E. Tanaka, M. Majima, M. Harigai	Annals of the Rheumatic Diseases	2020	17	8269, 6454, 5745 patients with RA	2	structured	yes	retrospective	MDV	1
MDV90		Comparison of hospital length of stay of acute ischemic stroke patients with non-valvular atrial fibrillation started on rivaroxaban or warfarin treatment during hospitalization	Takeshi Yamashita, Thomas Laurent, Masaharu Kato, Nariaki Yoshihara, Fumiko Ono	Journal of Medical Economics	2020	9	773 rivaroxaban users and 1077 warfarin users	4	structured	yes	retrospective	MDV	1
MDV91		Comparative effectiveness study of chemotherapy in follicular lymphoma patients in the rituximab era: a Japanese claims database study	Saaya Tsutsué, Kensei Tobinai, Jingbo Yi & Bruce Crawford	Future Oncology	2020	2	1947	4	structured	yes	retrospective	MDV	1
MDV92		Association between Oral Anticoagulants and the Risk of Cardiogenic Thromboembolism in Patients with Atrial Fibrillation Undergoing Cancer Chemotherapy	Kazufumi Takeuchi, Izumi Sato, Masato Takeuchi, Tomotsugu Seki, Yohei Kawasaki, Koji Kawakami	Annals of Clinical Epidemiology	2020	2	6542	3	structured	yes	retrospective	MDV	1
MDV93		Cardiovascular and renal effectiveness of empagliflozin in routine care in East Asia: Results from the EMPRISE East Asia study	Yutaka Seino, Dae Jung Kim, Daisuke Yabe, Elise Chia‐Hui Tan, Wook‐Jin Chung, Kyoung Hwa Ha, Masaomi Nangaku, Koichi Node, Riho Klement, Atsutaka Yasui, Wei‐Yu Lei, Sunwoo Lee, Moe H. Kyaw, Anouk Deruaz‐Luyet, Kimberly G. Brodovicz, Wayne H.‐H. Sheu	Endocrinology, Diabetes & Metabolism	2020	4	28 712 pairs	2	structured	yes	unknown	MDV	1
MDV94		Bleeding risks associated with anticoagulant therapies after percutaneous coronary intervention in Japanese patients with ischemic heart disease complicated by atrial fibrillation: A comparative study	Masato Nakamura, Takeshi Yamashita, Akiko Hayakawa, Takuyuki Matsumoto, Atsushi Takita, Chie Hasegawa, Kazuhiro Uchino, Toru Sekine, Tomoko Iizuka, Hirokazu Tanabe, Seiji Kogure	Journal of Cardiology	2020	9	5695	3	structured	yes	retrospective	MDV	1
MDV96		445P Real-world evidence (RWE) on the clinical outcomes in 1st-line chemotherapy (CT) for fit and vulnerable patients (pts) with metastatic colorectal cancer (mCRC）	K. Yamazaki, T. Yamanaka, T. Hamano	ANNALS OF ONCOLOGY	2020	2	3874	3	structured	yes	retrospective	MDV	1
MDV99		Effectiveness and Safety of Regorafenib vs. Trifluridine/Tipiracil in Unresectable Colorectal Cancer: A Retrospective Cohort Study	Masayuki Nakashima, Masato Takeuchi, Koji Kawakami	Clinical Colorectal Cancer	2020	2	7279	3	structured	yes	retrospective	MDV	1
MDV100		Prescription pattern of anti-Parkinson's disease drugs in Japan based on a nationwide medical claims database	Masahiko Suzuki, Masaki Arai, Ayako Hayashi, Mieko Ogino	eNeurologicalSci	2020	6	155493	1	structured	yes	retrospective	MDV	1
MDV102		Postoperative renal morbidity and mortality after volume replacement with hydroxyethyl starch 130/0.4 or albumin during surgery: a propensity score-matched study	Hideki Miyao & Yoshifumi Kotake	Journal of Anesthesia	2020	13	76048	2	structured	yes	retrospective	MDV	1
MDV105		A survey on total parenteral nutrition in 55,000 hospitalized patients: Retrospective cohort study using a medical claims database	Yusuke Sasabuchi, Sachiko Ono, Satoru Kamoshita, Tomoe Tsuda, Haruka Murano, Akiyoshi Kuroda	Clinical Nutrition ESPEN	2020	15	54687	2	structured	yes	retrospective	MDV	1
MDV106		Treatment Patterns in Newly Diagnosed Multiple Myeloma Patients in Japan Using A Large-scale Claims Database： Retrospective Cohort Study	Jia GUAN, Shiro TANAKA, Shuhei YAMADA, Izumi SATO, Koji KAWAKAMI	薬剤疫学	2020	2	425	3	structured	yes	retrospective	MDV	1
MDV107		In-hospital resource utilization, worsening heart failure, and factors associated with length of hospital stay in patients with hospitalized heart failure: A Japanese database cohort study	Hironobu Mitani, Minako Funakubo, Naoki Sato, Hiroki Murayama, Roberto Abi Rached, Nobutomo Matsui, Shigeto Yoshida, Takanori Ishii, Naotsugu Oyama	Journal of Cardiology	2020	9	78953	2	structured	yes	retrospective	MDV	1
MDV108		Treatment Sequencing in Patients with Anaplastic Lymphoma Kinase-Positive Non-Small Cell Lung Cancer in Japan: A Real-World Observational Study	Yasushi Goto, Nobuyuki Yamamoto, Elizabeth T. Masters, Hironori Kikkawa, Jack Mardekian, Robin Wiltshire, Kanae Togo & Yuichiro Ohe	Advances in Therapy	2020	2	378	3	structured	yes	retrospective	MDV	1
MDV109		Effects of Pimobendan on Prolonging Time to Rehospitalization or Frequency of Rehospitalization in Patients with Heart Failure: A Retrospective Cohort Study Using a Medical Administrative Database (PREFER Study)	Kazuhisa Kodama, Tatsunori Murata, Naoki Dohi, Masaaki Nakano, Toshiaki Yokoi, Tomohiro Sakamoto, Koichi Nakao	Journal of Health Economics and Outcomes Research	2020	9	1 421 110	1	structured	yes	retrospective	MDV	1
MDV110		Treatment patterns and health care resource utilization among Japanese patients with ankylosing spondylitis: A hospital claims database analysis	Tetsuya Tomita, Masayo Sato, Elizabeth Esterberg, Rohan C. Parikh, Kohei Hagimori, Ko Nakajo	Modern Rheumatology	2020	17	417	5	structured	yes	unknown	MDV	1
MDV111		Cost-Effectiveness Analysis of Linagliptin in Japan Based on Results from the Asian Subpopulation in the CARMELINA® Trial	Hirotaka Watada, Hiroyuki Sakamaki, Daisuke Yabe, Fumiko Yamamoto, Tatsunori Murata, Keigo Hanada, Tetsuaki Hirase, Tomoo Okamura	Diabetes Therapy	2020	4	sismulate 10000	2	structured	yes	unknown	MDV	1
MDV112		Burden of Asthma in Elderly Japanese Patients: Using Hospital-Based Administrative Claims Data	Keiko Sato, Takeo Ishii,Toshihiko Kaise	Pulmonary Therapy	2020	10	4211	3	structured	yes	retrospective	MDV	1
MDV114		Re-challenge of Platinum-based Chemotherapy for Platinum-refractory Patients with Recurrent or Metastatic Head and Neck Cancer: Claims Data Analysis in Japan	Makoto Tahara, Issei Doi, Tatsunori Murata, Sari Mishina, Shinji Takai, Hirokazu Kaneko	Journal of Health Economics and Outcomes Research	2020	2	43 994	2	structured	yes	retrospective	MDV	1
MDV115		Heart failure and chronic kidney disease manifestation and mortality risk associations in type 2 diabetes: A large multinational cohort study	Kåre I. Birkeland, Johan Bodegard, Jan W. Eriksson, Anna Norhammar, Hermann Haller, Gerard C.M. Linssen, Amitava Banerjee, Marcus Thuresson, Suguru Okami, Elena Garal‐Pantaler, Jetty Overbeek, Jil Billy Mamza, Ruiqi Zhang, Toshitaka Yajima, Issei Komuro, Takashi Kadowaki	Diabetes, Obesity and Metabolism	2020	4	772 336	1	structured	yes	unknown	MDV	1
MDV116		Incidence Rates of Bleeding and Emergency Surgery Due to Trauma or Fracture Among Japanese Patients with Non-valvular Atrial Fibrillation Receiving Oral Anticoagulation Therapy	Masahiro Yasaka, Hiroyuki Yokota, Michiyasu Suzuki, Teiichi Yamane, Yasuhisa Ono	Cardiology and Therapy	2020	9	62,888 OAC-naive adult patients	2	structured	yes	retrospective	MDV	1
MDV117		Adherence to treatment guideline recommendations for Parkinson’s disease in Japan: A longitudinal analysis of a nationwide medical claims database between 2008 and 2016	Masahiko Suzuki, Masaki Arai, Ayako Hayashi, Mieko Ogino	PLOS ONE	2020	6	20936	2	structured	yes	retrospective	MDV	1
MDV118		Diagnosis Patterns of CKD and Anemia in the Japanese Population	Tomomi Kimura, Robert Snijder, Kazutoshi Nozaki	Kidney International Reports	2020	13	16,779 (general) and 68,161 (hospital) patients	2	structured	yes	retrospective	MDV	1
MDV121		Evaluation of the Optimal Position for Vedolizumab in the Japanese Treatment Paradigm for Ulcerative Colitis Using Markov Modeling	Akihito Uda, Yuki Eto, Yuxin Li, Hiroyuki Matsuda, Sven Demiya, Tomoyuki Watanabe, Mihoko Ota, Ryuichi Iwakiri, Ataru Igarashi	Crohn's & Colitis 360	2020	11	more than 100000	1	structured	yes	retrospective	MDV	1
MDV123		Upper gastrointestinal bleeding in Japanese patients with ischemic heart disease receiving vonoprazan or a proton pump inhibitor with multiple antithrombotic agents: A nationwide database study	Kenichi Tsujita, Hisato Deguchi, Akihito Uda, Kentaro Sugano	Journal of Cardiology	2020	9	16415	2	structured	yes	retrospective	MDV	1
MDV125		Clostridioides (Clostridium) difficile infection in Japanese hospitals 2008–2017: A real-world nationwide analysis of treatment pattern, incidence and testing density	Tomomi Kimura, Stephen Stanhope, Toshifumi Sugitani	Journal of Infection and Chemothera	2020	1	11,823 CDI hospitalizations	2	structured	yes	retrospective	MDV	1
MDV126		Validation and Recalibration of Charlson and Elixhauser Comorbidity Indices to Predict In-hospital Mortality in Hospitalized Patients in a Japanese Hospital-Based Administrative Database	Tomomi KIMURA, Toshifumi SUGITANI, Takuya NISHIMURA, Masanori ITO	薬剤疫学	2020	15	1,168,935 patients and 1,258,934 patients	1	structured	yes	retrospective	MDV	1
MDV127		Lack of Increased Risk of Lymphoma by Thiopurines or Biologics in Japanese Patients with Inflammatory Bowel Disease: A Large-Scale Administrative Database Analysis	Taku Kobayashi, Akihito Uda, Eri Udagawa, Toshifumi Hibi	Journal of Crohn's and Colitis	2019	11	75 673	2	structured	yes	unknown	MDV	1
MDV128		Renal Morbidity of 6% Hydroxyethyl Starch 130/0.4 in 9000 Propensity Score Matched Pairs of Surgical Patients	Miyao Hideki, Kotake Yoshifumi	Anesthesia & Analgesia	2019	13	58425	2	structured	yes	retrospective	MDV	1
MDV129		Recent transition of medical cost and relapse rate of multiple sclerosis in Japan based on analysis of a health insurance claims database	Izumi Kawachi, Shuichi Okamoto, Mariko Sakamoto, Hiroyuki Ohta, Yusuke Nakamura, Kosuke Iwasaki, Manami Yoshida, Shinzo Hiroi & Mieko Ogino	BMC Neurology	2019	6	4374	3	structured	yes	unknown	MDV	1
MDV131		Potential of machine learning methods to identify patients with nonvalvular atrial fibrillation	Ryoko Suzuki, Jun Katada, Sreeram Ramagopalan & Laura McDonald	FUTURE CARDIOLOGY	2019	9	491342	1	structured	yes	retrospective	MDV	1
MDV132		Comparison of persistence and adherence between DPP-4 inhibitor administration frequencies in patients with type 2 diabetes mellitus in Japan: a claims-based cohort study	Akinori Oh, Koichi Kisanuki, Nobuhiro Nishigaki, Yukio Shimasaki, Kazuhiko Sakaguchi & Takeshi Morimoto	Current Medical Research and Opinion	2019	4	598419	1	structured	yes	retrospective	MDV	1
MDV135		Health Economic Burden and Treatment-Based Survival for Current Follicular Lymphoma Treatment Practice in Japan Using a Nationwide Retrospective Claims Database	Saaya Tsutsue, Kensei Tobinai, Jingbo Yi, Bruce Crawford	blood	2019	2	3593	3	structured	yes	retrospective	MDV	1
MDV136		Treatment patterns of drug-naive patients with type 2 diabetes mellitus: a retrospective cohort study using a Japanese hospital database	Yohei Morita, Hiroki Murayama, Masato Odawara, Melissa Bauer	Diabetology & Metabolic Syndrome	2019	4	224761	1	structured	yes	retrospective	MDV	1
MDV137		Cost-Effectiveness of Transcatheter Aortic Valve Implantation Using a Balloon-Expandable Valve in Japan: Experience From the Japanese Pilot Health Technology Assessment	Sachie Inoue, Koichi Nakao, Michiya Hanyu, Kentaro Hayashida, Hidetoshi Shibahara, Makoto Kobayashi, Miyoshi Asaoka, Kazuhiko Nishikawa, Jun Koshiishi, Hiroyuki Sakamaki	Value in Health Regional Issues	2019	15	40 671	2	structured	yes	unknown	MDV	1
MDV138		Drug Utilization Patterns in Patients with Diabetes Initiating Sodium Glucose Co-Transporter-2 Inhibitors (SGLT2i) in Japan: A Multi-Database Study (2014–2017)	Yuichiro Ito, James Van Schyndle, Takuya Nishimura, Toshifumi Sugitani, Tomomi Kimura	Diabetes Therapy	2019	4	14,861 patients in the pharmacy dataset (P-dataset), 27,039 in the hospital dataset (H-dataset), and 12,408 in the insurance dataset (I-dataset)	2	structured	yes	retrospective	MDV	1
MDV139		Real-World Effectiveness of Sodium Glucose Co-Transporter-2 Inhibitors in Japanese Patients with Diabetes Mellitus	Yuichiro Ito, James Van Schyndle, Takuya Nishimura, Toshifumi Sugitani, Tomomi Kimura	Diabetes Therapy	2019	4	127,961 patients in the H-dataset and 26,436 in the I-dataset	1	structured	yes	retrospective	MDV	1
MDV140		Effects of active smoking on postoperative outcomes in hospitalised patients undergoing elective surgery: a retrospective analysis of an administrative claims database in Japan	Reiko Yoshikawa, Jun Katada	BMJ Journals	2019	15	561 598	1	structured	yes	retrospective	MDV	1
MDV142		Cost-effectiveness Analysis of Empagliflozin in Japan Based on Results From the Asian population in the EMPA-REG OUTCOME Trial	Kohei Kaku, Masakazu Haneda, Hiroyuki Sakamaki, AtsutakaYasui, Tatsunori Murata, Anastasia Ustyugova, Rina Chin, Tetsuaki Hirase, Tsunehisa Shibahara, Naoyuki Hayashi, Anuraag Kansal, Stefan Kaspers, Tomoo Okamura	Clinical Therapeutics	2019	4	165575	1	structured	yes	unknown	MDV	1
MDV143		Comparison of the clinical effect of dutasteride therapy for benign prostatic hyperplasia when initiated at different time points: A multicentre, observational, retrospective chart review study	Yukiko Shima, Yoshiaki Kawano, Akihiro Kobayashi, Tomonori Yamanishi, Hirokazu Takeda, Juan Manuel Palacios‐Moreno, Masahiro Yamada, Naoya Masumori	International Journal of Clinical Practice	2019	13	1206	4	structured	yes	retrospective	MDV	1
MDV144		Infliximab biosimilar CT-P13 is interchangeable with its originator for patients with inflammatory bowel disease in real world practice	Tomoo Nakagawa, Taku Kobayashi, Kiyohiro Nishikawa, Fumika Yamada, Satoshi Asai, Yukinori Sameshima, Yasuo Suzuki, Mamoru Watanabe, Toshifumi Hibi	INTESTINAL RESEARCH	2019	11	523	5	structured	yes	prospective	MDV	1
MDV145		Treatment patterns of antihypertensive fixed‐dose combinations according to age and number of agents prescribed: Retrospective analysis using a Japanese claims database	Takayuki Ishida, Akinori Oh, Nobuhiro Nishigaki, Takuya Tsuchihashi	Geriatrics Gerontology International	2019	9	59 867	2	structured	yes	retrospective	MDV	1
MDV146		Incidence and causes of mildly to moderately elevated aminotransferase in Japanese patients with type 2 diabetes	Chia-Hsien Chang, Motonobu Sakaguchi	Diabetology International	2019	4	104903	1	structured	yes	retrospective	MDV	1
MDV147		Estimating the Prevalence of Transthyretin Amyloid Cardiomyopathy in a Large In-Hospital Database in Japan	Ian Winburn, Tomonori Ishii, Takuma Sumikawa, KanaeTogo, Hideo Yasunaga	Cardiology and Therapy	2019	9	3377	3	structured	yes	retrospective	MDV	1
MDV149		The clinical and economic burden of cytomegalovirus management post allogeneic hematopoietic stem cell transplantation in Japan: a retrospective database study	Rie Ueno, Shinichi Nishimur, Go Fujimoto, Yi Piao & Katsuto Takenaka	Current Medical Research and Opinion	2019	1	916	5	structured	yes	retrospective	MDV	1
MDV150		Risk of opportunistic infections in patients with antineutrophil cytoplasmic antibody‐associated vasculitis, using a Japanese health insurance database	Ryoko Sakai, Eiichi Tanaka, Hirokazu Nishina, Masayoshi Suzuki, Hisashi Yamanaka, Masayoshi Harigai	International Journal of Rheumatic Diseases.	2019	3	2299	4	structured	yes	retrospective	MDV	1
MDV151		Recurrent laryngeal nerve paralysis after thyroid cancer surgery and intraoperative nerve monitoring	Kayoko Mizuno, Masato Takeuchi, Yuji Kanazawa, Morimasa Kitamura, Kazuki Ide, Koichi Omori, Koji Kawakami	The Laryngoscope	2019	2	5804	3	structured	yes	retrospective	MDV	1
MDV152		Comparison of zonisamide with non-levodopa, anti-Parkinson's disease drugs in the incidence of Parkinson's disease-relevant symptoms	Hirotaka Iwaki, Masaaki Tagawa, Kosuke Iwasaki, Koji Kawakami, Masahiro Nomoto	Journal of the Neurological Sciences	2019	6	9157	3	structured	yes	unknown	MDV	1
MDV155		Current Status of Helicobacter pylori Diagnosis and Eradication Therapy in Japan Using a Nationwide Database	Deguchi H, Uda A, Murakami K	Digestion	2019	1	481041	1	structured	yes	unknown	MDV	1
MDV157		Switch rates, time-to-switch, and switch patterns of antiretroviral therapy in people living with human immunodeficiency virus in Japan, in a hospital-claim database	Daniel J. Ruzicka, Naho Kuroishi, Nobuyuki Oshima, Ryuta Sakuma and Toshio Naito	BMC Infectious Diseases	2019	1	1613	4	structured	yes	retrospective	MDV	1
MDV159		Patterns of drug treatment in patients with osteoarthritis and chronic low back pain in Japan: a retrospective database study	Akazawa M, Mimura W, Togo K, Ebata N, Harada N, Murano H, Abraham L, Fujii K	Journal of Pain Research	2019	17	118,996 patients with OA and 256,402 patients	1	structured	yes	retrospective	MDV	1
MDV160		Identification of subgroups of patients with type 2 diabetes with differences in renal function preservation, comparing patients receiving sodium‐glucose co‐transporter‐2 inhibitors with those receiving dipeptidyl peptidase‐4 inhibitors, using a supervised machine‐learning algorithm (PROFILE study): A retrospective analysis of a Japanese commercial medical database	Fang Liz Zhou, Hirotaka Watada, Yuki Tajima, Mathilde Berthelot, Dian Kang, Cyril Esnault, Yujin Shuto, Hiroshi Maegawa, Daisuke Koya	Diabetes, Obesity and Metabolism	2019	4	5247	3	structured	yes	retrospective	MDV	1
MDV161		Characterization and risk factors for recurrence of Clostridioides (Clostridium) difficile infection in Japan: A nationwide real-world analysis using a large hospital-based administrative dataset	Tomomi Kimura, Robert Snijder, Toshifumi Sugitania	Journal of Infection and Chemotherapy	2019	1	20823	2	structured	yes	retrospective	MDV	1
MDV164		Use of a Healthcare Claims Database for Post-Marketing Safety Assessments of Eribulin in Japan: A Comparative Assessment with a Prospective Post-Marketing Surveillance Study	Yukinori Sakata, Toshiyuki Matsuoka, Satoshi Ohashi, Tadashi Koga, Tetsumi Toyoda, Mika Ishii	Drugs - Real World Outcomes	2019	2	1502	4	structured	yes	retrospective	MDV	1
MDV167		Treatment patterns, persistence and adherence rates in patients with type 2 diabetes mellitus in Japan: a claims-based cohort study	Rimei Nishimura, Haruka Kato, Koichi Kisanuki, Akinori Oh, Shinzo Hiroi, Yoshie Onishi, Florent Guelfucci, Yukio Shimasaki	BMJ Journals	2019	4	474 and 3066 patients receiving FDCs, and 4325 and 5192 patients receiving TPCs	2	structured	yes	retrospective	MDV	1
MDV169		Clinical and Economic Burden of Patients with Chronic Hepatitis C with Versus Without Antiviral Treatment in Japan: An Observational Cohort Study Using Hospital Claims Data	Kiyotaka Yamazaki, Dendy Macaulay, Yan Song, Yuri Sanchez Gonzalez	Infectious Diseases and Therapy	2019	11	100,125 p	1	structured	yes	retrospective	MDV	1
MDV170		Association of intensive care unit admission and mortality in patients with acute myocardial infarction	Ryusuke Miki, Masato Takeuchi, Takumi Imai, Tomotsugu Seki, Shiro Tanaka, Masaki Nakamura, Koji Kawakami	Journal of Cardiology	2019	9	18745	2	structured	yes	retrospective	MDV	1
MDV172		Treatment Sequencing in Patients With Anaplastic Lymphoma Kinase (ALK)-Positive Non-Small Cell Lung Cancer (NSCLC) in Japan	Y. Goto, N. Yamamoto, E. Masters, H. Kikkawa, J. Mardekian, R. Wiltshire, K. Togo, H. Ma, Y. Ohe	Journal of Thoracic Oncology	2018	2	378	5	structured	yes	retrospective	MDV	1
MDV173		Effect of combination of pre- and postoperative pulmonary rehabilitation on onset of postoperative pneumonia: a retrospective cohort study based on data from the diagnosis procedure combination database in Japan	Shuhei Fujimoto, Takeo Nakayama	International Journal of Clinical Oncology	2018	2	76739	2	structured	yes	retrospective	MDV	1
NDB1		Cardiovascular Risks Associated with Dipeptidyl-Peptidase 4 inhibitors Monotherapy Compared to Other Anti-diabetes Drugs in the Japanese Population: A Nation-Wide Cohort Study.	宇山佳明Uyama	Pharmacoepidemiologyand Drug Safety. 2019;28(9):1166-1174	2019	9	2716000	1	structured	yes	unknown	NDB	1
NDB5	13	Quality of Care in Chronic Kidney Disease andIncidence of End-Stage Renal Disease in OlderPatientsA Cohort Study	福間真悟Fukuma	Medical Care 2020 (in press)	2020	13	890773	1	structured	yes	unknown	NDB	1
NDB7	24	DPP-4 Inhibitor Reduces the Risk of Developing Hypertrophic Scars and Keloids following Median Sternotomy in Diabetic PatientsA nationwide retrospective cohort study using the National Database of Health Insurance Claims of Japan	松村一Matsumura	Plastic and Reconstructive Surgery: April 13, 2020 -Volume PRS Online First -Issue -doi: 10.1097/PRS.0000000000006904	2020	4	5430	3	structured	yes	retrospective	NDB	1
NDB12	36	How was cognitive behaviouraltherapy for mood disorder implemented in Japan? A retrospective observational study using the nationwide claims database from FY2010 to FY2015	吉永尚紀Yoshinaga	BMJ Open 2020;10:e033365	2020	18	60304	2	structured	yes	retrospective	NDB	1
NDB13	38	Estimates of hip fracture incidence in Japan using the National Health Insurance Claim Database in 2012–2015	伊木雅之Iki	Osteoporosis International;2019, 30:975–983Supplement 1, 2, 3, 4	2019	17	119809	1	structured	yes	unknown	NDB	1
NDB14	40	Evaluation of tooth loss among patients with diabetes mellitus using the National Database of Health Insurance Claims and Specific Health Checkups of Japan	上條英之Kamijo	IntDent J. doi:10.1111/idj.12561 (in press)	2020	4	5248405	1	structured	yes	unknown	NDB	1
NDB16	51	Kanagawa Investigation of the Total Check-up Data From the National Database (KITCHEN): Protocol for Data-Driven Population-Based Repeated Cross-Sectional and 6-year Cohort Studies	中村丁次Nakamura	BMJ Open. 2019 Feb 21;9(2):1-11	2019	15	18000000	1	structured	yes	unknown	NDB	1
NDB17	52	High Incidence of Diabetes in People With Extremely High High-Density Lipoprotein Cholesterol: Results of the Kanagawa Investigation of Total Checkup Data From the National Database-1 (KITCHEN-1)	中村丁次Nakamura	J ClinMed. 2019 Mar 19;8(3):	2019	4	387642	1	structured	yes	unknown	NDB	1
NDB18	53	High Concentration of Serum Aspartate Aminotransferase in Older Underweight People: Results of the Kanagawa Investigation of the Total Check-Up Data From the National Database-2 (KITCHEN-2)	中村丁次Nakamura	J ClinMed. 2019 Aug 22;8(9):	2019	15	892692	1	structured	yes	unknown	NDB	1
NDB19	54	Impaired Glucose Metabolism in People with Extremely Elevated High-Density Lipoprotein Cholesterol and Low Alcohol Consumption: Results of the Kanagawa Investigation of Total Checkup Data from the National Database-3 (KITCHEN-3).	中村丁次Nakamura	J ClinMed. 2019 Nov 1;8(11):	2019	15	6112	3	structured	yes	unknown	NDB	1
NDB20	55	High Serum Aspartate Aminotransferase, Underweight, and Weight Loss in Older People: Results of the KITCHEN-4.	中村丁次Nakamura	Healthcare (Basel). 2020 Mar 25;8(2):	2020	15	238636	1	structured	yes	unknown	NDB	1
NDB22	58	Impacts of primary care physician system on healthcare utilization and antibiotic prescription: Difference-in-Differences and causal mediation analyses	宮入烈Miyairi	Pediatric Infectious Diseases Journal (onlin first doi: 10.1097/INF.0000000000002762)	2020	15	1400000	1	structured	yes	retrospective	NDB	1
NDB26	102	Future Perspectives for the Treatmentof Diabetes: Importanceof a Regulatory Framework	塚本桂Tsukamoto	Therapeutic Innovation & Regulatory Science 2019; 53(4): 535-541	2018	4	1134	2	structured	yes	unknown	NDB	1
MID10	10	Identification of gastrointestinal perforation based on ICD-10 code in a Japanese administrative medical information database and associated drug exposure risk factors	Tanigawa	Pharmacoepidemiol Drug Saf. 2019 Jul;28（7）:976-984	2019	11	100	7	structured	yes	unknown	MID-NET	1
MID11	11	The utilization and challenges of Japan's MID‐NET® medical information database network in postmarketing drug safety assessments: A summary of pilot pharmacoepidemiological studies	Yamada	Pharmacoepidemiol Drug Saf. 2019 May;28（5）:601-608	2019	15	918	5	structured	yes	prospective	MID-NET	1
